# Supplementary material for: Crystal structures of 3,4,5-tri­phenyl­toluene and 3,4,5-tri­phenyl­benzyl bromide
Source: Acta Crystallogr E Crystallogr Commun. 2025 Jul 31;81(Pt 8):776–81. doi: 10.1107/S2056989025006462 (PMC12326495; doi:10.1107/S2056989025006462)
Supplement: Supplementary file 1 [file e-81-00776-sup1.cif]

##############################################################################
#                                                                            #
# This CIF contains the data in a paper accepted for publication in          #
# Acta Crystallographica Section E. It conforms to the requirements of       #
# Notes for Authors for Acta Crystallographica Section E, and has been       #
# peer reviewed under the auspices of the IUCr Commission on Journals.       #
#                                                                            #
# Full details of the Crystallographic Information File format               #
# are given in the paper "The Crystallographic Information File (CIF):       #
# a New Standard Archive File for Crystallography" by S. R. Hall, F. H.      #
# Allen and I. D. Brown [Acta Cryst. (1991), A47, 655-685].                  #
#                                                                            #
# The current version of the core CIF dictionary is obtainable from          #
# ftp://ftp.iucr.org/pub/cif_core.dic.                                       #
#                                                                            #
# Software is freely available for graphical display of the structure(s)     #
# in this CIF. For information consult the CIF software page                 #
# http://www.iucr.org/resources/cif/software.                                #
#                                                                            #
# This file may be used for bona fide research purposes within the           #
# scientific community so long as proper attribution is given to the journal # 
# article from which it was obtained.                                        #
#                                                                            #
##############################################################################
data_1a
_audit_creation_method
;
Olex2 1.5
(compiled 2025.05.31 svn.r86d253d1 for OlexSys, GUI svn.r7254)
;
_journal_data_validation_number     ?
_journal_date_recd_electronic     2025-06-16
_journal_date_accepted     2025-07-18
_journal_name_full     'Acta Crystallographica, Section E'
_journal_year     2025
_journal_volume     81
_journal_issue      1
_journal_page_first     0
_journal_page_last     0
_journal_paper_category     GO
_journal_paper_doi     10.1107/S2056989025006462
_journal_coeditor_code     JY2062
_publ_contact_author_name     'Mazik, Monika'
_publ_contact_author_address
;
Institut f\"ur Organische Chemie
Technische Universit\"at Bergakademie Freiberg
Leipziger Str. 29
D-09596 Freiberg/Sachsen
Germany
;
_publ_contact_author_email
;
monika.mazik@chemie.tu-freiberg.de
;
_publ_contact_author_fax     '+49(0)3731/394058'
_publ_contact_author_phone     '+49(0)3731/392386'
_publ_section_title
;
Crystal structures of 3,4,5-triphenyltoluene and 3,4,5-triphenylbenzyl bromide
;
_publ_section_title_footnote     .
loop_
    _publ_author_name
    _publ_author_footnote
    _publ_author_address
    'Seidel, Pierre' .
;
Institut f\"ur Organische Chemie
Technische Universit\"at Bergakademie Freiberg
Leipziger Str. 29
D-09596 Freiberg/Sachsen
Germany
;
    'Meier, Eric' .
;
Institut f\"ur Organische Chemie
Technische Universit\"at Bergakademie Freiberg
Leipziger Str. 29
D-09596 Freiberg/Sachsen
Germany
;
    'Mazik, Monika' .
;
Institut f\"ur Organische Chemie
Technische Universit\"at Bergakademie Freiberg
Leipziger Str. 29
D-09596 Freiberg/Sachsen
Germany
;
_publ_section_synopsis
;
The crystal structures of 3,4,5-triphenyltoluene and 3,4,5-triphenylbenzyl
bromide are described, the former of which crystallizes in two polymorphic
forms.
;
_chemical_name_systematic
;
5-Methyl-1,2,3-triphenylbenzene
;
_chemical_name_common
;
3,4,5-Triphenyltoluene
;
_chemical_formula_moiety     'C25 H20'
_chemical_formula_sum     'C25 H20'
_chemical_formula_iupac     'C25 H20'
_chemical_formula_weight     320.41
_chemical_melting_point     ?
_space_group_crystal_system     monoclinic
_space_group_name_H-M_alt     'P 1 2/n 1'
_space_group_name_Hall     '-P 2yac'
loop_
    _space_group_symop_operation_xyz
    'x, y, z'
    '-x+1/2, y, -z+1/2'
    '-x, -y, -z'
    'x-1/2, -y, z-1/2'
_cell_length_a     17.0701(8)
_cell_length_b     6.0801(2)
_cell_length_c     17.4451(8)
_cell_angle_alpha     90
_cell_angle_beta     98.933(4)
_cell_angle_gamma     90
_cell_volume     1788.63(13)
_cell_formula_units_Z     4
_cell_measurement_reflns_used     27898
_cell_measurement_theta_min     1.82
_cell_measurement_theta_max     30.84
_cell_measurement_temperature     163
_exptl_crystal_description     block
_exptl_crystal_colour     colourless
_exptl_crystal_size_max     0.22
_exptl_crystal_size_mid     0.12
_exptl_crystal_size_min     0.06
_exptl_crystal_size_rad     0.085
_exptl_crystal_density_diffrn     1.190
_exptl_crystal_density_meas     ?
_exptl_crystal_density_method     'not measured'
_exptl_crystal_F_000     680
_exptl_absorpt_coefficient_mu     0.067
_exptl_absorpt_correction_type     multi-scan
_exptl_absorpt_process_details
;
(<i>LANA</i>; Stoe & Cie, 2024<i>a</i>)
;
_exptl_absorpt_correction_T_min     0.9559
_exptl_absorpt_correction_T_max     0.9909
_diffrn_ambient_temperature     163.00
_diffrn_source     ?
_diffrn_radiation_type     MoK\a
_diffrn_radiation_wavelength     0.71073
_diffrn_measurement_device_type     'Stoe Stadivari'
_diffrn_measurement_device     'Eulerian 4-circle diffractometer'
_diffrn_measurement_method     'rotation method, \w scans'
_diffrn_detector_area_resol_mean     5.81
_diffrn_reflns_number     36658
_diffrn_reflns_av_R_equivalents     0.0380
_diffrn_reflns_av_unetI/netI     0.0258
_diffrn_reflns_theta_min     2.364
_diffrn_reflns_theta_max     28.499
_diffrn_reflns_theta_full     25.242
_diffrn_measured_fraction_theta_max     0.998
_diffrn_measured_fraction_theta_full     0.999
_diffrn_reflns_limit_h_min     -22
_diffrn_reflns_limit_h_max     22
_diffrn_reflns_limit_k_min     -8
_diffrn_reflns_limit_k_max     8
_diffrn_reflns_limit_l_min     -23
_diffrn_reflns_limit_l_max     23
_refine_special_details     ?
_reflns_number_total     4524
_reflns_number_gt     3319
_reflns_threshold_expression     'I > 2\s(I)'
_refine_ls_structure_factor_coef     Fsqd
_refine_ls_matrix_type     full
_refine_ls_R_factor_all     0.0649
_refine_ls_R_factor_gt     0.0427
_refine_ls_wR_factor_gt     0.1045
_refine_ls_wR_factor_ref     0.1143
_refine_ls_goodness_of_fit_ref     1.043
_refine_ls_restrained_S_all     1.043
_refine_ls_number_reflns     4524
_refine_ls_number_parameters     227
_refine_ls_number_restraints     0
_refine_ls_hydrogen_treatment     constr
_refine_ls_weighting_scheme     calc
_refine_ls_weighting_details
              'w=1/[\s^2^(Fo^2^)+(0.0547P)^2^+0.3522P] where P=(Fo^2^+2Fc^2^)/3'
_atom_sites_solution_hydrogens     geom
_atom_sites_solution_primary     dual
_atom_sites_solution_secondary     ?
_refine_ls_shift/su_max     0.000
_refine_ls_shift/su_mean     0.000
_refine_diff_density_max     0.237
_refine_diff_density_min     -0.226
_refine_ls_extinction_method     none
_refine_ls_extinction_coef     .
loop_
    _atom_type_symbol
    _atom_type_description
    _atom_type_scat_dispersion_real
    _atom_type_scat_dispersion_imag
    _atom_type_scat_source
    'C' 'C' 0.0033 0.0016
                         'International Tables Vol C Tables 4.2.6.8 and 6.1.1.4'
    'H' 'H' 0.0000 0.0000
                         'International Tables Vol C Tables 4.2.6.8 and 6.1.1.4'
_computing_data_collection
;
X-Area (Stoe & Cie, 2024<i>b</i>)
;
_computing_cell_refinement
;
X-Area Recipe (Stoe & Cie, 2024<i>b</i>)
;
_computing_data_reduction
;
X-Area Integrate (Stoe & Cie, 2024<i>b</i>),
X-Red32 (Stoe & Cie, 2023)
;
_computing_structure_solution
;
<i>SHELXT2018/2</i> (Sheldrick, 2015<i>a</i>)
;
_computing_structure_refinement
;
<i>SHELXL2019/3</i> (Sheldrick, 2015<i>b</i>)
Olex2 1.5 (Dolomanov et al., 2009)
;
_computing_molecular_graphics
;
XP in SHELXTL (Sheldrick, 2008),
ORTEP-3 for Windows (Farrugia, 2012)
;
_computing_publication_material
;
publcif (Westrip 2010)
;
loop_
    _atom_site_type_symbol
    _atom_site_label
    _atom_site_fract_x
    _atom_site_fract_y
    _atom_site_fract_z
    _atom_site_U_iso_or_equiv
    _atom_site_adp_type
    _atom_site_calc_flag
    _atom_site_occupancy
    _atom_site_disorder_assembly
    _atom_site_disorder_group
    C C1 0.38754(7) 0.4218(2) 0.39397(7) 0.0272(3) Uani d 1 . .
    C C2 0.36343(7) 0.2941(2) 0.32872(7) 0.0273(3) Uani d 1 . .
    H H2 0.318393 0.201679 0.327641 0.033 Uiso calc 1 . .
    C C3 0.40321(7) 0.29685(19) 0.26445(6) 0.0245(2) Uani d 1 . .
    C C4 0.46930(7) 0.43711(18) 0.26478(6) 0.0241(2) Uani d 1 . .
    C C5 0.49296(7) 0.57198(19) 0.33007(7) 0.0251(2) Uani d 1 . .
    C C6 0.45192(7) 0.5604(2) 0.39331(7) 0.0277(3) Uani d 1 . .
    H H6 0.468685 0.650463 0.437302 0.033 Uiso calc 1 . .
    C C7 0.34587(8) 0.4080(2) 0.46383(7) 0.0348(3) Uani d 1 . .
    H H7A 0.358792 0.267807 0.490542 0.052 Uiso calc 1 . .
    H H7B 0.288435 0.417521 0.447182 0.052 Uiso calc 1 . .
    H H7C 0.363252 0.529714 0.499246 0.052 Uiso calc 1 . .
    C C8 0.37152(7) 0.14970(19) 0.19821(7) 0.0252(2) Uani d 1 . .
    C C9 0.34393(7) -0.06064(19) 0.21337(7) 0.0298(3) Uani d 1 . .
    H H9 0.349558 -0.111702 0.265403 0.036 Uiso calc 1 . .
    C C10 0.30864(8) -0.1952(2) 0.15386(8) 0.0345(3) Uani d 1 . .
    H H10 0.289642 -0.336307 0.165420 0.041 Uiso calc 1 . .
    C C11 0.30092(8) -0.1252(2) 0.07782(8) 0.0362(3) Uani d 1 . .
    H H11 0.276543 -0.217542 0.037042 0.043 Uiso calc 1 . .
    C C12 0.32895(8) 0.0806(2) 0.06128(8) 0.0330(3) Uani d 1 . .
    H H12 0.324462 0.128484 0.008945 0.040 Uiso calc 1 . .
    C C13 0.36354(7) 0.2170(2) 0.12085(7) 0.0285(3) Uani d 1 . .
    H H13 0.382074 0.358270 0.108826 0.034 Uiso calc 1 . .
    C C14 0.51397(7) 0.44349(19) 0.19752(7) 0.0255(3) Uani d 1 . .
    C C15 0.55489(7) 0.2590(2) 0.17779(7) 0.0307(3) Uani d 1 . .
    H H15 0.554963 0.128084 0.207509 0.037 Uiso calc 1 . .
    C C16 0.59553(8) 0.2659(2) 0.11495(8) 0.0380(3) Uani d 1 . .
    H H16 0.623412 0.139512 0.101874 0.046 Uiso calc 1 . .
    C C17 0.59577(9) 0.4551(3) 0.07120(8) 0.0426(4) Uani d 1 . .
    H H17 0.623676 0.458773 0.028151 0.051 Uiso calc 1 . .
    C C18 0.55527(9) 0.6392(2) 0.09021(8) 0.0381(3) Uani d 1 . .
    H H18 0.555146 0.769254 0.060020 0.046 Uiso calc 1 . .
    C C19 0.51490(8) 0.6343(2) 0.15319(7) 0.0296(3) Uani d 1 . .
    H H19 0.487649 0.761794 0.166321 0.036 Uiso calc 1 . .
    C C20 0.56168(7) 0.7268(2) 0.33745(7) 0.0270(3) Uani d 1 . .
    C C21 0.63667(8) 0.6655(2) 0.32259(7) 0.0321(3) Uani d 1 . .
    H H21 0.644495 0.522794 0.302971 0.039 Uiso calc 1 . .
    C C22 0.70009(9) 0.8115(3) 0.33624(8) 0.0401(3) Uani d 1 . .
    H H22 0.750985 0.767587 0.326326 0.048 Uiso calc 1 . .
    C C23 0.68919(9) 1.0207(3) 0.36424(8) 0.0435(4) Uani d 1 . .
    H H23 0.732458 1.120536 0.373236 0.052 Uiso calc 1 . .
    C C24 0.61549(9) 1.0835(2) 0.37899(8) 0.0401(3) Uani d 1 . .
    H H24 0.607991 1.226895 0.398235 0.048 Uiso calc 1 . .
    C C25 0.55222(8) 0.9385(2) 0.36589(7) 0.0322(3) Uani d 1 . .
    H H25 0.501671 0.983646 0.376388 0.039 Uiso calc 1 . .
loop_
    _atom_site_aniso_label
    _atom_site_aniso_U_11
    _atom_site_aniso_U_22
    _atom_site_aniso_U_33
    _atom_site_aniso_U_12
    _atom_site_aniso_U_13
    _atom_site_aniso_U_23
    C1 0.0266(6) 0.0322(6) 0.0230(5) 0.0018(5) 0.0043(5) 0.0017(5)
    C2 0.0248(6) 0.0292(6) 0.0282(6) -0.0022(5) 0.0049(5) 0.0014(5)
    C3 0.0245(6) 0.0251(6) 0.0235(6) 0.0010(5) 0.0022(4) 0.0002(4)
    C4 0.0245(6) 0.0249(6) 0.0229(5) 0.0014(4) 0.0043(4) 0.0007(4)
    C5 0.0259(6) 0.0255(6) 0.0236(5) 0.0003(5) 0.0027(5) 0.0011(5)
    C6 0.0296(6) 0.0301(6) 0.0228(6) -0.0006(5) 0.0024(5) -0.0030(5)
    C7 0.0330(7) 0.0459(8) 0.0269(6) -0.0043(6) 0.0084(5) -0.0025(6)
    C8 0.0209(6) 0.0270(6) 0.0281(6) 0.0005(5) 0.0051(5) -0.0031(5)
    C9 0.0283(6) 0.0282(6) 0.0337(7) 0.0007(5) 0.0071(5) -0.0007(5)
    C10 0.0323(7) 0.0271(6) 0.0450(8) -0.0030(5) 0.0094(6) -0.0061(5)
    C11 0.0333(7) 0.0362(7) 0.0393(7) -0.0052(6) 0.0056(6) -0.0153(6)
    C12 0.0322(7) 0.0399(7) 0.0271(6) -0.0016(6) 0.0054(5) -0.0059(5)
    C13 0.0275(6) 0.0289(6) 0.0293(6) -0.0015(5) 0.0051(5) -0.0031(5)
    C14 0.0231(6) 0.0299(6) 0.0232(5) -0.0045(5) 0.0026(4) -0.0043(5)
    C15 0.0287(6) 0.0319(6) 0.0315(6) -0.0009(5) 0.0046(5) -0.0039(5)
    C16 0.0333(7) 0.0417(7) 0.0412(7) -0.0008(6) 0.0126(6) -0.0125(6)
    C17 0.0424(8) 0.0547(9) 0.0348(7) -0.0092(7) 0.0192(6) -0.0075(7)
    C18 0.0435(8) 0.0409(7) 0.0315(7) -0.0098(6) 0.0110(6) 0.0021(6)
    C19 0.0311(7) 0.0298(6) 0.0285(6) -0.0035(5) 0.0061(5) -0.0014(5)
    C20 0.0303(6) 0.0300(6) 0.0196(5) -0.0038(5) 0.0009(5) 0.0019(5)
    C21 0.0318(7) 0.0380(7) 0.0268(6) -0.0045(5) 0.0051(5) -0.0020(5)
    C22 0.0310(7) 0.0559(9) 0.0328(7) -0.0094(6) 0.0031(6) 0.0028(6)
    C23 0.0431(8) 0.0460(8) 0.0379(8) -0.0212(7) -0.0047(6) 0.0045(6)
    C24 0.0503(9) 0.0302(7) 0.0357(7) -0.0090(6) -0.0064(6) 0.0008(6)
    C25 0.0355(7) 0.0304(6) 0.0286(6) -0.0005(5) -0.0016(5) 0.0016(5)
_geom_special_details
;
 All esds (except the esd in the dihedral angle between two l.s. planes)
 are estimated using the full covariance matrix.  The cell esds are taken
 into account individually in the estimation of esds in distances, angles
 and torsion angles; correlations between esds in cell parameters are only
 used when they are defined by crystal symmetry.  An approximate (isotropic)
 treatment of cell esds is used for estimating esds involving l.s. planes.
;
loop_
    _geom_bond_atom_site_label_1
    _geom_bond_atom_site_label_2
    _geom_bond_site_symmetry_2
    _geom_bond_distance
    _geom_bond_publ_flag
    C1 C2 . 1.3865(17) ?
    C1 C6 . 1.3864(17) ?
    C1 C7 . 1.5058(16) ?
    C2 H2 . 0.9500 ?
    C2 C3 . 1.3982(16) ?
    C3 C4 . 1.4135(16) ?
    C3 C8 . 1.4948(16) ?
    C4 C5 . 1.4107(16) ?
    C4 C14 . 1.4959(15) ?
    C5 C6 . 1.3975(16) ?
    C5 C20 . 1.4940(17) ?
    C6 H6 . 0.9500 ?
    C7 H7A . 0.9800 ?
    C7 H7B . 0.9800 ?
    C7 H7C . 0.9800 ?
    C8 C9 . 1.4021(17) ?
    C8 C13 . 1.3964(17) ?
    C9 H9 . 0.9500 ?
    C9 C10 . 1.3840(18) ?
    C10 H10 . 0.9500 ?
    C10 C11 . 1.380(2) ?
    C11 H11 . 0.9500 ?
    C11 C12 . 1.3858(19) ?
    C12 H12 . 0.9500 ?
    C12 C13 . 1.3878(17) ?
    C13 H13 . 0.9500 ?
    C14 C15 . 1.3924(17) ?
    C14 C19 . 1.3959(17) ?
    C15 H15 . 0.9500 ?
    C15 C16 . 1.3861(18) ?
    C16 H16 . 0.9500 ?
    C16 C17 . 1.381(2) ?
    C17 H17 . 0.9500 ?
    C17 C18 . 1.383(2) ?
    C18 H18 . 0.9500 ?
    C18 C19 . 1.3849(17) ?
    C19 H19 . 0.9500 ?
    C20 C21 . 1.3955(18) ?
    C20 C25 . 1.3980(17) ?
    C21 H21 . 0.9500 ?
    C21 C22 . 1.3915(19) ?
    C22 H22 . 0.9500 ?
    C22 C23 . 1.385(2) ?
    C23 H23 . 0.9500 ?
    C23 C24 . 1.377(2) ?
    C24 H24 . 0.9500 ?
    C24 C25 . 1.3853(19) ?
    C25 H25 . 0.9500 ?
loop_
    _geom_angle_atom_site_label_1
    _geom_angle_atom_site_label_2
    _geom_angle_atom_site_label_3
    _geom_angle_site_symmetry_1
    _geom_angle_site_symmetry_3
    _geom_angle
    _geom_angle_publ_flag
    C2 C1 C7 . . 121.07(11) ?
    C6 C1 C2 . . 117.91(11) ?
    C6 C1 C7 . . 121.01(11) ?
    C1 C2 H2 . . 118.9 ?
    C1 C2 C3 . . 122.17(11) ?
    C3 C2 H2 . . 118.9 ?
    C2 C3 C4 . . 119.39(10) ?
    C2 C3 C8 . . 116.76(10) ?
    C4 C3 C8 . . 123.85(10) ?
    C3 C4 C14 . . 121.08(10) ?
    C5 C4 C3 . . 118.83(10) ?
    C5 C4 C14 . . 120.09(10) ?
    C4 C5 C20 . . 123.94(10) ?
    C6 C5 C4 . . 119.49(11) ?
    C6 C5 C20 . . 116.55(10) ?
    C1 C6 C5 . . 122.17(11) ?
    C1 C6 H6 . . 118.9 ?
    C5 C6 H6 . . 118.9 ?
    C1 C7 H7A . . 109.5 ?
    C1 C7 H7B . . 109.5 ?
    C1 C7 H7C . . 109.5 ?
    H7A C7 H7B . . 109.5 ?
    H7A C7 H7C . . 109.5 ?
    H7B C7 H7C . . 109.5 ?
    C9 C8 C3 . . 119.47(10) ?
    C13 C8 C3 . . 122.75(10) ?
    C13 C8 C9 . . 117.67(11) ?
    C8 C9 H9 . . 119.4 ?
    C10 C9 C8 . . 121.16(12) ?
    C10 C9 H9 . . 119.4 ?
    C9 C10 H10 . . 119.9 ?
    C11 C10 C9 . . 120.29(12) ?
    C11 C10 H10 . . 119.9 ?
    C10 C11 H11 . . 120.2 ?
    C10 C11 C12 . . 119.61(12) ?
    C12 C11 H11 . . 120.2 ?
    C11 C12 H12 . . 119.9 ?
    C11 C12 C13 . . 120.28(12) ?
    C13 C12 H12 . . 119.9 ?
    C8 C13 H13 . . 119.5 ?
    C12 C13 C8 . . 120.99(12) ?
    C12 C13 H13 . . 119.5 ?
    C15 C14 C4 . . 120.62(11) ?
    C15 C14 C19 . . 118.91(11) ?
    C19 C14 C4 . . 120.47(10) ?
    C14 C15 H15 . . 119.9 ?
    C16 C15 C14 . . 120.21(12) ?
    C16 C15 H15 . . 119.9 ?
    C15 C16 H16 . . 119.8 ?
    C17 C16 C15 . . 120.46(13) ?
    C17 C16 H16 . . 119.8 ?
    C16 C17 H17 . . 120.1 ?
    C16 C17 C18 . . 119.82(12) ?
    C18 C17 H17 . . 120.1 ?
    C17 C18 H18 . . 119.9 ?
    C17 C18 C19 . . 120.13(13) ?
    C19 C18 H18 . . 119.9 ?
    C14 C19 H19 . . 119.8 ?
    C18 C19 C14 . . 120.46(12) ?
    C18 C19 H19 . . 119.8 ?
    C21 C20 C5 . . 123.13(11) ?
    C21 C20 C25 . . 118.13(11) ?
    C25 C20 C5 . . 118.58(11) ?
    C20 C21 H21 . . 119.7 ?
    C22 C21 C20 . . 120.65(13) ?
    C22 C21 H21 . . 119.7 ?
    C21 C22 H22 . . 119.9 ?
    C23 C22 C21 . . 120.15(14) ?
    C23 C22 H22 . . 119.9 ?
    C22 C23 H23 . . 120.1 ?
    C24 C23 C22 . . 119.82(13) ?
    C24 C23 H23 . . 120.1 ?
    C23 C24 H24 . . 119.9 ?
    C23 C24 C25 . . 120.29(13) ?
    C25 C24 H24 . . 119.9 ?
    C20 C25 H25 . . 119.5 ?
    C24 C25 C20 . . 120.96(13) ?
    C24 C25 H25 . . 119.5 ?
loop_
    _geom_torsion_atom_site_label_1
    _geom_torsion_atom_site_label_2
    _geom_torsion_atom_site_label_3
    _geom_torsion_atom_site_label_4
    _geom_torsion_site_symmetry_1
    _geom_torsion_site_symmetry_2
    _geom_torsion_site_symmetry_3
    _geom_torsion_site_symmetry_4
    _geom_torsion
    _geom_torsion_publ_flag
    C1 C2 C3 C4 . . . . -1.30(18) ?
    C1 C2 C3 C8 . . . . 179.43(11) ?
    C2 C1 C6 C5 . . . . -0.88(18) ?
    C2 C3 C4 C5 . . . . -0.42(17) ?
    C2 C3 C4 C14 . . . . 179.42(11) ?
    C2 C3 C8 C9 . . . . -39.15(16) ?
    C2 C3 C8 C13 . . . . 136.89(12) ?
    C3 C4 C5 C6 . . . . 1.43(17) ?
    C3 C4 C5 C20 . . . . 179.96(11) ?
    C3 C4 C14 C15 . . . . -64.33(16) ?
    C3 C4 C14 C19 . . . . 115.28(13) ?
    C3 C8 C9 C10 . . . . 175.02(11) ?
    C3 C8 C13 C12 . . . . -175.64(11) ?
    C4 C3 C8 C9 . . . . 141.62(12) ?
    C4 C3 C8 C13 . . . . -42.35(17) ?
    C4 C5 C6 C1 . . . . -0.79(18) ?
    C4 C5 C20 C21 . . . . -49.16(17) ?
    C4 C5 C20 C25 . . . . 135.58(12) ?
    C4 C14 C15 C16 . . . . 179.41(11) ?
    C4 C14 C19 C18 . . . . -179.02(12) ?
    C5 C4 C14 C15 . . . . 115.50(13) ?
    C5 C4 C14 C19 . . . . -64.88(15) ?
    C5 C20 C21 C22 . . . . -174.93(11) ?
    C5 C20 C25 C24 . . . . 175.48(11) ?
    C6 C1 C2 C3 . . . . 1.94(18) ?
    C6 C5 C20 C21 . . . . 129.41(13) ?
    C6 C5 C20 C25 . . . . -45.84(15) ?
    C7 C1 C2 C3 . . . . -177.20(11) ?
    C7 C1 C6 C5 . . . . 178.26(12) ?
    C8 C3 C4 C5 . . . . 178.79(11) ?
    C8 C3 C4 C14 . . . . -1.37(17) ?
    C8 C9 C10 C11 . . . . 0.91(19) ?
    C9 C8 C13 C12 . . . . 0.46(18) ?
    C9 C10 C11 C12 . . . . 0.2(2) ?
    C10 C11 C12 C13 . . . . -0.9(2) ?
    C11 C12 C13 C8 . . . . 0.60(19) ?
    C13 C8 C9 C10 . . . . -1.22(18) ?
    C14 C4 C5 C6 . . . . -178.41(11) ?
    C14 C4 C5 C20 . . . . 0.12(17) ?
    C14 C15 C16 C17 . . . . -0.1(2) ?
    C15 C14 C19 C18 . . . . 0.60(18) ?
    C15 C16 C17 C18 . . . . 0.1(2) ?
    C16 C17 C18 C19 . . . . 0.3(2) ?
    C17 C18 C19 C14 . . . . -0.7(2) ?
    C19 C14 C15 C16 . . . . -0.21(18) ?
    C20 C5 C6 C1 . . . . -179.43(11) ?
    C20 C21 C22 C23 . . . . -0.5(2) ?
    C21 C20 C25 C24 . . . . -0.02(18) ?
    C21 C22 C23 C24 . . . . 0.4(2) ?
    C22 C23 C24 C25 . . . . -0.1(2) ?
    C23 C24 C25 C20 . . . . -0.1(2) ?
    C25 C20 C21 C22 . . . . 0.35(18) ?
_shelx_space_group_comment
;
The symmetry employed for this shelxl refinement is uniquely defined
by the following loop, which should always be used as a source of
symmetry information in preference to the above space-group names.
They are only intended as comments.
;
_shelx_estimated_absorpt_T_min     0.985
_shelx_estimated_absorpt_T_max     0.996
_shelx_hkl_file
;
  -6  -3   6    1.78    1.33
  -3   0   2    0.79    1.02
   2  -5   1   56.81    3.06
   2   3 -13   -1.58    1.38
   5  -7  -4   -1.82    3.64
   5   0  -5   46.95    2.89
   6  -6  -4   37.00    4.56
   6  -5  -3   27.08    3.75
   6   2 -16   52.95    4.63
   7  -7  -7   -1.45    4.02
   7  -1  -6    3.68    3.02
   7   1 -12    1.49    2.43
   8   1 -15   15.30    4.32
   9  -4  -7    4.94    4.47
   9  -3  -7  186.38    7.80
  10  -6 -11   -2.02    5.01
  10  -3  -9  129.09    7.62
  10  -1 -12    7.08    4.60
  10   0 -22    2.13    5.01
  10   0 -18    8.78    4.59
  11  -4 -11   67.84    7.37
  11  -2 -13   30.78    5.82
  11  -1 -16   -4.08    4.84
  12  -4 -15    4.74    6.10
  12  -4 -14   -1.81    4.47
  12  -3 -15   -3.24    5.56
  12  -2 -19    8.16    6.64
  12  -2 -18   -2.86    5.29
  12  -2 -17    2.80    5.10
  -4   3  -5   21.30    1.60
   1  -6   1   11.91    2.25
   3  -7  -2    4.44    3.25
   3  -5   0  107.52    4.30
   4  -5  -1  104.75    4.57
   5  -6  -3    4.66    3.30
   5  -5  -2   10.76    2.76
   5   2 -13  808.19   10.89
   6  -3  -3   15.77    2.71
   6   2 -19   20.18    3.97
   6   2 -18    4.68    3.32
   6   2 -17    5.45    3.19
   8  -7  -9    6.42    4.93
   8  -5  -6    4.74    3.73
   8   1 -22   -2.53    4.10
   8   1 -17   -1.12    3.17
   8   1 -16    1.16    3.54
   9  -5  -8   95.58    6.90
   9  -1 -10   17.83    3.31
  10  -6 -12    3.64    4.86
  10  -1 -13   11.48    4.42
  10   0 -21    5.73    4.61
  10   0 -20   40.20    5.68
  10   0 -19   -3.26    3.95
  11  -3 -12   20.01    4.58
  11  -2 -14    6.16    5.08
  11  -1 -21   -2.63    4.76
  12  -4 -16   -3.43    5.76
  12  -3 -18   -7.97    5.10
  12  -3 -16   29.37    5.32
  -6  -1   5    1.19    1.48
  -5   3  -4    1.20    1.36
  -4  -1   4    0.40    1.08
  -4   1   1 1403.98    9.58
   2   3 -14   32.10    2.16
   3  -6  -1   -1.90    2.58
   3   2  -9  149.21    3.52
   4  -6  -2   81.99    4.90
   4   2 -11   37.19    2.46
   5  -3  -2   -2.09    1.88
   6  -7  -6   28.62    4.97
   6  -4  -3    4.56    2.48
   6  -1  -5    0.37    2.20
   6   0  -7   -2.18    2.09
   7  -7  -8   -2.10    3.89
   7  -5  -5   12.59    3.76
   7   0  -9  329.61    7.47
   7   1 -13    0.96    2.36
   8  -7 -10   -0.62    5.21
   8  -6  -8   46.77    5.93
   8  -3  -6   11.35    2.81
   8  -2  -7   54.89    4.36
   8   0 -11   -1.38    2.19
   8   1 -21    4.29    3.90
   8   1 -19    1.43    3.55
   9  -6 -10    0.91    4.56
   9  -4  -8  303.60    9.82
   9  -3  -8   18.41    4.01
   9  -2  -9   24.02    4.11
   9  -1 -11    5.11    3.44
   9   0 -15  116.98    6.31
  10  -6 -13   -5.14    4.59
  10  -4 -10   -4.78    4.41
  10  -3 -10    1.87    3.17
  10  -1 -14   66.82    5.89
  11  -5 -14    7.02    5.46
  11  -4 -13    4.20    5.04
  11  -3 -13  101.82    7.51
  11  -2 -15   50.74    6.18
   5  -7  -5   16.50    4.02
   6  -6  -5   68.94    5.47
   6  -2  -4   23.27    2.82
   7  -3  -5   31.93    3.41
   7  -1  -7   -2.94    2.32
   7   1 -14   23.56    3.37
   8  -5  -7    4.42    3.88
   9  -6 -11   -2.04    4.28
   9   0 -16   -0.09    3.66
  10  -4 -11   38.95    5.66
  10  -3 -11   97.46    6.79
  10  -2 -12   79.78    6.08
  11  -5 -15    2.78    4.37
  11  -4 -15    3.54    4.91
  11  -4 -14    1.17    4.65
  11  -3 -15    6.02    5.20
  11  -2 -19   30.85    5.77
  11  -2 -18    6.89    4.97
  11  -2 -17    8.65    5.11
  11  -2 -16   91.25    6.38
  -6  -2   6   27.51    1.85
  -5  -4   6    0.29    0.84
  -4  -2   5  116.72    2.54
   2   3 -15   -0.61    1.50
   4  -7  -4   -4.73    3.32
   4  -4  -1   93.26    3.80
   4   1  -7   45.81    2.42
   5  -1  -4    3.13    2.06
   5   2 -16   19.13    3.16
   6  -7  -7   11.46    4.51
   6  -5  -4    9.05    3.20
   7  -7  -9   -0.83    4.47
   7  -6  -7   -0.81    3.82
   7  -2  -6   -0.97    2.44
   7   1 -22    3.67    4.54
   7   1 -15   11.85    3.11
   8  -6  -9   -0.97    4.30
   8  -4  -7   22.03    4.35
   8  -3  -7  135.29    6.19
   9  -4  -9    5.50    4.42
   9  -3  -9   40.65    5.10
   9  -1 -12   13.19    3.78
   9   0 -21    4.78    4.04
   9   0 -20   -1.62    4.21
   9   0 -19   50.19    5.51
   9   0 -18   -3.27    3.78
   9   0 -17   16.12    3.52
  10  -5 -13   60.09    6.46
  10  -4 -12   -0.50    4.28
  10  -3 -12  106.89    7.23
  10  -1 -22   -0.27    4.89
  10  -1 -21    0.63    4.56
  10  -1 -20   -4.31    4.49
  10  -1 -19    2.87    4.75
  11  -4 -17   -3.29    4.99
  11  -4 -16    8.85    5.57
  11  -3 -18   94.10    8.16
  11  -3 -17    4.51    5.51
  11  -3 -16   73.86    7.31
  -7  -4   7    4.20    1.34
  -5   1   2  416.28    6.02
  -5   4  -9    2.80    1.37
  -4   0   3    0.84    0.98
  -1   1  -1   27.27    0.85
   1   3 -12   16.07    1.50
   2   0  -2 3533.80   11.58
   2   3 -16   47.30    2.82
   3  -7  -3   -0.20    3.58
   4   2 -12    8.49    1.91
   5  -7  -6   -0.54    4.04
   5  -6  -4    9.50    3.50
   5  -5  -3   80.19    4.61
   5  -2  -3    1.13    1.54
   5   0  -6   -0.43    1.44
   5   2 -20   -1.93    3.11
   5   2 -19   -0.17    2.92
   5   2 -18   12.20    3.24
   5   2 -17   12.04    2.98
   6  -3  -4   27.41    3.03
   6   0  -8 2327.14   17.74
   6   1 -12   60.41    3.71
   7  -7 -10   -2.07    4.18
   7  -5  -6   27.53    4.48
   7   0 -10   -0.16    1.72
   7   1 -21   61.37    5.62
   7   1 -20   30.29    4.41
   7   1 -19    6.54    3.93
   7   1 -18   22.27    4.25
   7   1 -16   24.15    3.75
   8  -5  -8   -0.66    3.98
   8  -2  -8  225.63    7.04
   8  -1 -10    4.00    2.87
   9  -6 -13    9.54    5.04
   9  -6 -12    9.95    4.62
   9  -1 -13   53.14    5.28
  10  -5 -14   10.69    5.50
  10  -4 -13   -0.33    4.52
  10  -3 -13    4.37    4.97
  11  -3 -19   -2.09    3.72
  -1  -5   3  151.70    3.08
   2  -7  -2   10.86    3.16
   2   2  -8   40.80    1.81
   3   2 -10   34.24    2.21
   4  -6  -3   33.62    3.83
   4  -5  -2    3.76    2.80
   6  -7  -8    6.06    4.48
   6  -6  -6   18.35    4.47
   6  -1  -6  358.21    7.27
   7  -6  -8   -1.46    4.03
   7  -3  -6   37.27    3.93
   8  -6 -10   -1.33    4.16
   8  -4  -8    8.91    4.13
   8  -3  -8    6.20    3.63
   9  -4 -10   80.61    5.72
   9  -3 -10  325.40    9.65
   9  -2 -11   71.13    5.00
   9  -1 -14   29.86    4.80
  10  -5 -15   -0.95    5.35
  10  -4 -14    5.18    5.11
  10  -2 -17    1.75    4.39
  10  -2 -16   24.11    5.37
  10  -2 -15   -0.19    3.16
  -5  -1   5   63.21    2.50
   0   3 -10   61.15    1.55
   3  -6  -2    1.25    2.94
   3  -5  -1    3.77    2.49
   3   1  -6   25.59    1.98
   4  -7  -5    4.18    3.61
   4   2 -13  265.75    6.00
   5  -4  -3    0.18    2.26
   5  -3  -3   11.36    2.46
   5   1 -10   70.51    3.49
   6  -7  -9    0.06    4.22
   6  -5  -5   36.69    4.27
   6   1 -23    5.16    4.47
   7  -5  -7   -2.91    3.65
   7  -2  -7   46.03    4.06
   7   0 -11  232.62    6.64
   8  -6 -11    3.03    4.49
   8  -2  -9   31.45    3.56
   8  -1 -11   -0.07    3.19
   8   0 -21    1.92    4.37
   8   0 -20   39.92    5.60
   8   0 -19    1.32    3.86
   8   0 -18   17.68    4.33
   8   0 -17    1.06    3.91
   8   0 -16   13.72    4.21
   9  -5 -12   20.64    5.22
   9  -4 -11   25.59    5.27
   9  -3 -11   19.73    5.17
   9  -2 -12   11.26    4.15
   9  -1 -22   11.13    4.86
   9  -1 -21   -6.07    4.66
   9  -1 -20   23.30    5.28
   9  -1 -15   18.85    3.62
  10  -4 -17   16.65    6.15
  10  -4 -16    2.07    5.36
  10  -4 -15   -2.89    3.57
  10  -3 -17    7.70    5.12
  10  -3 -16   50.65    6.65
  10  -3 -15   -2.16    3.35
  10  -2 -19    8.05    3.84
  10  -2 -18    8.73    3.86
  -5   0   4   -0.88    1.45
  -5   2   0  176.90    4.13
  -2   1   0 6528.98   15.23
  -1  -6   2   -2.19    1.39
   0  -5   2    8.06    1.70
   1   3 -13    1.66    1.43
   2  -6  -1   -0.33    2.64
   2  -5   0    2.80    2.35
   3  -7  -4    2.85    3.73
   3  -1  -2   24.17    2.16
   4   0  -5    0.33    1.30
   4   2 -14   79.33    3.90
   5  -7  -7   15.90    4.32
   5  -6  -5   11.80    3.85
   5  -5  -4    0.42    2.89
   6  -6  -7  156.73    7.80
   6   0  -9    0.37    2.22
   6   1 -22   25.14    4.88
   6   1 -21    5.92    4.32
   6   1 -14   14.90    3.31
   7  -6  -9    0.03    4.08
   7  -1  -9   31.72    3.72
   8  -6 -13    5.42    5.01
   8  -6 -12    2.75    4.66
   8  -4  -9   32.23    5.07
   8  -3  -9  534.58   11.92
   8  -2 -10  185.42    7.31
   8  -1 -12   19.90    3.85
   9  -5 -14   -3.42    5.05
   9  -5 -13    2.04    3.53
   9  -4 -12  136.76    8.04
   9  -3 -12   34.02    5.64
   9  -2 -13   -1.61    4.00
   9  -1 -19    2.07    3.43
  10  -3 -19    2.17    4.34
  10  -3 -18    2.04    3.77
  -4   3  -4   53.80    2.15
  -3   3  -5   91.06    2.15
   0  -6   1  182.32    4.83
   1  -6   0    3.45    2.34
   1  -5   1    3.11    1.74
   3   2 -11  108.45    3.59
   4  -7  -6   15.03    4.27
   4  -6  -4   34.57    4.40
   4  -4  -2    5.64    2.14
   4  -3  -2    4.64    2.04
   4   2 -20    3.22    3.31
   4   2 -19   -0.12    2.91
   4   2 -18   -0.50    3.21
   4   2 -16   80.02    4.48
   4   2 -15   11.20    2.62
   5  -7  -8    0.15    4.36
   5  -1  -5   67.11    3.15
   5   0  -7  451.24    7.34
   5   1 -11    0.56    1.93
   6  -7 -10   -0.79    4.41
   6  -5  -6   47.82    4.83
   6  -3  -5   32.37    3.34
   6  -1  -7    1.09    2.40
   6   1 -20   23.50    4.49
   6   1 -19    8.27    3.72
   6   1 -18    1.20    3.03
   6   1 -17    2.95    3.10
   6   1 -16    2.19    3.02
   6   1 -15   43.21    4.01
   7  -6 -10    3.51    4.75
   7  -5  -8   27.14    4.82
   7  -4  -7    7.60    2.86
   7   0 -23   37.38    6.23
   8  -6 -14    4.68    5.37
   8  -4 -10    2.05    4.09
   9  -5 -16   38.22    6.77
   9  -5 -15   23.69    5.80
   9  -4 -14   13.33    5.15
   9  -4 -13    4.55    4.57
   9  -3 -13   12.04    5.15
   9  -2 -16    1.21    4.32
   9  -2 -15   16.35    5.05
   9  -2 -14   63.96    5.27
   1   3 -14   69.36    2.80
   4  -5  -3    6.21    2.73
   4   2 -17   86.34    4.67
   5  -6  -6   18.18    4.25
   5   1 -23   26.98    4.82
   6  -7 -11   33.13    5.83
   6  -6  -8   19.19    4.77
   6  -2  -6   29.89    3.28
   7  -6 -11    0.97    4.88
   7  -2  -8   86.31    4.49
   7  -1 -10   12.59    3.08
   7   0 -22   -0.82    3.85
   7   0 -21    9.22    4.66
   8  -5 -12   27.27    5.71
   8  -3 -10  143.00    6.83
   8  -2 -11   42.52    4.78
   8  -1 -22   -2.23    4.20
   8  -1 -21   12.49    5.20
   8  -1 -14   15.89    4.33
   9  -4 -18   19.31    6.20
   9  -4 -17    1.96    5.12
   9  -4 -16    2.01    5.24
   9  -4 -15   -3.55    5.01
   9  -3 -16   -2.41    4.62
   9  -3 -15   36.77    6.00
   9  -3 -14  129.60    7.28
   9  -2 -19   19.19    5.33
   9  -2 -18   97.13    7.40
   9  -2 -17    2.34    3.43
  -6  -4   7    1.20    1.05
  -6  -3   7    4.36    1.36
  -4   1   2  762.06    7.46
  -3  -1   4    5.97    0.96
  -2   0   2 3480.60   10.88
   1  -7  -2   -2.20    2.59
   1   3 -16   20.25    2.31
   1   3 -15   38.67    2.52
   3  -7  -5   -1.24    3.37
   3  -6  -3   22.75    3.51
   3   0  -4    0.13    1.66
   4  -7  -7    4.69    4.14
   5  -7  -9    0.99    4.02
   5  -3  -4   71.51    3.96
   5   1 -22   -0.33    3.88
   5   1 -12   38.45    3.09
   6  -6  -9    0.04    4.25
   6  -5  -7    7.65    4.01
   6  -4  -6    0.66    3.48
   7  -6 -12    9.43    5.20
   7  -4  -8   -0.54    2.63
   7  -3  -8   32.87    4.16
   7  -2  -9   32.45    3.80
   7   0 -20    0.05    3.73
   7   0 -19    3.33    3.98
   7   0 -18    2.27    3.86
   7   0 -17   28.65    4.64
   7   0 -16   -0.63    3.65
   7   0 -15  181.19    6.90
   8  -5 -14   10.76    4.98
   8  -5 -13   21.29    5.29
   8  -4 -11  128.84    6.94
   8  -3 -11  816.61   15.43
   8  -1 -20   12.49    4.75
   8  -1 -18   21.70    5.06
   8  -1 -15   10.75    3.27
   9  -3 -19   17.78    5.00
   9  -3 -18   25.79    4.88
   9  -3 -17   -1.10    3.58
   1  -2   1  676.45    5.11
   2  -4   0   10.14    1.80
   2   2  -9   18.57    1.57
   3  -5  -2  227.25    6.29
   3   2 -12  327.28    6.06
   4  -2  -3    3.77    2.15
   4  -1  -4    1.20    2.06
   5  -7 -10    6.53    4.81
   5  -6  -7   22.55    4.59
   5  -1  -6   43.19    3.18
   5   0  -8    1.98    2.20
   5   1 -21   13.61    4.10
   5   1 -13    2.55    2.48
   6  -6 -10    6.91    4.34
   6  -3  -6    0.31    2.13
   6  -1  -8    5.59    1.89
   6   0 -11   -2.33    2.34
   7  -6 -14   -2.62    5.01
   7  -6 -13    7.20    3.83
   7  -4  -9   20.57    4.53
   7  -1 -11    5.04    2.55
   8  -5 -16   -2.15    5.57
   8  -5 -15    5.13    5.04
   8  -4 -13   16.17    5.06
   8  -4 -12    2.37    3.41
   8  -2 -14   10.89    4.63
   8  -2 -13   22.38    3.86
  -5   1   3   53.45    2.66
  -3   0   3 1144.74    7.74
   0   3 -11    3.61    1.13
   2  -7  -4    3.52    3.45
   2  -6  -2    6.25    2.75
   2   1  -5  480.84    4.78
   3  -7  -6   -3.07    3.56
   3   1  -7   18.35    1.77
   3   2 -20    7.95    3.19
   3   2 -19   -0.05    3.27
   3   2 -13  310.88    6.25
   4  -7  -8   18.27    4.81
   4  -5  -4   65.22    4.73
   4  -4  -3  287.07    6.85
   4   0  -6  601.50    7.59
   4   1 -23   53.81    5.98
   5  -7 -11   -0.19    4.95
   5  -2  -5  155.52    5.05
   5   1 -20   11.38    3.73
   5   1 -19    5.38    3.45
   6  -6 -11   -3.67    4.11
   6  -5  -8    0.53    3.81
   6  -4  -7    4.23    3.27
   6  -2  -7    7.11    2.07
   6   0 -22   10.50    4.24
   6   0 -21   -0.36    3.78
   7  -4 -10   60.64    5.54
   7  -3  -9   57.60    4.49
   7  -2 -10   32.24    4.18
   7  -1 -22    0.94    4.38
   7  -1 -21   51.50    6.09
   7  -1 -12   -1.34    2.28
   8  -4 -18   -0.88    4.94
   8  -4 -17    0.47    4.80
   8  -4 -16    1.91    4.82
   8  -4 -15   -1.41    4.91
   8  -4 -14    2.53    4.48
   8  -3 -20   -4.25    5.51
   8  -3 -14   18.29    5.25
   8  -3 -13   13.36    3.88
   8  -2 -19    5.09    5.00
   8  -2 -18   28.95    5.60
   8  -2 -17   15.67    5.16
   8  -2 -16  202.20    9.00
   8  -2 -15   -1.42    4.00
  -6  -2   7    8.28    1.39
  -4   2   0  395.24    5.43
  -3   2  -1   43.46    1.78
  -2  -4   4    0.24    0.67
  -2   3  -6    7.03    0.65
   0  -2   2  446.05    3.01
   1  -7  -3   13.52    3.84
   1  -6  -1   38.15    3.52
   1   2  -7  593.99    4.70
   2  -5  -1    1.52    2.14
   3  -6  -4   51.52    4.46
   3   2 -18    7.05    2.95
   3   2 -17    1.03    2.89
   3   2 -15   85.58    4.28
   3   2 -14  219.99    5.67
   4  -7  -9    1.57    4.38
   4  -6  -6  109.29    6.27
   4  -3  -3 1107.63   11.89
   4   1 -10   33.45    2.60
   5  -6  -8   48.78    5.26
   5  -5  -6   42.45    4.39
   5   0  -9   47.85    3.28
   5   1 -18    0.72    2.88
   5   1 -17   53.11    4.52
   5   1 -16  253.47    7.57
   5   1 -15    3.19    2.79
   6  -6 -12   12.74    5.08
   6  -3  -7    8.74    3.10
   6  -1  -9   19.92    2.50
   6   0 -20    9.93    4.33
   7  -5 -13   32.89    5.84
   7  -5 -12   12.80    3.76
   7  -4 -11    7.41    4.28
   7  -3 -10 1416.87   18.73
   7  -2 -22    1.20    4.78
   7  -2 -11  158.62    6.83
   7  -1 -20   38.87    5.76
   7  -1 -19    1.21    4.38
   7  -1 -14   19.92    4.28
   7  -1 -13    0.01    2.49
   8  -3 -19    0.20    3.69
   8  -3 -18    5.81    5.11
   8  -3 -17   29.69    5.63
   8  -3 -16   -0.93    4.50
   8  -3 -15   -1.06    3.30
  -5   3  -2  744.07    8.03
  -4  -3   6    9.03    0.92
  -4   0   4   17.34    1.43
   0  -6   0  235.09    5.87
   0  -4   2   67.41    2.19
   2  -7  -5    0.39    3.35
   3  -7  -7   11.83    4.28
   3  -4  -2   27.89    2.86
   3   2 -16  155.32    5.41
   4  -7 -10   26.49    5.39
   4   1 -22    1.53    3.61
   4   1 -21    9.20    4.22
   5  -6  -9    7.71    4.39
   5  -5  -7   -1.28    3.34
   5  -1  -7  447.02    7.98
   6  -6 -14    3.04    5.16
   6  -6 -13    4.88    4.53
   6  -4  -8    2.81    3.42
   6  -1 -23    4.82    5.07
   6  -1 -10   59.13    4.08
   6   0 -19    0.31    2.84
   6   0 -17    1.23    3.66
   6   0 -16   28.08    4.28
   6   0 -15    0.73    3.04
   7  -5 -16   37.13    6.71
   7  -5 -15   -0.86    5.04
   7  -5 -14    7.87    3.85
   7  -4 -12   42.99    5.71
   7  -3 -11  387.67   10.71
   7  -1 -15   13.74    3.19
  -5  -1   6   43.59    2.24
  -5   0   5   41.77    2.36
  -3  -2   5    0.48    0.63
  -1  -4   3   93.12    2.10
   0  -7  -2   29.18    3.49
   0   3 -12   11.08    1.45
   1  -5   0   33.26    2.60
   2  -6  -3   18.53    3.21
   2   2 -10   13.21    1.39
   3  -7  -8    3.35    4.21
   3  -6  -5   16.44    3.96
   3  -5  -3    5.49    2.60
   3  -1  -3   98.74    3.23
   4  -7 -11   26.34    5.68
   4  -6  -7    2.90    3.92
   4  -5  -5   89.04    5.04
   4  -1  -5   74.26    3.37
   4   1 -20    0.33    3.18
   4   1 -11   18.87    2.29
   5  -6 -10    3.50    4.39
   5  -4  -6    3.03    3.04
   5  -2  -6   38.23    3.25
   5   0 -22    4.31    4.40
   5   0 -10    0.13    2.20
   6  -4  -9   34.23    4.66
   6  -3  -8    0.65    2.33
   6  -2  -9   15.00    3.39
   6  -1 -22   19.86    5.08
   6  -1 -21    8.30    4.51
   7  -4 -18    6.51    5.49
   7  -4 -17    1.08    4.79
   7  -4 -15   26.79    5.41
   7  -4 -14   -5.57    4.53
   7  -4 -13    0.70    4.16
   7  -3 -20    8.92    5.51
   7  -3 -13  165.06    7.87
   7  -3 -12   98.84    6.46
   7  -2 -19   46.78    6.24
   7  -2 -18   22.83    5.00
   7  -2 -14   78.57    6.16
   7  -2 -13   98.85    6.16
  -7  -4   8    0.42    1.10
  -2  -6   2    6.32    1.75
  -1  -6   1   35.22    2.63
   0  -5   1  112.21    3.60
   1  -7  -4    6.72    3.29
   2  -7  -6    3.78    3.83
   2   2 -20   21.75    3.60
   3  -7  -9   -1.54    3.77
   3  -3  -2  315.78    6.01
   3   1 -23    8.75    4.37
   4  -6  -8  188.09    8.08
   4  -2  -4    0.26    1.42
   4   1 -19    3.28    3.37
   4   1 -12    7.06    2.10
   5  -6 -12   -0.14    4.40
   5  -6 -11    1.74    4.26
   5  -5  -8    5.13    3.90
   5  -3  -6   92.22    4.62
   5   0 -21   12.84    4.47
   6  -5 -13   22.54    5.09
   6  -5 -12    2.11    4.52
   6  -3  -9    0.35    3.23
   6  -2 -22    1.99    5.05
   6  -1 -20   29.93    5.35
   6  -1 -12   57.70    4.50
   7  -4 -16    0.51    3.65
   7  -3 -19   -0.85    3.52
   7  -3 -18    1.46    5.00
   7  -3 -17    9.45    5.20
   7  -3 -16    1.42    4.91
   7  -3 -15   58.05    6.32
   7  -3 -14   59.74    6.02
   7  -2 -17    1.23    3.19
   7  -2 -16   60.78    5.28
   7  -2 -15   27.21    4.10
  -3  -6   3   16.39    1.67
   0   3 -16    6.27    2.03
   0   3 -15    0.00    1.75
   0   3 -14    3.58    1.69
   0   3 -13   32.70    1.99
   1  -6  -2   -3.54    2.43
   2  -7  -7    8.07    4.45
   2  -5  -2    6.07    2.36
   2  -4  -1   27.71    2.30
   2   2 -19    3.06    2.94
   2   2 -11  101.77    3.35
   3  -7 -10    8.50    4.80
   3  -6  -6   -2.35    3.11
   3   1 -22    7.79    3.94
   4  -5  -6   38.99    4.25
   4  -3  -4   21.49    2.29
   4   0 -23    0.42    4.56
   4   1 -17   43.97    4.19
   4   1 -16   15.54    3.61
   4   1 -14   58.81    3.95
   4   1 -13    4.15    2.34
   5  -6 -14    0.83    4.87
   5  -6 -13   15.10    5.14
   5  -2  -7    9.59    2.71
   5   0 -19    3.25    3.81
   6  -5 -17    1.09    5.43
   6  -5 -16   13.05    5.65
   6  -5 -15   10.32    5.28
   6  -5 -14   -5.31    4.30
   6  -4 -11  148.06    7.70
   6  -3 -10  191.63    7.51
   6  -1 -19    4.39    4.13
   6  -1 -18   -0.06    4.28
   6  -1 -14   14.84    3.80
   6  -1 -13   17.30    3.71
  -5  -3   7   42.27    1.76
   0  -7  -3   10.46    3.30
   0  -3   2   31.10    1.35
   1  -7  -5    3.08    3.38
   2  -6  -4   85.03    5.14
   2  -2  -1 1349.00    9.51
   2   2 -18   20.22    3.31
   2   2 -12   36.00    2.59
   3  -7 -11   24.55    5.60
   3  -5  -4  129.05    5.49
   3  -4  -3    3.95    2.14
   3   1 -21    4.11    3.91
   4  -6 -10   -1.11    3.96
   4  -6  -9   47.82    4.80
   4   0 -22   49.64    5.84
   4   0  -8 1185.70   11.74
   4   1 -15   -0.22    2.60
   5  -4  -8   23.83    4.03
   5  -1 -22   -1.98    4.37
   5  -1  -9  102.26    4.64
   5   0 -18    2.70    3.72
   5   0 -17   16.05    4.08
   5   0 -16    1.30    3.26
   5   0 -15   10.81    3.32
   6  -4 -19    7.49    5.71
   6  -4 -18    0.30    5.62
   6  -4 -13   62.63    6.08
   6  -4 -12   -3.65    4.46
   6  -3 -20   -0.83    5.08
   6  -3 -11  163.62    7.48
   6  -2 -19   12.77    5.11
   6  -2 -11  330.10    9.03
   6  -1 -15   40.13    4.09
  -5   4  -6   16.92    1.62
  -4   2   1  144.28    3.60
   2  -7  -8   15.68    4.69
   2   1 -23    4.26    4.19
   2   1  -6   37.80    1.81
   2   2 -17    4.65    2.63
   2   2 -16    0.60    2.40
   2   2 -15   34.98    3.33
   2   2 -14    3.05    2.35
   2   2 -13    3.71    2.07
   3  -6  -7    7.39    4.07
   3   1 -20    4.46    3.68
   4  -5  -7    5.73    3.75
   4  -2  -5  117.06    4.41
   4  -1  -6   88.47    3.79
   4   0 -21   -5.05    3.96
   5  -5 -12    2.37    4.23
   5  -2 -22   -4.09    4.73
   5  -2  -8  188.45    6.19
   5  -1 -21   12.56    4.76
   5  -1 -20    7.60    4.41
   6  -4 -17    5.17    3.82
   6  -4 -16   -1.50    3.48
   6  -4 -15   -1.42    4.55
   6  -4 -14   -0.37    3.27
   6  -3 -19    5.80    3.92
   6  -3 -18    2.90    5.06
   6  -3 -17    4.19    5.10
   6  -3 -13   23.10    5.12
   6  -3 -12   20.88    4.64
   6  -2 -18   18.27    4.87
   6  -2 -17    7.51    4.74
   6  -2 -16   50.89    5.77
   6  -2 -15    2.96    4.30
   6  -2 -14   84.39    6.30
   6  -2 -13    6.13    4.10
   6  -2 -12   44.31    4.14
  -4   4  -8   38.47    1.46
  -2  -5   3    7.08    1.35
  -2   1   1  192.94    3.04
  -1  -7  -2   14.56    3.28
   0  -7  -4   18.61    3.93
   1  -7  -6   -0.74    3.64
   1  -6  -3    2.65    2.80
   1  -5  -1   -1.98    1.83
   1  -4   0    0.47    1.44
   1   2 -20    7.64    3.37
   1   2  -8   46.50    1.78
   2  -7 -10   25.99    5.05
   2  -7  -9    1.81    3.92
   2  -6  -5   81.47    5.39
   2  -5  -3    8.47    3.08
   2   1 -22   11.37    4.08
   3  -6  -8    5.58    4.06
   3  -5  -5   15.59    3.55
   3  -3  -3  165.27    4.85
   3  -2  -3    2.32    1.46
   3   0 -23    1.71    4.62
   3   1 -19    0.82    3.40
   4  -6 -14   17.29    5.88
   4  -6 -13   61.64    6.95
   4  -5  -8   14.35    4.25
   4  -4  -6   -0.98    2.88
   4  -3  -5    8.40    1.91
   4  -1 -23   52.56    6.29
   4   0 -20   67.30    5.96
   4   0  -9    1.47    2.19
   5  -5 -17   22.55    6.13
   5  -5 -16    3.01    5.29
   5  -5 -15    3.76    5.21
   5  -5 -13   20.18    4.97
   5  -4  -9    1.53    2.68
   5  -3  -8  148.38    5.84
   5  -1 -19   -2.27    4.12
   5  -1 -10   76.26    4.36
   6  -3 -16    0.87    3.52
   6  -3 -15  195.91    8.46
  -6  -3   8    1.91    1.25
  -6  -2   8    1.09    1.44
  -4  -5   5   77.44    1.60
  -4   3  -2  279.22    4.63
  -3  -5   4  124.43    2.50
  -3   2   0  171.94    3.41
  -1  -6   0    4.77    2.52
   1  -7  -7   -1.14    3.92
   1   2 -19   -2.66    3.41
   2  -7 -12    1.89    4.71
   2  -7 -11    5.15    4.94
   2  -1  -2 3458.06   14.03
   3   0 -22   -1.90    4.28
   3   0  -6    3.53    1.87
   3   1 -18   17.37    3.78
   4  -1 -22    2.63    4.42
   4  -1  -7   45.29    3.31
   4   0 -19   -0.84    3.74
   4   0 -10  743.97   10.46
   5  -4 -19   56.15    6.60
   5  -4 -18   12.92    5.83
   5  -4 -11   -2.26    4.24
   5  -4 -10  182.32    7.43
   5  -3 -20    3.59    5.62
   5  -3  -9   20.46    3.91
   5  -2 -19   -0.57    4.32
   5  -2  -9   99.76    4.83
   5  -1 -12   38.71    4.08
   5  -1 -11   -0.95    1.79
  -4   0   5   -0.49    1.39
  -1  -7  -3   19.35    4.00
  -1   3  -9   22.85    1.15
   0  -7  -5   16.25    4.04
   0  -5   0    1.48    2.10
   1  -7  -8    2.75    4.31
   1   1 -23    0.65    4.42
   1   1  -4  267.53    2.93
   2  -6  -6   44.21    4.60
   2  -4  -2   19.48    2.37
   2   1 -21   -2.81    3.98
   3  -6 -11    2.24    4.38
   3  -6 -10   95.59    7.12
   3  -5  -6   10.23    3.30
   3  -1 -23   12.25    5.04
   3   0 -21    0.71    3.74
   3   1 -17   21.55    3.75
   3   1 -16   36.58    3.82
   3   1 -11   33.71    2.66
   4  -5 -17    0.57    5.15
   4  -4  -7   39.51    4.27
   4  -3  -6    8.97    2.65
   4  -2 -22    5.06    5.33
   4  -2  -6  130.03    4.55
   4  -1 -21   13.03    4.74
   4   0 -18   -1.03    3.44
   4   0 -17   -0.49    3.68
   4   0 -11    0.57    2.35
   5  -4 -17    4.61    3.90
   5  -4 -16    5.10    5.07
   5  -4 -15   84.42    7.31
   5  -4 -13   12.60    4.95
   5  -3 -19    0.69    3.74
   5  -3 -18   18.92    5.72
   5  -3 -10    2.68    3.49
   5  -2 -18   13.84    5.12
   5  -2 -11   77.72    5.28
   5  -2 -10    5.24    2.60
   5  -1 -15    1.46    3.64
   5  -1 -14  244.37    8.25
   5  -1 -13   -0.15    2.53
  -5  -4   7   -0.10    0.74
  -3  -1   5  333.13    4.27
  -3   0   4    1.67    1.34
  -2  -6   1   -0.62    1.89
  -1  -3   3  372.01    3.14
   0  -6  -2    3.93    2.74
   0  -4   1   26.31    1.97
   1  -7  -9    5.50    4.52
   1  -6  -4    6.94    3.01
   1   2 -18    3.75    2.95
   1   2  -9   31.21    1.83
   2  -6  -7   11.68    4.24
   2  -5  -4  129.72    5.59
   2   0 -23   -0.78    4.60
   2   1 -20   18.11    4.27
   2   1  -7   42.82    2.35
   3  -6 -14   -1.15    5.57
   3  -6 -13   73.66    7.39
   3  -6 -12   49.81    6.28
   3  -5  -7   12.12    4.04
   3  -3  -4   21.19    2.74
   3   1 -15  202.70    6.63
   3   1 -14   34.38    3.44
   3   1 -13   50.39    3.60
   3   1 -12   75.88    3.72
   4  -5 -16    1.72    4.99
   4  -5 -15   26.00    6.14
   4  -5 -14   10.59    5.29
   4  -5 -13   97.34    7.49
   4  -5 -12   40.74    5.76
   4  -5 -11   -3.21    3.19
   4  -4 -19   -1.14    5.19
   4  -4  -8    7.64    3.59
   4  -3 -21   15.57    6.70
   4  -1 -20   -2.11    3.99
   4  -1  -8  358.45    7.51
   4   0 -16  112.38    6.14
   4   0 -15   -0.35    3.27
   5  -3 -17   -2.97    3.42
   5  -3 -16    0.73    5.01
   5  -3 -15    1.22    4.86
   5  -3 -13   89.46    6.70
   5  -3 -12  149.50    7.52
   5  -3 -11    8.11    3.17
   5  -2 -17   17.74    4.01
   5  -2 -16   13.27    4.86
   5  -2 -15  116.48    7.18
   5  -2 -14   47.74    5.58
   5  -2 -13  816.30   14.75
  -1  -7  -4    9.63    3.91
  -1   3 -16   43.20    3.10
   0  -7  -6    0.34    3.51
   0   2 -20   15.64    3.98
   1  -7 -12   15.47    5.78
   1  -7 -11    4.08    4.99
   1  -7 -10   -4.02    4.03
   1  -6  -5   -0.88    2.98
   1   1 -22   10.80    4.50
   1   2 -17    8.14    2.82
   2  -6  -8    8.13    4.41
   2   0 -22   15.71    4.58
   2   0  -4  650.02    6.32
   2   1 -19    8.37    3.65
   3  -5  -8  113.61    6.82
   3  -2  -4   15.92    2.00
   3  -1 -22    4.66    4.54
   3   0 -20   -2.14    3.62
   3   0  -7 1517.62   12.41
   4  -4  -9    0.61    3.60
   4  -3 -20   -4.29    4.82
   4  -3 -19    7.24    5.21
   4  -3  -7   19.99    2.83
   4  -1 -19    1.51    2.97
   4  -1 -18    9.48    4.71
  -4   1   4    2.75    1.63
  -4   2   2  620.55    7.53
  -3  -6   2    1.48    1.76
  -2   0   3    0.80    1.10
  -2   2  -1  106.17    2.30
  -1  -6  -1   13.84    3.15
  -1  -5   1    0.30    1.71
  -1   3 -15   35.78    2.78
   0  -7  -7    1.96    4.07
   0  -6  -3   62.77    4.46
   1  -4  -1   28.28    2.49
   1   1 -21   12.64    4.22
   1   2 -16   33.99    3.40
   1   2 -10  105.19    3.16
   2  -6 -10    6.04    4.65
   2  -6  -9    2.18    3.94
   2  -5  -5    2.47    2.88
   2  -4  -3  181.57    5.49
   2  -2  -2   35.73    2.40
   2  -1 -23    2.78    5.09
   2   1 -18    8.63    3.63
   3  -5 -17   18.04    6.23
   3  -4  -6    1.70    3.08
   3  -2 -22    7.25    4.29
   3  -1 -21   -5.14    4.59
   3   0 -19    4.17    3.72
   4  -4 -17   25.44    4.99
   4  -4 -14   72.28    6.59
   4  -4 -12    1.66    4.32
   4  -4 -11   58.87    5.96
   4  -4 -10  175.57    7.72
   4  -3 -18    7.67    5.39
   4  -3  -8   11.45    3.37
   4  -2 -19    1.82    3.41
   4  -2 -18    2.40    4.36
   4  -2  -8    7.22    2.81
   4  -1 -10   36.95    3.56
   4  -1  -9  281.31    6.80
  -6  -4   8    1.28    0.95
  -1  -7  -5   -4.03    3.43
  -1   3 -14   -0.33    1.75
  -1   3 -10   29.11    1.54
   0  -7  -9    9.72    4.62
   0  -7  -8    9.26    4.33
   0   2 -19    2.09    3.08
   1  -6  -6   45.39    4.85
   1  -5  -3  154.80    5.67
   1   0 -23    6.44    4.91
   1   2 -15   17.34    2.70
   1   2 -11    7.73    1.76
   2  -6 -13   33.42    6.18
   2  -6 -12   88.13    7.52
   2  -6 -11    1.27    4.41
   2   0 -21    4.07    4.36
   2   1 -17    1.53    3.17
   3  -5 -16    0.10    3.80
   3  -5 -15   53.70    6.94
   3  -5 -14   -5.21    4.73
   3  -5 -13    1.61    4.44
   3  -5 -12   39.80    5.81
   3  -5 -11   43.38    5.90
   3  -4 -19    1.43    5.67
   3  -3 -21    6.14    4.80
   3  -1 -20    6.88    4.79
   3   0 -18    1.12    2.82
   3   0 -17   11.87    3.72
   3   0  -8    9.03    2.27
   4  -4 -13    6.42    3.49
   4  -3 -17    5.42    4.84
   4  -3 -16    0.81    4.94
   4  -3 -10   39.75    4.57
   4  -2 -17   99.46    7.15
   4  -2  -9   55.50    4.17
   4  -1 -15   -1.85    3.80
   4  -1 -14   54.93    4.94
   4  -1 -13   -0.45    3.26
   4  -1 -11   18.29    3.34
  -3   1   3   94.78    2.77
  -2  -7  -3   25.85    4.01
  -1  -7  -6   -0.73    3.72
  -1   1   0 1145.30    5.41
  -1   3 -13   17.99    1.99
   0  -7 -10   13.00    4.64
   0  -5  -1  123.54    4.50
   0   1 -22    3.86    4.07
   0   2 -18   45.54    4.44
   1  -6  -7   30.41    4.70
   1   0 -22    2.96    4.09
   1   0  -2   -1.62    0.60
   1   1 -20   20.77    4.42
   1   2 -13   33.87    2.61
   1   2 -12   92.23    3.53
   2  -5  -6    7.19    2.57
   2  -2 -22    0.43    4.99
   2  -1 -22    4.88    3.70
   2  -1  -3  267.19    4.65
   2   0 -20   11.54    4.58
   2   1 -16    2.10    2.79
   3  -4 -18   32.53    6.38
   3  -4 -17   -2.42    4.94
   3  -4  -7    0.18    3.13
   3  -3 -20    1.96    3.83
   3  -3 -19   12.30    5.32
   3  -2  -5    4.09    1.67
   3  -1 -19    4.67    4.56
   3  -1  -6   24.32    2.67
   3   0 -16    6.88    3.59
   3   0  -9  624.22    9.06
   4  -3 -15   87.98    6.24
   4  -3 -14   37.29    5.59
   4  -3 -13   49.06    5.62
   4  -3 -12   30.59    4.92
   4  -3 -11  113.33    6.34
   4  -2 -16   70.93    5.55
   4  -2 -15    9.97    4.63
   4  -2 -14   73.33    6.05
   4  -2 -10    2.05    3.11
  -7  -4   9   16.70    1.55
  -4  -6   3   33.36    2.26
  -3   2   1   89.88    2.79
  -2  -7  -4   11.51    4.15
  -1  -7  -7    0.42    4.16
  -1  -4   2   42.38    1.91
  -1   2 -20   79.99    5.55
  -1   3 -12    2.23    1.32
  -1   3 -11    1.03    1.19
   1  -6  -9    9.09    4.56
   1  -6  -8    1.90    4.07
   1  -5  -4    1.58    2.75
   1  -1 -23   -0.02    5.04
   1   1 -19    0.55    3.44
   2  -5 -17   10.10    5.98
   2  -5 -16    8.64    5.42
   2  -3 -21    6.41    5.81
   2  -3  -3 1465.59   13.25
   2  -1 -21    4.16    4.73
   2   0 -19    0.45    3.90
   2   1 -15  187.72    6.38
   3  -4 -16    1.87    5.24
   3  -4  -9   15.74    4.04
   3  -4  -8  100.32    5.78
   3  -3 -18   50.49    6.62
   3  -3  -6   74.14    4.21
   3  -2 -19    5.40    4.56
   3   0 -15   11.27    3.39
   3   0 -10    1.27    2.19
   4  -2 -12    8.06    3.01
  -4   4  -6    7.90    1.22
  -3  -7  -2   26.35    4.13
  -2  -5   2    6.59    1.72
  -1  -7  -9   -1.44    4.32
  -1  -7  -8    0.99    4.44
   0  -6  -5    0.23    3.36
   0   0 -23    2.21    4.41
   0   1 -21   -0.57    3.80
   0   2 -17    1.77    2.73
   1  -6 -13    2.58    4.84
   1  -6 -12   15.22    5.31
   1  -6 -11    8.11    4.87
   1  -6 -10   63.24    6.10
   1  -4  -2   44.35    2.95
   1  -1 -22    5.38    4.60
   1   0 -21   17.96    4.84
   2  -5 -15   -2.27    5.19
   2  -5 -14    9.58    5.25
   2  -5  -8   32.45    3.95
   2  -4 -19   30.97    6.32
   2  -3 -20   -5.59    5.61
   2  -1 -20   16.63    5.30
   2   0 -18    2.11    3.56
   2   0  -5    0.33    1.21
   2   1 -14    4.48    2.64
   2   1 -12   36.50    2.94
   2   1 -11   20.57    2.38
   3  -4 -15    3.01    3.75
   3  -4 -13   -1.88    4.50
   3  -4 -12    0.84    4.46
   3  -4 -11   33.34    5.22
   3  -4 -10   25.72    4.76
   3  -3 -17   19.70    5.59
   3  -3  -7   53.89    4.00
   3  -2 -18   10.41    3.69
   3  -2 -17    2.08    4.16
   3  -2  -6  252.21    6.06
   3  -1  -7   11.88    2.54
   3   0 -11   -0.71    1.57
  -5   4  -3   32.28    2.37
  -4  -2   7   40.77    1.78
  -2  -7  -5    7.70    3.83
  -2   1   2 3550.50   13.63
  -1  -7 -11    0.72    4.57
  -1  -7 -10    0.07    4.15
  -1  -6  -3   28.90    4.01
  -1  -5   0   32.71    3.01
  -1   1 -22    8.23    4.36
  -1   2 -19   10.36    3.65
   0  -6  -6   20.46    4.20
   0  -5  -2    7.80    2.44
   0  -4   0    3.56    1.58
   0   0 -22   35.31    5.34
   0   1 -20   12.64    4.37
   0   2 -16   10.03    2.99
   0   2  -6 1010.21    5.17
   1  -5  -5   58.10    4.44
   1  -1  -1    4.72    0.90
   1   0 -20   -1.09    3.71
   1   1  -5   16.62    1.37
   2  -5 -13    1.80    3.35
   2  -5 -12   13.96    4.65
   2  -5 -11    5.51    4.32
   2  -4 -18   44.72    5.68
   2  -4 -17   62.02    7.01
   2  -3 -19   -1.79    5.26
   2  -1 -19    7.89    4.69
   3  -3 -16    5.48    3.73
   3  -3 -15   18.32    5.41
   3  -3  -8   14.00    3.39
   3  -2  -7  131.52    5.04
   3  -1  -8   84.59    4.13
  -6  -3   9    2.97    1.38
  -5  -3   8  148.57    3.06
  -4   3   0   26.95    1.98
  -3  -7  -3   -0.93    3.37
  -3  -6   1    0.21    2.02
  -3   0   5   37.13    2.09
  -2  -7  -6   14.24    4.39
  -2  -6  -1  115.96    5.16
  -2   3 -16   24.48    2.79
   0  -6  -8   15.80    4.24
   0  -6  -7    9.49    4.01
   1  -5 -17   -2.81    4.38
   1  -5 -16    4.99    5.45
   1  -4 -19   28.30    6.55
   1  -1 -21   15.32    4.87
   1   1 -17   20.99    3.76
   2  -4  -6   24.01    3.58
   2  -3 -18    1.86    5.16
   2  -3  -4  272.20    6.33
   2  -2 -19    9.13    4.79
   2  -1 -18   13.65    4.55
   2  -1  -4   42.01    2.67
   2   0 -17    1.66    2.75
   3  -3 -14  123.94    6.75
   3  -3 -13   58.84    5.81
   3  -3 -12   76.93    6.00
   3  -3 -11   47.92    4.87
   3  -3 -10  261.03    8.32
   3  -2 -14  239.42    8.73
   3  -2  -8  145.84    5.49
   3  -1 -14   29.32    4.22
   3  -1 -13   55.02    4.63
   3  -1 -12   76.80    4.82
   3  -1  -9  332.43    7.45
  -2  -7 -11   11.55    5.25
  -2  -7 -10   18.50    4.92
  -2  -7  -9    1.05    4.06
  -2  -7  -8   -4.18    4.25
  -2  -7  -7    4.47    3.89
  -2   2 -20    1.68    3.74
  -1  -6  -4   53.14    4.59
  -1   0   2   -0.93    0.64
  -1   1 -21    4.88    4.07
  -1   2 -18   10.72    3.28
   0  -6 -13    1.80    3.79
   0  -6 -12   18.12    5.49
   0  -6 -10   -0.66    4.39
   0  -6  -9   -4.40    4.03
   0  -5  -3  104.12    4.84
   0  -2 -22    7.84    5.30
   0  -1 -22   -1.25    4.99
   0   0 -21    3.42    4.41
   0   1 -19   10.83    3.73
   0   2 -15   23.97    2.97
   1  -5 -15   15.09    5.40
   1  -4  -3   94.60    4.19
   1  -1 -20   27.70    5.43
   1   0 -19   18.61    4.52
   1   1 -16    2.02    2.89
   2  -4 -15    2.27    3.64
   2  -4 -14   52.11    6.25
   2  -4  -8   93.17    5.59
   2  -4  -7    1.57    3.17
   2  -3 -17  120.12    8.23
   2  -2 -18   30.41    5.64
   2  -2  -4   32.30    2.75
   2   0 -16  175.20    6.78
   2   0 -15    1.23    3.09
   2   0  -6   73.85    2.76
   3  -2 -12  329.63    9.27
   3  -2 -11  106.37    5.70
   3  -1 -11   34.13    3.27
  -4  -3   7   18.90    1.10
  -3  -7  -4    0.07    3.39
  -3  -5   3    7.01    1.53
  -3   1   4    4.10    1.65
  -2   1 -22   15.81    4.86
  -2   2   0  210.64    3.45
  -2   3 -15   40.32    2.94
  -1   0 -22    1.49    4.71
   0  -5 -17   21.39    6.29
   0   2 -14  141.19    4.83
   1  -5 -13    4.72    4.54
   1  -5 -12   20.92    5.31
   1  -5 -11   80.65    6.76
   1  -4 -17   92.05    8.17
   1  -3 -19    6.55    5.56
   1   0 -18    5.47    4.00
   2  -4 -13   37.79    4.68
   2  -4 -12    6.85    4.58
   2  -4 -11    4.04    4.46
   2  -4 -10   24.02    4.72
   2  -4  -9   48.00    4.86
   2  -2 -17   -1.49    4.57
  -4  -7  -2    2.10    3.15
  -4  -6   2   71.38    3.43
  -3  -7  -6   20.08    4.38
  -3  -7  -5   -0.45    3.69
  -3  -6   0    2.78    2.56
  -3  -1   6   22.89    1.55
  -2  -5   1    2.92    1.93
  -2  -4   3  172.26    3.13
  -2   2 -19    6.60    3.75
  -1  -6 -13    6.47    5.12
  -1  -5  -1   -0.30    1.99
  -1   1 -20   43.39    5.18
  -1   2 -17  118.64    5.51
   0  -5 -16   24.65    6.19
   0  -5  -4   54.21    4.20
   0  -4  -1   29.11    2.51
   0  -3 -20    8.77    6.09
   0  -2   1    5.64    1.02
   0  -1 -21   -0.41    3.43
   0   0 -20   24.53    4.75
   0   1 -18   20.11    4.08
   0   2 -13    2.60    2.17
   1  -4 -16    0.60    5.26
   1  -3  -2   50.49    2.84
   1  -2 -19   -2.54    4.48
   1  -1 -19    2.70    3.23
   2  -3 -15   -0.04    3.42
   2  -3  -6   30.04    3.25
   2  -2 -16    3.03    4.33
   2  -1 -15  198.99    7.98
   2  -1  -5  506.68    7.22
   2   0  -8   77.02    3.53
  -4  -7  -3   25.54    4.39
  -3  -7 -11    8.42    5.28
  -3  -7 -10   11.93    5.39
  -3  -7  -9   11.09    5.15
  -3  -7  -8   14.83    5.11
  -3   3  -1  109.48    3.02
  -2  -6  -3    4.76    3.15
  -2   0   4  625.61    5.95
  -2   1 -21    7.13    4.40
  -2   3 -14    1.49    1.92
  -1  -6 -12   11.41    5.06
  -1  -6 -11   -0.42    4.86
  -1  -6 -10   15.87    5.01
  -1  -6  -9    7.50    4.49
  -1  -6  -8   -3.37    4.11
  -1  -6  -7    7.22    3.90
  -1  -4   1   27.95    2.11
  -1  -1 -22   15.56    5.00
  -1   0 -21   14.73    5.04
   0  -5 -15    8.70    4.23
   0  -5  -5    7.64    3.01
   0  -4 -18   18.68    6.41
   0  -1 -20   12.70    5.24
   0   0 -19    2.60    4.05
   0   1 -17   65.90    5.11
   0   2 -12  332.32    6.35
   0   2  -7   27.54    1.31
   1  -4 -15    6.78    5.00
   1  -4 -14    9.75    4.94
   1  -3 -17    2.14    5.22
   1  -2 -18    5.56    5.05
   1  -1 -18   60.84    6.07
   1   0 -17   82.23    5.32
   1   1 -13   12.84    2.76
   1   1  -6  211.15    3.59
   2  -3 -13    1.55    3.92
   2  -3 -12   97.10    6.54
   2  -3  -8   -1.17    3.02
   2  -3  -7   39.25    3.68
   2  -2 -14    6.27    4.19
   2   0 -11   -4.48    2.21
   2   0 -10   77.80    3.99
   2   0  -9   -1.03    2.10
  -4  -7  -4    1.86    4.08
  -3   1 -22   13.38    5.04
  -2  -6  -4    1.46    3.61
  -2   0 -22   10.93    5.34
  -1  -5 -16    0.79    5.39
  -1  -5  -2   98.21    4.59
  -1  -1 -21    2.15    4.84
  -1   1 -19   34.60    4.80
  -1   2 -16   27.70    3.42
   0  -5 -13   11.46    4.96
   0  -5 -12    6.08    5.01
   0  -5  -7   12.97    3.90
   0  -5  -6   25.15    4.10
   0  -4 -17   27.97    6.57
   0  -3 -19   34.16    5.36
   0   2 -11    4.67    1.81
   0   2  -8   41.42    1.89
   1  -4 -13  157.23    8.60
   1  -4 -12   30.34    5.35
   1  -4  -6    3.90    3.15
   1  -3 -16   24.45    5.85
   1  -2 -17   14.97    5.35
   1   0 -16    2.70    3.80
   1   1 -12  263.51    6.44
   2  -3 -10   39.43    3.97
   2  -2 -13    2.74    3.81
   2  -2  -6    1.68    2.44
   2  -1 -13   58.07    4.88
   2  -1  -6   36.43    2.49
  -5  -6   3    1.18    1.78
  -4  -7  -5    8.73    4.16
  -3   3 -16    1.28    2.41
  -2  -6 -13    1.56    5.30
  -2  -6 -12   16.06    5.41
  -2  -6  -5    5.17    3.37
  -2  -1 -22   19.48    5.86
  -2   1 -20   -1.72    3.55
  -2   2 -18   21.06    3.89
  -2   3 -13   29.60    2.42
  -1  -4 -18    2.88    5.53
  -1  -3 -20   25.34    6.71
  -1   0 -20   -2.15    4.51
   0  -5 -11   18.24    4.13
   0  -4 -16   26.42    5.92
   0  -4  -2   68.20    3.52
   0  -3 -18    7.12    5.54
   0  -2 -19    2.65    3.76
   0  -1 -19    7.92    4.80
   0   0 -18   92.63    6.44
   0   2 -10   43.83    2.21
   0   2  -9   61.31    2.42
   1  -4 -11    3.20    4.11
   1  -4 -10   20.82    4.82
   1  -4  -9   -0.81    3.88
   1  -4  -8    3.53    3.51
   1  -4  -7   18.79    3.13
   1  -2 -16   48.48    5.99
   1  -2  -2   55.50    2.68
   1  -1  -2   82.38    2.61
   1   1 -11  150.20    4.76
   1   1 -10  140.91    4.35
   2  -2 -12   34.51    3.91
   2  -2 -11  113.61    5.99
   2  -2  -9   20.04    3.52
   2  -2  -8   37.17    3.62
   2  -2  -7   11.61    2.24
   2  -1 -12   45.33    3.84
   2  -1 -11   16.26    3.24
   2  -1 -10  170.23    5.99
   2  -1  -9  200.62    6.15
   2  -1  -7   45.01    2.88
  -5  -7  -2    1.81    3.38
  -4  -7 -10   13.06    5.56
  -4  -7  -9    7.26    5.16
  -4  -7  -8   27.37    5.68
  -4  -7  -7    1.52    4.49
  -4  -7  -6    2.53    4.25
  -4  -6   1    7.12    2.50
  -3   0   6    2.62    1.52
  -3   1 -21    1.37    3.80
  -3   2   3    2.01    1.66
  -2  -6 -11   -0.45    4.83
  -2  -6 -10    9.06    4.99
  -2  -6  -9   -5.28    3.96
  -2  -6  -8   -3.61    3.86
  -2  -6  -7   24.69    4.75
  -2  -6  -6   16.41    4.40
  -2  -5   0    4.78    2.45
  -2   0 -21    5.56    4.85
  -1  -5 -14    2.50    5.25
  -1  -5  -3    5.08    2.79
  -1  -4 -17   28.61    6.24
  -1  -3 -19   71.11    7.81
  -1  -1 -20   41.52    6.19
  -1   2 -15    3.50    2.52
   0  -4 -15    5.03    5.01
   0  -2 -18   45.19    6.30
   0  -1 -18   16.76    5.06
   0   0 -17    1.50    3.77
   0   1 -15  357.40    8.71
   1  -3 -14   74.18    6.43
   1  -3  -4    4.12    2.34
   1  -2 -15   13.69    4.88
   1  -1 -15  475.59   11.60
  -5  -7  -3   32.70    4.53
  -3  -6 -13    9.42    4.91
  -3  -6  -2  153.22    6.17
  -3  -1 -22   17.69    5.36
  -3   0 -22    5.84    4.48
  -3   1   5  326.65    5.75
  -3   3   0    1.08    1.16
  -2  -5 -16   -2.81    4.96
  -2  -3 -20   -0.60    5.76
  -2  -1 -21   17.15    5.46
  -2   1 -19   -3.24    3.33
  -2   2 -17  287.74    7.95
  -2   2   1 1329.33    9.29
  -1  -5 -13   16.86    4.30
  -1  -5 -12   -2.81    4.43
  -1  -5  -4   -1.68    2.68
  -1  -2 -19   12.95    5.07
  -1   0 -19    0.83    3.73
  -1   1   1    5.44    1.07
   0  -4 -14   11.79    4.09
   0  -4 -13   57.94    6.31
   0  -4  -3   28.79    2.53
   0  -3 -16   13.26    5.28
   1  -3 -13    3.42    3.19
   1  -3 -12   21.37    4.63
   1  -3  -5  475.99    8.56
   1  -2 -14   90.08    6.35
  -1  -4 -16    4.36    3.98
  -1  -3 -18    4.21    3.77
 -14  -2  -9    1.10    4.55
 -13  -6  -3   11.18    6.82
 -13  -4  -7    7.74    5.92
 -13  -3  -8   37.90    6.15
 -12  -5  -5    6.19    6.17
 -12  -1  -9  192.56    7.51
 -12   0  -9   -2.17    2.65
 -11  -6  -2   30.54    6.84
 -10  -4  -6   38.78    6.03
 -10  -3  -7   75.41    5.77
 -10  -2  -8   13.77    4.02
 -10   1  -8    2.96    1.92
  -9  -7   3   -1.17    4.97
  -9  -6  -1    2.95    5.54
  -9   0  -8    0.34    2.08
  -8  -6   0   -0.45    5.23
  -8  -5  -3    3.70    5.40
  -8  -2  -7  143.55    6.62
  -7  -7   6    0.76    4.94
  -7  -5  -2  110.67    7.06
  -7   0  -7    1.53    1.63
  -6  -7   9    4.85    4.98
  -6  -6   2    0.49    4.88
  -6  -3  -5  215.60    7.84
  -6   1  -6  787.79    6.32
  -5  -5   0   -0.64    3.24
  -3  -6   9   18.44    4.00
  -2  -4   1   24.79    3.39
  -2  -3  -1  166.64    5.74
  -1  -5   8   40.79    3.89
   0  -1   0  933.29    6.38
   1  -3   5    0.89    1.40
   2  -2   6   12.44    0.70
 -17  -3  -9    5.26    4.97
 -15  -5  -6    5.01    6.52
 -14  -5  -6    4.10    6.59
 -13  -2  -9  109.60    7.12
 -13   1  -9   14.94    2.62
 -12  -6  -3    3.13    6.34
 -12  -4  -7   24.66    6.11
 -12  -3  -8    3.18    4.63
 -11  -5  -5    6.83    6.16
 -10  -6  -2    1.01    5.96
  -9  -5  -4    5.94    5.63
  -8  -7   4   -4.75    4.74
  -7  -7   5   -3.51    4.28
  -7  -3  -6   56.36    5.16
  -6  -7   7    4.34    5.20
  -6  -7   8   -0.82    4.48
  -6  -2  -6   12.77    2.46
  -5  -6   3   -1.80    4.43
  -4  -6   5  100.29    6.68
  -4  -4  -2    3.19    3.59
  -4  -1  -5  399.96    6.98
  -3  -6   8    1.31    3.56
  -3  -1  -4   69.56    3.34
  -3   0  -4   46.92    1.98
  -2  -5   4  121.51    5.85
  -1  -5   7   42.64    3.97
  -1  -2  -1  687.08    8.55
   0  -4   5  117.80    4.50
   1   1   3   56.75    2.48
 -18  -1 -10   25.78    5.24
 -17  -1 -10   23.22    5.26
 -16  -4  -8    2.77    5.53
 -16  -1 -10   63.30    5.84
 -16   0 -10    0.59    3.73
 -15  -4  -8    2.46    5.89
 -15  -3  -9    6.27    5.37
 -15  -1 -10   46.39    5.27
 -14  -3  -9   -0.23    4.64
 -13  -5  -6    2.12    6.10
 -12  -2  -9  120.66    6.99
 -11  -6  -3    0.80    5.75
 -11  -4  -7    9.63    5.38
 -11  -1  -9   37.35    4.16
 -11   0  -9  113.60    4.94
  -9  -7   2    9.12    5.41
  -9  -4  -6  240.08   10.04
  -8  -7   3   -1.62    5.28
  -7  -7   4    4.41    4.86
  -7  -6   0   11.66    4.17
  -7  -4  -5   43.03    5.86
  -7  -2  -7   -4.08    2.75
  -6  -5  -2   26.71    4.39
  -5  -6   2   30.75    5.28
  -5  -5  -1    4.93    4.40
  -5  -1  -6  383.06    7.31
  -4  -6   4   44.62    5.39
  -4  -5   0  120.24    6.81
  -3  -6   7    5.91    3.87
  -3  -4  -1    4.59    3.38
  -2  -1  -3 2997.16   15.49
   0  -3   2   32.59    2.64
 -18  -2 -10    1.71    5.42
 -17  -2 -10   42.35    6.24
 -16  -2 -10    2.72    4.85
 -15  -2 -10    9.08    4.40
 -15   0 -10    2.55    3.38
 -14  -4  -8    4.55    4.37
 -14  -1 -10   -2.50    3.70
 -14   0 -10    6.47    3.74
 -13  -3  -9   19.71    5.61
 -12  -6  -4   15.99    7.34
 -12  -5  -6   21.88    5.18
 -11  -2  -9   90.38    6.29
 -10  -6  -3    3.26    6.18
 -10  -4  -7   19.30    5.73
 -10  -1  -9    4.34    3.11
  -9  -7   1    7.06    5.87
  -9   2  -7   34.90    1.35
  -8  -5  -4    7.00    4.05
  -8  -3  -7  110.97    6.73
  -8  -1  -8   45.30    3.60
  -6  -7   5   12.45    4.80
  -5  -7   8   -0.77    4.75
  -5  -7   9   -1.02    4.47
  -5  -3  -5  117.36    5.98
  -4  -2  -5   66.01    4.15
  -3  -6   6    1.77    3.67
  -3  -2  -4    7.86    2.70
  -2  -5   3   10.85    3.55
  -2  -4   0   13.92    3.05
  -2   0  -3    1.35    1.06
  -1  -5   6  121.74    5.38
   0   1   1  105.13    2.33
   1  -4  10   56.68    2.44
   1  -4  11    0.25    1.32
 -14  -5  -7   -3.25    6.08
 -14  -2 -10    8.22    4.64
 -13  -5  -7   -3.16    5.52
 -13  -1 -10    9.31    3.84
 -12  -3  -9   30.45    5.51
 -11  -6  -4   27.06    6.74
 -11  -5  -6  221.71   10.46
 -10  -2  -9    3.20    3.86
 -10   0  -9    1.07    2.53
  -9  -6  -3   10.00    6.15
  -9  -5  -5   36.68    5.55
  -9   1  -8   16.90    1.98
  -8  -6  -2   12.67    4.37
  -8   0  -8  191.90    5.25
  -7  -7   3    0.26    4.97
  -7  -5  -4    3.32    5.17
  -6  -7   4    9.40    5.01
  -6  -4  -5  611.31   13.80
  -6  -3  -6    7.00    3.80
  -5  -7   7   17.60    5.10
  -5  -6   1   30.85    5.88
  -5  -2  -6  200.58    6.48
  -4  -6   3   40.39    5.20
  -4  -5  -1  160.30    7.85
  -4  -4  -3   -2.03    3.56
  -3  -6   5   18.77    4.44
  -2  -6  10    4.43    3.53
  -2  -3  -2   19.07    3.15
  -2  -2  -3  741.44    9.82
  -1  -5   5   59.73    4.31
  -1  -1  -2 1434.29    9.88
   0  -4   4   10.59    2.41
   0  -2   0   34.46    2.53
   1  -4   9   13.82    1.83
   1  -3   4   28.94    2.05
   2  -2  14   26.87    1.93
 -17  -3 -10    3.67    5.91
 -16  -4  -9    6.31    5.61
 -16  -3 -10    0.55    5.37
 -15  -4  -9   -0.84    5.41
 -15  -3 -10   43.50    6.41
 -14  -4  -9    1.69    5.34
 -13  -2 -10    3.56    4.31
 -13   0 -10   -2.11    2.87
 -12  -5  -7    1.93    6.21
 -12  -1 -10    3.44    3.79
 -11  -4  -8   -2.04    5.37
 -11  -3  -9   40.07    5.84
 -10  -7  -1    6.84    7.10
 -10  -6  -4    1.81    6.17
 -10  -5  -6  195.69    9.78
  -9  -4  -7   -3.58    3.42
  -9  -3  -8   35.04    4.48
  -8  -7   1    8.32    5.82
  -8  -5  -5   13.66    5.97
  -7  -7   2   15.34    5.88
  -7  -6  -2    2.31    5.45
  -7  -4  -6    3.86    5.10
  -7  -3  -7   67.80    5.64
  -7   1  -7    0.60    1.23
  -6  -6  -1   -3.50    4.73
  -6  -2  -7   23.41    3.44
  -6   0  -7   -0.13    1.82
  -5  -7   6   -1.47    4.69
  -3  -6   4   48.56    5.45
  -3  -5   0  102.63    6.53
  -3  -4  -2    2.74    2.69
  -2  -6   8    4.47    3.34
  -2  -6   9    3.54    3.29
  -2  -5   2    4.87    3.47
  -1  -4   1   23.20    3.27
   0  -3   1   57.15    3.34
   1  -4   8  160.04    4.22
 -16  -1 -11   94.54    7.29
 -14  -3 -10   38.94    6.42
 -13  -4  -9    3.16    5.64
 -12   0 -10  143.37    5.98
 -11  -6  -5   55.12    8.66
 -11   1  -9   30.99    2.75
 -11   2  -8  107.09    2.60
  -9  -6  -4   14.21    6.67
  -9  -5  -6   89.95    8.48
  -9  -2  -9   19.46    4.18
  -9  -1  -9    2.25    2.67
  -8  -6  -3   17.76    4.96
  -8  -3  -8   62.89    6.21
  -7  -7   1   -2.20    5.22
  -7  -1  -8  377.65    8.32
  -6  -7   3    1.61    4.89
  -6  -5  -4   14.57    5.60
  -6   3  -3   42.07    2.24
  -5  -7   5   12.03    5.15
  -5  -5  -3   -0.56    5.20
  -4  -7   8   16.07    5.30
  -4  -7   9    0.33    4.37
  -4  -3  -5   25.49    3.89
  -3  -3  -4   44.81    4.20
  -2  -6   7    8.55    3.74
  -1  -5   4   -0.11    2.96
  -1  -3  -1  288.54    6.75
  -1  -2  -2    0.66    2.44
   0  -5   9    4.38    2.47
   0  -5  10   -0.31    2.12
   0  -5  11   21.07    2.52
   1  -4   7    6.26    1.94
   1  -2   2    2.16    1.27
 -16  -2 -11    1.04    5.07
 -15  -2 -11   11.80    5.36
 -13  -5  -8   23.22    7.13
 -13  -3 -10    1.94    3.84
 -12  -3 -10    1.21    4.94
 -11  -2 -10   15.64    4.73
 -11  -1 -10   13.09    3.65
 -10  -6  -5   -0.71    6.47
  -7  -6  -3   -0.50    5.75
  -6  -7   2   10.18    5.84
  -6  -6  -2    0.83    5.57
  -6  -4  -6   18.31    5.47
  -6  -3  -7   57.10    5.49
  -5  -7   4    2.23    5.20
  -5  -3  -6  137.55    6.31
  -4  -7   7    9.63    4.73
  -4  -6   1   11.17    4.95
  -4  -5  -2  327.18   10.48
  -4  -1  -6  365.69    7.25
  -3  -6   3   21.76    4.72
  -3  -5  -1   75.62    6.25
  -3  -4  -3    4.07    3.88
  -2  -6   6   49.15    5.05
  -1  -5   3  154.99    6.49
  -1   2   2   49.29    2.83
   0  -5   8   27.85    3.41
   1   1   5 1647.16   12.50
   2  -3   9    2.21    0.89
 -16  -3 -11    7.35    6.11
 -15  -4 -10   -1.93    6.06
 -14  -4 -10   11.07    5.95
 -14  -2 -11   -2.67    4.72
 -14  -1 -11   -1.95    3.98
 -12  -5  -8   -2.37    4.36
 -11  -6  -6   -4.25    6.82
 -11   0 -10    0.51    3.16
 -10  -1 -10    6.44    3.97
  -9  -6  -5    2.57    6.65
  -9  -5  -7   52.19    7.62
  -9  -4  -8    9.27    4.21
  -8  -6  -4   -1.09    4.34
  -8  -2  -9  174.94    7.71
  -8  -1  -9   20.47    3.22
  -7  -7   0    5.17    5.89
  -7  -4  -7    6.56    5.36
  -7   0  -8   -2.05    1.84
  -5  -6  -1    8.32    4.11
  -5  -2  -7   15.75    3.41
  -5  -1  -7   45.14    3.55
  -4  -7   6    9.17    5.09
  -4  -2  -6   -1.79    2.81
  -3  -6   2    2.12    4.63
  -3  -1  -5  161.11    4.54
  -2  -6   5   67.16    5.73
  -2  -4  -2    3.09    3.56
  -2   2   0  200.54    4.02
   0  -5   7   15.04    2.99
   1  -4   6   28.43    2.57
   2   0   9   -1.59    1.34
 -15  -3 -11    1.21    5.17
 -14  -3 -11   20.67    6.40
 -14   0 -11   -3.40    3.75
 -13  -4 -10   -0.62    6.23
 -13  -2 -11    5.03    4.93
 -13  -1 -11   21.75    4.68
 -13   1 -10   15.43    2.65
 -11  -5  -8   12.73    5.16
 -11  -3 -10   26.23    4.88
 -10  -4  -9   -1.77    5.72
  -9  -7  -3    2.06    6.41
  -8  -7  -2   29.73    8.05
  -8  -4  -8   -5.08    5.49
  -7  -6  -4    9.89    6.66
  -7  -5  -6   13.26    6.33
  -6  -6  -3    3.86    5.95
  -6  -5  -5    0.29    4.06
  -6  -2  -8    8.31    3.43
  -5  -7   2   -0.77    5.40
  -5  -6  -2    1.65    5.15
  -4  -7   4    0.55    4.52
  -4  -7   5    1.81    4.59
  -2  -6   4   80.60    6.26
  -2  -1  -4  988.24    9.96
   0  -5   6   26.40    3.46
   0   1   2    2.62    1.57
   1  -4   5   22.63    2.84
   1   1   6  316.10    6.07
   2  -3   8    5.12    1.08
   2  -1  12  179.56    4.57
 -13  -3 -11    3.79    5.50
 -12  -5  -9   17.45    7.14
 -12  -4 -10    1.45    6.18
 -12  -2 -11   72.50    6.78
 -11  -6  -7   -5.49    7.13
 -10  -5  -8    8.58    5.01
 -10  -3 -10   -0.14    5.30
 -10   1  -9    9.38    2.17
  -9  -6  -6   17.30    7.66
  -9  -2 -10   13.89    4.58
  -9   3  -5    7.98    1.41
  -8  -6  -5    6.36    5.05
  -8  -5  -7   39.72    7.41
  -8  -3  -9   22.95    5.30
  -8   1  -8   45.60    2.42
  -6  -7   0   17.18    6.23
  -5  -7   1   12.23    5.86
  -5  -3  -7    1.31    4.08
  -4  -7   3    6.41    5.08
  -4  -4  -5   73.16    5.61
  -4  -3  -6    9.50    3.25
  -3  -7   7   10.35    4.60
  -3  -7   8    6.10    4.69
  -3  -6   1   -0.45    3.61
  -3  -4  -4   28.34    4.84
  -2  -6   3   21.80    5.02
  -1  -6   8    3.39    3.45
  -1  -6   9    7.05    3.14
  -1  -4  -1   46.45    4.33
  -1   2   3  434.59    7.33
   0  -5   5    7.89    2.94
   0  -2  -1    3.74    1.74
   2  -2   5  541.08    3.91
   2  -2  12   13.46    1.49
 -16  -2 -12    3.24    5.66
 -15  -2 -12   -0.52    5.20
 -14  -4 -11   12.81    6.87
 -13   0 -11  336.74    9.04
 -12  -3 -11  102.13    8.41
 -11  -5  -9   -1.02    6.61
 -11  -2 -11   13.91    5.13
 -10  -6  -7    6.59    7.77
 -10   0 -10    5.73    2.87
  -9  -5  -8   45.85    7.99
  -9  -1 -10    2.86    3.30
  -8  -7  -3   15.89    7.47
  -8   0  -9   -0.12    2.16
  -7  -4  -8   23.06    6.09
  -6  -7  -1   -2.94    6.21
  -6  -5  -6    7.09    6.11
  -5  -5  -5   12.65    6.06
  -5   3  -1    5.10    1.72
  -3  -7   6    0.88    4.74
  -3  -6   0    0.96    5.00
  -2  -6   2    9.67    4.49
  -2  -3  -4   51.80    3.93
  -1  -6   6   42.35    4.94
  -1  -5   1   -0.86    3.71
  -1   0  -2    0.02    0.82
   0  -5   4   53.15    4.43
   1  -4   4   48.97    3.29
   2  -3   7  215.43    3.45
 -15  -3 -12   15.50    6.57
 -15  -1 -12    1.86    4.70
 -14  -2 -12    6.62    5.39
 -13  -4 -11   11.13    6.68
 -12   0 -11   -2.99    3.42
 -12   1 -10    3.03    2.28
 -11  -3 -11   13.19    5.86
 -11  -1 -11    1.83    3.43
 -10  -5  -9    2.79    6.75
  -9  -6  -7   -1.36    6.53
  -8  -6  -6   49.52    6.87
  -8  -4  -9   10.64    5.98
  -8  -2 -10  126.99    7.04
  -7  -7  -3   16.25    6.75
  -7  -5  -7   24.43    5.43
  -7  -3  -9   43.04    5.82
  -5  -7   0   -3.67    5.28
  -4  -6  -2   51.58    6.85
  -4  -4  -6    3.94    4.70
  -4  -2  -7   21.56    3.66
  -3  -7   4    0.29    4.47
  -1  -6   5    1.15    3.84
   2  -1  10  102.35    3.19
 -14  -3 -12   21.53    6.09
 -13  -3 -12    1.62    5.13
 -13  -2 -12   46.11    6.34
 -13  -1 -12    7.11    4.83
 -12  -4 -11    2.63    5.96
 -10  -6  -8   -2.48    7.01
 -10  -3 -11   51.67    6.84
  -9  -5  -9   26.62    7.09
  -9  -4 -10    5.33    5.49
  -8  -7  -4   14.03    6.20
  -8   3  -4   37.42    2.18
  -7  -6  -6   25.96    7.42
  -6  -6  -5   -4.30    6.23
  -6   3  -2   19.55    2.08
  -5  -7  -1    7.56    6.40
  -5  -5  -6   -0.16    5.75
  -5  -4  -7   64.36    5.81
  -5  -3  -8   72.30    5.96
  -4  -7   1   10.97    5.93
  -4  -3  -7   -0.78    3.50
  -3  -7   3    0.75    4.62
  -3  -4  -5   62.53    5.36
  -3  -3  -6   42.14    4.63
  -3  -1  -6   36.63    3.22
  -3   2  -1   50.04    2.17
  -1  -6   4    5.77    4.30
  -1   1   0 1163.14    6.70
   0  -4   0    6.86    3.06
   1  -4   3   16.82    2.60
   2  -3   6    8.49    1.22
   2  -2  11   37.44    1.68
   2  -1   7   35.68    1.43
   2  -1   8    6.27    1.16
   2  -1   9  536.83    6.06
 -14  -4 -12    2.45    6.45
 -12  -3 -12    4.83    5.69
 -12  -2 -12    7.23    5.01
 -11  -5 -10   46.88    6.71
 -11  -4 -11    1.88    5.65
  -9   0 -10   -0.47    2.50
  -8  -7  -5   -0.91    7.51
  -7  -5  -8   17.89    6.93
  -7  -4  -9    7.20    5.32
  -7   3  -3    0.13    1.54
  -4  -7   0    3.06    5.90
  -4  -6  -3    7.67    4.43
  -3  -7   2    5.87    4.92
  -2  -7   6    0.84    4.60
  -2  -7   7   14.40    4.86
  -2  -7   8   11.71    4.72
  -2  -6   0  109.82    7.77
  -2  -4  -4   67.92    5.11
  -1  -6   3    0.58    4.26
   0  -5   2    7.15    3.69
 -16  -2 -13   24.53    6.52
 -15  -2 -13   24.60    6.21
 -13  -4 -12    7.63    6.21
 -12  -1 -12    7.32    4.18
 -11  -3 -12   22.00    5.62
 -11  -2 -12    0.70    4.53
 -11   1 -10   16.51    2.31
  -9  -6  -8   47.09    7.28
  -9  -3 -11    5.46    5.42
  -9   1  -9    1.68    1.79
  -8  -4 -10   54.28    7.29
  -7  -6  -7   15.96    6.94
  -7  -2 -10    3.16    3.88
  -7   0  -9  152.59    4.90
  -6  -6  -6    1.41    6.26
  -6  -1  -9   35.62    3.59
  -5  -4  -8  140.38    8.58
  -4  -7  -1    1.61    5.37
  -4  -6  -4   14.05    6.09
  -3  -7   1   35.29    6.10
  -2  -7   5    4.84    4.54
  -1  -6   2   -1.81    4.21
  -1  -2  -4    0.26    2.63
   0  -4  -1   28.85    3.81
   1  -5   6    8.50    3.10
   1  -5   7    4.98    2.68
   1  -5   8    6.40    2.43
   1  -5   9   15.35    2.43
   1  -4   2   91.30    4.45
   2  -3   5  162.70    3.54
 -14  -3 -13    9.72    6.04
 -14  -2 -13   -3.62    4.66
 -12  -4 -12    0.67    5.46
 -11  -1 -12    1.96    4.04
  -9  -1 -11  120.91    6.09
  -8  -2 -11   28.25    4.67
  -7  -7  -5    1.50    6.56
  -7  -5  -9   15.18    6.14
  -7  -1 -10   62.24    4.26
  -6  -7  -4   17.87    6.55
  -6  -4  -9   18.41    5.54
  -5  -5  -7   16.07    4.85
  -4  -3  -8   81.38    5.89
  -4  -2  -8  172.26    6.59
  -3  -3  -7   16.24    4.11
  -2  -7   3   -6.58    4.60
  -2  -7   4    2.48    4.86
  -2   2   2   34.35    2.53
  -1  -6   1   32.44    5.24
  -1  -5  -2   95.04    6.45
   0  -6   6   11.09    3.96
   0  -6   7   11.20    3.44
   0  -6   8    9.04    2.92
   0  -6   9   -2.76    2.77
   0   1   4  253.98    4.74
   1  -5   5    9.15    3.25
   1  -5  10    2.76    1.96
   1  -2   0  961.15    9.11
   2  -3   4   50.90    2.44
   2  -2  10   85.79    1.94
 -14  -1 -13   79.33    6.59
 -13  -3 -13   -0.25    5.17
 -13  -2 -13   16.93    5.27
 -13   0 -12   -0.33    3.04
 -11  -4 -12   41.56    6.96
 -10  -5 -11   11.06    6.78
 -10  -3 -12   30.11    5.70
 -10  -2 -12    7.07    4.22
 -10   0 -11   -0.04    2.89
  -9  -6  -9   13.03    6.86
  -8  -5 -10   10.95    6.34
  -8  -3 -11    3.75    3.57
  -8   0 -10  384.77    7.71
  -7  -7  -6    3.46    6.14
  -7  -6  -8   13.34    6.35
  -7  -4 -10   55.64    5.87
  -6  -7  -5    2.26    5.96
  -6  -6  -7   -3.95    6.05
  -6  -3 -10   89.48    6.49
  -5  -6  -6   -0.13    5.87
  -5  -2  -9  120.19    5.55
  -4  -7  -2   -2.83    5.24
  -4  -6  -5   12.60    5.92
  -3  -7   0   11.17    5.26
  -2  -7   2   18.20    4.79
  -2  -5  -4   34.51    5.64
  -2  -3  -6    9.09    3.45
  -2  -2  -6   16.28    3.21
  -1  -4  -4   43.58    4.74
   0  -6   4    9.90    3.95
   0  -6   5    1.75    3.46
   0  -5   0    5.16    3.61
   1  -5   4    0.61    2.56
 -13  -4 -13   -5.13    5.63
 -13  -1 -13   44.47    5.42
 -12  -3 -13    2.88    4.82
 -12  -2 -13   17.92    5.10
 -10  -4 -12   40.67    6.86
 -10  -1 -12   49.19    4.61
  -9  -5 -11   11.25    5.75
  -9  -3 -12   23.97    5.60
  -9  -2 -12   23.02    4.65
  -8  -6  -9   56.23    8.35
  -8  -1 -11   26.67    3.60
  -6  -5  -9   -0.05    5.62
  -6   3  -1   93.37    3.40
  -5  -7  -4    8.77    4.62
  -5  -4  -9    5.88    5.23
  -4  -8   2   -2.54    5.81
  -4  -5  -7   26.90    5.79
  -4  -1  -8  122.73    4.74
  -3  -5  -6    1.72    5.02
  -3   2   0  167.56    3.59
  -2  -7   1    6.40    4.56
  -1  -7   7   -0.92    3.92
  -1  -6   0   -0.08    4.02
  -1  -5  -3    3.23    4.04
  -1  -3  -5    1.64    2.99
   0  -6   3   63.57    5.32
   0  -3  -3    9.02    2.23
   0  -1  -2    2.62    1.34
   1  -5   3    2.72    2.80
   1   0   5 1762.15    9.61
   2  -4   6   75.54    3.11
   2  -4   7    1.03    1.56
   2  -4   8    4.23    1.47
   2  -3   3    1.54    1.65
 -15  -2 -14    3.33    5.19
 -14  -3 -14    4.76    6.23
 -12  -4 -13   -1.51    4.65
 -12   0 -12    0.17    2.41
 -11  -5 -12    6.03    5.60
 -11  -3 -13    1.23    4.84
 -11  -2 -13    1.05    3.96
 -10   1 -10    4.31    1.89
  -9  -4 -12   10.58    5.77
  -7  -6  -9   14.50    6.05
  -7  -5 -10   26.45    6.67
  -7  -4 -11    7.77    4.92
  -7  -2 -11   13.89    3.93
  -7   3  -2   34.13    2.34
  -6  -7  -6   11.00    6.47
  -6  -6  -8   16.60    6.55
  -6  -4 -10   28.81    4.64
  -5  -7  -5   -0.31    5.59
  -5  -6  -7   67.11    7.82
  -5   0  -8   -2.44    1.69
  -4  -8   1   14.26    6.13
  -4  -6  -6    1.17    5.28
  -4  -3  -9    1.63    3.68
  -3  -1  -7 1549.31   14.07
  -2  -7   0   35.54    5.64
  -2  -4  -6   80.41    5.33
  -1  -7   4    2.12    4.28
  -1  -7   5    1.47    3.74
  -1  -7   6    0.98    3.62
  -1  -6  -1   12.68    4.95
   0  -6   2   -0.09    3.66
   0  -4  -3   34.09    3.99
   1  -3  -1   12.92    2.63
   1  -2  -1  275.46    5.21
   1  -2  14    2.25    1.44
   1   0   6   -0.61    1.09
   2  -2   9    5.00    0.72
 -14  -2 -14   32.30    5.65
 -13  -3 -14   12.52    5.34
 -12  -1 -13    5.11    3.52
 -11  -4 -13    0.05    4.78
 -10  -3 -13   -3.17    4.53
 -10  -2 -13   -1.05    3.99
  -9  -1 -12   23.06    3.89
  -9   0 -11   -0.31    2.52
  -8  -6 -10   12.11    6.21
  -8  -5 -11    6.41    5.31
  -8  -3 -12   56.92    6.16
  -8  -2 -12   29.30    4.59
  -6  -1 -10    0.73    2.22
  -6   0  -9    1.38    1.74
  -5  -5  -9    2.79    5.30
  -5  -3 -10    0.45    3.65
  -4  -8   0   -2.38    4.74
  -4  -4  -9  138.37    7.55
  -4  -2  -9   33.78    3.78
  -3  -8   2    5.44    4.89
  -3  -8   3    8.30    5.74
  -3  -6  -5   19.17    4.34
  -3  -5  -7   42.12    5.96
  -3  -3  -8   53.97    4.30
  -3  -2  -8   -0.63    2.52
  -2  -6  -4    3.35    4.49
  -2  -1  -6   31.43    2.77
  -1  -7   3   14.25    4.71
  -1  -5  -4   -0.91    4.06
  -1  -4  -5   22.07    3.43
  -1   1   1    2.90    1.19
   0  -6   1  175.40    7.57
   0  -5  -2    7.20    3.88
   1  -5   1   -0.99    2.92
   1  -4  -1   27.56    3.23
   2  -4   9   -0.79    1.10
 -13  -2 -14    1.54    4.06
 -12  -3 -14   10.19    5.08
 -12   1 -11   43.07    2.72
 -11  -1 -13    6.12    3.38
 -11   0 -12    1.89    2.24
 -10  -4 -13    1.11    4.71
  -9  -3 -13    0.66    4.04
  -8   1  -9   17.28    1.81
  -8   3  -3    4.23    1.45
  -7  -5 -11    5.35    5.48
  -7  -1 -11    1.88    2.69
  -6  -7  -7   -2.18    6.04
  -6  -5 -10   16.57    4.50
  -6  -2 -11   -0.50    3.09
  -5  -7  -6    4.65    6.22
  -5  -6  -8    1.19    5.21
  -5  -4 -10   -0.13    4.21
  -4  -8  -1    2.11    5.00
  -4  -7  -5    3.86    5.39
  -4  -6  -7    1.48    5.48
  -3  -8   1   19.59    5.97
  -3  -7  -3    3.75    4.05
  -3  -6  -6   10.19    5.18
  -3  -4  -8    1.75    3.13
  -3   0  -6    1.53    1.27
  -2  -7  -1    6.12    4.72
  -2  -5  -6   73.56    6.48
  -2  -4  -7    0.37    3.59
  -2  -2  -7  141.58    5.34
  -1  -7   2   -0.06    4.01
  -1  -3  -6  111.95    5.44
   0  -6   0  213.53    8.30
   0  -3  -4   27.46    2.79
   1  -3  -2   47.31    3.32
 -12  -4 -14    3.63    4.99
 -12  -2 -14    4.71    4.11
 -11  -3 -14    3.54    4.70
 -10  -5 -13   17.01    5.92
  -9  -4 -13    1.25    5.18
  -9  -2 -13    2.86    3.76
  -8  -5 -12    6.47    5.58
  -7  -6 -10   21.25    5.07
  -7  -3 -12   -2.23    3.74
  -7   0 -10   -2.62    1.70
  -5  -5 -10    2.05    4.74
  -4  -5  -9   64.91    6.79
  -3  -8   0   14.96    5.81
  -2  -8   4   11.14    4.58
  -2  -6  -5    2.75    4.79
  -1  -7   1   37.78    5.13
  -1  -5  -5   14.49    4.57
  -1  -4  -6   24.92    4.22
  -1  -2  -6   40.94    3.39
   0  -5  -3   96.03    5.96
   0  -4  -4   10.75    2.81
   0  -2  -4  155.25    4.49
   1  -6   4   49.37    4.41
   1  -6   5   67.87    4.53
   1  -6   6    5.30    2.83
   1  -6   7    7.19    2.72
   1  -5   0   31.82    3.81
   1  -4  -2   50.73    3.87
   2  -4   2    4.27    1.89
 -11  -4 -14   20.75    5.29
 -11  -2 -14   10.42    4.27
 -10  -3 -14    8.15    4.32
 -10  -1 -13    5.24    3.23
 -10   0 -12  222.34    6.24
  -8  -4 -13    7.19    4.78
  -8  -3 -13   25.69    5.09
  -8  -1 -12   25.71    3.64
  -7  -2 -12    0.35    2.48
  -6  -6 -10   23.76    6.48
  -6  -5 -11   23.86    5.94
  -5  -7  -7  108.06    8.17
  -5  -6  -9    0.43    5.17
  -5  -4 -11   35.30    5.33
  -4  -6  -8    5.44    4.97
  -4  -4 -10   13.95    4.85
  -4  -3 -10   17.18    3.37
  -3  -8  -1    1.39    5.05
  -3  -6  -7   20.81    5.76
  -3  -3  -9    0.74    2.54
  -2  -8   2    4.33    4.75
  -2  -8   3    1.63    4.89
  -2  -7  -3   21.76    5.85
  -2  -3  -8    4.09    3.34
  -1  -7   0    1.81    3.12
  -1  -6  -4   51.08    5.68
   0  -7   4   15.52    4.25
   0  -7   5   18.35    3.95
   0  -7   6    3.54    3.35
   0  -3  -5  315.34    7.64
   0  -1  -3   44.69    2.49
   1  -6   3   26.72    3.97
   1  -6   8    0.39    1.97
   1  -1   0 1112.29    6.31
 -14  -2 -15    1.99    4.32
 -12  -3 -15   15.00    4.90
 -12  -1 -14    0.49    3.79
 -11   1 -11    1.19    1.74
 -10  -4 -14   -6.53    4.38
 -10  -2 -14    3.23    3.53
  -8  -2 -13   -1.55    3.52
  -8   0 -11    0.77    2.01
  -7  -6 -11    2.05    5.38
  -7  -5 -12   -2.78    4.59
  -6  -4 -12   26.75    5.45
  -6  -1 -11    1.02    2.49
  -5  -7  -8    8.01    6.55
  -4  -7  -7   -5.77    5.42
  -4  -2 -10   15.60    3.48
  -3  -8  -2   32.94    6.48
  -3  -2  -9   53.03    3.97
  -3  -1  -8   23.29    2.22
  -2  -8   1   31.83    5.93
  -2  -6  -6   24.63    5.19
  -2  -4  -8    3.71    3.02
  -2  -2  -8    2.04    2.52
  -1  -7  -1    8.70    3.60
  -1  -5  -6   16.29    4.74
  -1  -4  -7    5.11    3.65
  -1  -3  -7   18.79    3.32
  -1   1   2   71.30    2.10
   0  -7   2   28.94    4.47
   0  -7   3   11.53    4.20
   0  -6  -2    4.58    4.27
   0  -5  -4   44.91    4.29
   1  -6   1   16.50    3.86
   1  -3  -3  354.67    7.23
   2  -5   3  178.03    5.76
   2  -5   4   34.91    3.16
   2  -5   7   25.66    2.49
   2  -3   0  186.55    4.83
 -13  -2 -15   -0.12    4.39
 -12   0 -13   -3.44    2.12
 -11  -3 -15    3.03    4.26
  -9  -4 -14   22.33    5.67
  -9  -1 -13    7.69    3.22
  -9   1 -10   -0.27    1.40
  -8   3  -2    2.97    1.73
  -7  -3 -13   62.22    6.10
  -6  -6 -11    2.40    6.14
  -6  -5 -12   11.26    5.23
  -6  -2 -12    0.50    3.62
  -5  -5 -11    4.32    5.12
  -4  -6  -9    3.16    5.17
  -4  -5 -10   11.87    4.15
  -3  -8  -3    6.21    5.59
  -3  -7  -6   15.82    5.80
  -3  -6  -8   15.68    5.85
  -3  -5  -9    0.00    3.47
  -2  -8   0    2.72    4.91
  -2  -5  -8    6.29    4.80
  -2  -1  -7   36.70    2.88
  -2   0  -5   -0.58    1.15
  -1  -7  -2   16.76    4.92
  -1  -6  -5   81.67    6.82
  -1   1   3  194.56    3.76
   0  -7   1    0.70    4.10
   0  -5  -5    4.78    3.97
   0  -2  -5  758.84    9.99
   1  -6   0   -2.28    3.44
   2  -5   2    1.01    2.54
   2  -5   8    1.74    1.67
   2  -2   8    2.81    0.53
 -12  -2 -15   -3.94    3.90
 -11  -4 -15   -2.17    4.84
 -11  -1 -14    1.92    3.29
 -11   3  -5   31.02    1.82
  -9  -5 -14   -0.66    5.93
  -9  -2 -14    4.47    3.92
  -9   0 -12    0.77    2.46
  -8  -4 -14    6.84    5.26
  -8  -3 -14   -0.45    4.46
  -7  -5 -13   -2.25    5.31
  -7  -2 -13    1.28    3.77
  -7  -1 -12    8.03    2.93
  -6   0 -10  167.36    4.84
  -5  -4 -12    5.35    4.90
  -5   0  -9   35.30    2.35
  -4  -7  -8   40.40    7.10
  -4  -4 -11    1.86    3.29
  -4   0  -8  213.80    4.72
  -3  -7  -7   14.77    5.81
  -3  -4 -10  180.94    7.89
  -3  -3 -10   72.60    4.92
  -2  -8  -1    9.03    5.02
  -2  -6  -7   21.65    4.39
  -2  -3  -9    2.35    3.54
  -1  -8   2   -2.09    4.52
  -1  -8   3   43.62    5.78
  -1  -8   4    0.66    4.62
  -1  -7  -3   13.43    5.39
  -1  -5  -7   10.18    4.75
  -1  -2  -7  152.16    5.40
  -1   1   4  256.58    4.61
   0  -7   0   37.36    5.45
   0  -4  -6   81.28    5.41
   0  -3  -6   27.01    3.52
   1  -6  -1   36.14    4.78
   1  -5  -3  145.13    6.83
   1  -4  -4   67.65    4.59
   1  -3  -4    5.91    2.69
   1  -2  -3  426.35    6.99
   2  -5   1   52.24    4.08
   2  -3  -1   19.00    2.59
   2  -2   1  101.27    2.74
 -11  -2 -15    8.02    4.37
 -11   0 -13  113.39    5.00
 -10  -4 -15   18.43    5.35
 -10  -3 -15    6.75    4.43
  -8  -1 -13    6.33    3.55
  -6  -3 -13   -2.54    4.15
  -5  -6 -11    0.14    5.92
  -5  -5 -12   49.86    7.12
  -4  -6 -10   -1.90    5.36
  -4  -5 -11    3.73    5.06
  -3  -6  -9    5.81    5.48
  -3  -5 -10   31.28    5.97
  -3  -2 -10    2.83    3.20
  -2  -8  -2   -0.97    3.88
  -2  -7  -6   16.03    6.37
  -2  -6  -8   -0.86    5.33
  -2  -5  -9    0.87    5.08
  -1  -8   1   65.76    6.92
  -1  -7  -4    5.72    5.17
  -1  -6  -6   12.73    4.03
  -1  -3  -8   10.60    3.56
   0  -5  -6   25.46    5.15
   1  -6  -2   -4.84    3.75
   1  -5  -4    0.77    3.88
   1  -2  12   30.18    1.98
   2  -5   0   -0.04    2.94
   2  -5   9    2.05    1.40
 -10  -2 -15    3.97    4.33
 -10  -1 -14   15.15    3.79
  -9  -4 -15    1.48    4.99
  -9  -3 -15    9.66    4.99
  -8  -2 -14    3.88    3.90
  -7  -4 -14   20.72    5.67
  -7  -3 -14    1.65    4.95
  -7   0 -11  255.98    6.15
  -6  -5 -13    1.87    5.05
  -5  -2 -12    2.17    3.37
  -5  -1 -11    0.24    2.57
  -4  -4 -12   32.08    6.11
  -3  -7  -8   17.81    6.51
  -3  -4 -11    5.21    4.91
  -3  -3 -11   12.28    4.33
  -2  -8  -3   -0.37    4.12
  -1  -8  -1    1.09    5.10
  -1  -8   0    4.55    5.01
  -1  -6  -7    1.02    5.15
  -1  -5  -8   10.61    4.81
  -1  -1  -6  309.83    5.88
   0  -7  -2   26.78    5.37
   0  -6  -5   -0.02    4.89
   1  -7   2   16.99    4.35
   1  -7   3   14.55    4.26
   1  -7   4    4.66    3.64
   1  -7   5   -1.71    3.46
   1  -3  13   14.57    1.41
   1  -1  -1    4.41    1.48
   2  -6   2  130.13    6.62
   2  -6   3    1.80    3.13
   2  -6   4    0.30    3.03
   2  -6   5    2.21    3.19
   2  -6   6   16.79    3.23
   2  -5  -1    0.62    3.37
   2  -4  -2   21.33    2.65
   2  -3  -2  101.03    4.36
   2  -2   0  208.28    4.20
 -12  -1 -15   14.58    4.14
 -11  -3 -16    0.80    5.29
 -10   1 -11  119.72    3.69
  -8  -4 -15    1.94    5.70
  -8  -3 -15   19.20    5.10
  -7   1  -9  209.48    3.91
  -6  -2 -13    5.09    3.84
  -6  -1 -12   39.43    3.83
  -6   1  -8   16.60    1.40
  -5  -6 -12    0.65    6.58
  -5  -4 -13   13.30    5.36
  -4  -6 -11   -0.27    5.68
  -4  -5 -12   22.81    6.54
  -4  -3 -12   35.86    4.46
  -3  -6 -10   22.30    6.18
  -3  -5 -11    1.53    5.67
  -2  -7  -7   -0.66    3.93
  -2  -6  -9    3.22    5.97
  -2  -5 -10   17.55    5.98
  -2  -3 -10   32.85    4.01
  -2  -1  -8    8.51    2.48
  -1  -8  -2    6.46    5.91
  -1  -4  -9   14.95    4.91
  -1  -3  -9   23.34    4.30
  -1  -2  -8   17.27    3.15
   0  -8   3    8.06    5.25
   0  -7  -3   15.65    5.20
   0  -6  -6   15.49    5.26
   0  -5  -7   10.60    4.99
   1  -7   0    1.15    3.98
   1  -7   1   11.37    4.57
   1  -6  -3   -1.63    3.26
   1  -5  -5   62.29    5.99
   1  -2  -4  146.24    4.82
   2  -6   1  109.61    6.39
   2  -6   7   27.55    3.23
 -12  -2 -16    0.54    4.30
 -11  -1 -15    8.04    4.41
 -10  -3 -16    3.98    5.20
  -9  -1 -14   -1.07    3.36
  -8   0 -12  145.90    5.14
  -7  -2 -14   34.05    5.05
  -7  -1 -13   -0.06    2.83
  -6  -5 -14   19.51    6.52
  -6  -3 -14   27.21    5.65
  -5   1  -7   47.09    1.67
  -5   2  -2   14.33    1.38
  -4   2   1  137.68    3.74
  -3  -7  -9   15.40    5.61
  -2  -7  -8   -0.33    6.09
  -1  -8  -3   21.54    6.43
  -1  -6  -8   -3.09    4.84
  -1  -5  -9   14.32    5.44
   0  -8   1   13.18    5.41
   0  -8   2   25.94    5.84
   0  -7  -4   23.38    6.00
   1  -7  -1   44.96    6.08
   1  -4  -6    2.61    3.66
   2  -6  -1    3.42    3.90
   2  -6   0  114.10    6.55
   3  -4   2    1.22    1.84
   3  -4   3    3.18    1.92
   3  -4   4   29.94    2.40
   3  -4   5   62.80    2.85
 -11  -2 -16    4.23    4.58
 -11   3  -4    9.60    1.90
 -10   3  -3   11.00    2.05
  -9  -4 -16   -3.37    4.97
  -8  -2 -15   -3.26    4.28
  -8   1 -10  265.07    4.60
  -7  -5 -15   26.16    6.74
  -7  -4 -15    4.35    4.18
  -7  -3 -15    1.90    4.83
  -5  -2 -13   10.80    4.03
  -4  -6 -12   12.40    4.89
  -4  -5 -13    3.62    5.87
  -4  -4 -13   20.57    5.52
  -4   2   2  608.36    7.95
  -3  -6 -11    6.52    4.61
  -3  -5 -12   50.30    7.31
  -3  -4 -12  178.10    8.60
  -3  -3 -12  117.76    7.29
  -2  -5 -11    8.23    5.90
  -2  -4 -11   65.14    5.81
  -2  -3 -11    8.85    4.26
  -1  -8  -4   20.56    6.60
  -1  -7  -7    1.56    5.89
  -1  -6  -9   10.13    5.56
   0  -8  -1   13.18    5.92
   0  -8   0   92.48    7.66
   0  -7  -5   22.01    6.15
   0  -6  -7    6.09    5.42
   0  -2  -7   30.75    3.46
   0   0   7    0.95    1.40
   1  -7  -2   -1.51    4.56
   1  -5  -6  138.20    7.16
   2  -6  -2    3.16    4.25
   2  -4  -4    1.34    3.26
   3  -5   2  296.24    7.68
   3  -5   3  312.37    7.53
   3  -4   0   62.82    3.90
   3  -4   1    5.07    2.17
   3  -4   6   46.53    2.36
   3  -3   3  361.87    5.48
 -10  -2 -16   16.75    4.87
 -10  -1 -15    8.14    3.75
  -9   0 -13    2.71    2.68
  -8  -4 -16    2.96    5.64
  -8  -1 -14   19.46    3.87
  -6  -4 -15   14.64    5.84
  -6   0 -11    1.54    2.30
  -5  -1 -12   15.68    3.26
  -5   0 -10    0.71    1.77
  -4  -1 -11   53.93    3.87
  -4   0  -9   -1.27    1.45
  -2  -7  -9   -1.18    4.29
  -1  -7  -8   -4.14    5.05
  -1  -5 -10   -0.92    3.78
  -1  -1  -7    6.64    1.81
   0  -8  -2   30.01    6.52
   0  -6  -8    5.69    4.98
   0  -4  -9   33.63    5.44
   0  -1  -5  856.46    9.19
   1  -6  -6   41.91    5.84
   1  -5  -7   44.95    5.96
   1  -4  -7   17.03    3.56
   1  -2  -5  234.32    5.89
   2  -7   3   28.46    4.93
   2  -6  -3   14.72    4.87
   3  -5   0  109.45    5.55
   3  -5   5   64.18    3.58
   3  -3   4   40.98    1.96
 -10  -3 -17   14.53    5.48
  -8  -3 -16   39.80    5.76
  -7  -4 -16   13.10    5.32
  -7  -2 -15    2.49    3.58
  -7   0 -12   -1.85    2.39
  -6  -3 -15   11.63    5.16
  -6  -1 -13    4.80    3.14
  -4  -6 -13   -2.54    6.12
  -3  -6 -12   -1.13    4.68
  -3  -5 -13    1.91    5.54
  -3  -4 -13   -1.84    4.73
  -2  -6 -11    0.77    4.19
  -2  -5 -12    2.34    5.41
  -2  -4 -12   -2.74    4.87
  -1  -6 -10   16.36    6.15
  -1  -4 -11   -0.42    4.43
   0  -8  -3    4.62    5.22
   0  -5  -9    4.51    3.63
   0   0   6  466.13    5.68
   1  -8   1   -1.04    4.90
   1  -8   2    5.23    4.74
   1  -7  -4    4.15    4.78
   1  -3  -7    0.11    2.90
   1  -2  11   21.63    1.61
   2  -7   0   36.38    5.23
   2  -7   1   10.83    4.61
   2  -7   2  232.23    8.73
   2  -7   4    6.53    3.81
   2  -7   5    5.57    3.45
   2  -6  -4   88.57    6.73
   3  -5  -1    2.07    3.08
   3  -5   6    1.28    1.69
   3  -4  -2   28.61    3.38
   3  -4   7  165.36    3.28
   3  -3   0    0.17    1.85
   3  -3   5   92.60    2.28
 -11  -2 -17    6.33    4.75
  -9  -3 -17   -0.70    4.16
  -9  -1 -15   -1.42    3.09
  -7  -3 -16   31.48    5.42
  -7  -1 -14   57.75    4.52
  -5  -4 -15   -2.75    5.01
  -4  -5 -14   12.02    4.47
  -4  -3 -14   61.18    5.99
  -4  -2 -13   -0.06    3.24
  -3  -6 -13    9.80    5.70
  -2  -3 -12   47.58    5.45
  -2  -2 -11   41.86    4.36
  -2   1   0 6377.11   14.72
  -1  -7  -9   -0.26    5.55
  -1  -5 -11   28.05    4.85
   0  -8  -4    1.52    4.03
   0  -6  -9   -3.70    5.33
   0  -5 -10    1.34    4.75
   0  -4 -10   10.15    4.61
   0   0   5    0.30    1.15
   1  -8  -1   64.95    6.85
   1  -8   0    2.65    5.09
   1  -7  -5   -4.43    4.72
   1  -6  -7   23.50    5.31
   1  -4  -8   -0.14    2.87
   1  -2  -6   36.39    3.39
   2  -7  -2   12.76    4.34
   2  -7  -1    0.90    4.36
   2  -5  -6    6.54    4.29
   2  -4  -6   26.07    4.16
   2  -3  -5  422.92    8.60
   3  -6   0    2.57    3.40
   3  -6   1   38.03    4.42
   3  -6   2  146.46    6.40
   3  -6   3   28.02    3.79
   3  -6   4   72.92    4.45
   3  -5   7   40.12    2.46
   3  -4  -3    3.70    2.69
   3  -3  -1  660.80    8.94
 -10   0 -14    5.33    2.51
  -8  -4 -17   -2.65    4.61
  -8  -2 -16    2.67    4.11
  -8   0 -13   -1.56    2.41
  -6  -4 -16    0.78    4.94
  -5  -3 -15   87.29    6.77
  -5  -2 -14   45.98    4.26
  -3  -5 -14    6.37    5.18
  -3  -4 -14    1.07    4.45
  -2  -6 -12    8.47    4.43
  -2  -5 -13   -0.67    4.90
  -2  -4 -13   17.02    5.13
  -2   1   5  485.03    6.64
  -1  -7 -10    0.10    5.64
  -1  -6 -11   -1.30    5.26
  -1  -3 -11    0.07    2.83
  -1  -2 -10   79.66    4.65
  -1  -1  -8  224.88    5.63
   0  -7  -8    8.66    5.22
   0  -1  -6   26.44    2.56
   1  -8  -2   -0.67    5.21
   1  -7  -6   -6.07    4.61
   1  -6  -8    2.06    4.70
   1  -3  -8    5.56    2.98
   2  -7  -3   -2.45    4.37
   3  -6  -2    2.23    3.61
   3  -6  -1    2.69    3.53
   3  -6   5   17.25    2.88
   3  -3  -2  311.80    6.55
 -10  -2 -17    3.63    4.27
 -10  -1 -16   23.03    4.33
  -8  -3 -17   23.76    5.24
  -8  -1 -15    9.43    3.35
  -7  -4 -17   -0.36    4.77
  -6  -3 -16   -1.04    4.50
  -6  -2 -15   27.51    4.21
  -6   2  -3  364.21    4.13
  -5  -1 -13  145.32    5.72
  -4  -5 -15   49.35    6.60
  -4  -1 -12  118.06    4.97
  -3  -1 -11   68.65    3.93
  -2  -6 -13   -1.81    5.13
  -2   1   1  191.25    3.05
  -2   1   3  265.95    4.37
  -2   1   4   42.69    2.33
  -1  -4 -12  191.41    8.18
   0  -7  -9   -0.30    5.37
   0  -6 -10   -2.81    3.47
   0  -5 -11   24.72    5.72
   0  -4 -11  111.42    7.14
   0  -3 -10   56.23    4.27
   1  -8  -4    2.58    5.09
   1  -5  -9   18.65    3.89
   1  -4  -9   -3.32    2.62
   2  -7  -4    1.02    4.52
   2  -5  -7   29.31    4.05
   2  -4  -7   -1.69    2.53
   3  -6  -3   23.38    4.64
   3  -6   6    8.45    2.22
   3  -3   6   41.99    1.47
  -9  -2 -17    1.83    4.23
  -7  -3 -17   12.89    5.36
  -7  -2 -16   23.87    4.53
  -6  -1 -14  158.25    6.24
  -5  -4 -16    8.32    4.02
  -5   0 -11    1.69    1.92
  -5   2   1  559.00    6.99
  -4  -3 -15   81.87    6.50
  -4  -2 -14   47.10    4.98
  -4   0 -10   37.46    2.85
  -3  -2 -13   -1.62    3.52
  -2  -5 -14   15.52    5.93
  -2   0  -7   -1.25    1.50
  -2   1   2 3479.32   13.67
  -1  -6 -12    8.46    4.48
  -1  -3 -12    2.95    4.16
   0  -6 -11   -0.13    5.90
   0  -2  -9   54.29    3.56
   1  -6  -9    5.99    3.78
   1  -5 -10  134.34    8.70
   1  -4 -10   24.67    5.00
   1  -3  12    2.80    1.39
   2  -8   0   11.64    5.42
   2  -8   1    8.37    4.60
   2  -8   2   -0.84    4.65
   2  -7  -5    0.57    5.18
   2  -6  -7    6.36    4.96
   2  -5  -8   29.91    5.35
   2  -4  -8   93.08    6.40
   2  -3  -7   38.23    4.30
   3  -7   0   11.02    4.69
   3  -7   1   52.69    5.56
   3  -7   2   29.81    4.69
   3  -7   3   -0.57    3.84
   3  -6  -4   47.57    5.59
   3  -5  -5   18.24    4.13
   3  -5   8   14.92    1.84
   3  -4  -5    5.33    3.17
   3  -3  -3  155.85    4.88
  -9  -3 -18    5.43    5.49
  -9  -1 -16    5.95    5.01
  -9   0 -14   -1.95    2.72
  -7  -1 -15    2.22    3.74
  -6  -4 -17    2.20    4.06
  -5  -3 -16   85.15    7.30
  -5  -2 -15   -1.75    4.96
  -4  -4 -16    8.61    7.04
  -3  -5 -15   -1.42    4.18
  -2  -4 -14   -2.64    3.53
  -1  -6 -13    8.33    7.33
  -1  -5 -13   11.47    4.61
  -1  -4 -13   30.65    5.84
  -1  -2 -11   27.06    4.20
  -1   0   8   -1.73    1.89
   0  -5 -12   -0.52    5.58
   0  -4 -12    0.71    6.19
   0  -3 -11    5.98    4.06
   2  -8  -3   -1.81    6.22
   2  -8  -2   -0.52    6.72
   2  -8  -1   22.47    5.51
   2  -7  -6    2.70    6.08
   2  -6  -8    8.22    5.51
   2  -2  -5    8.91    3.27
   3  -7  -2    9.45    4.90
   3  -7  -1   27.39    4.92
   3  -7   4    0.87    4.13
   3  -6  -5   20.34    5.37
   3  -5  -6   10.66    4.78
   3  -4  -6    1.92    4.29
   3  -3  -4   23.92    3.25
   4  -5   1  168.61    6.18
   4  -5   2  313.46    7.73
   4  -4   0    4.23    2.77
   4  -4   2   -0.27    2.76
  -8  -3 -18   42.12    7.82
  -8  -2 -17    5.28    5.55
  -6  -2 -16   48.63    6.70
  -5  -4 -17    1.17    9.49
  -3   0  -9   12.31    2.30
   1  -7  -9    9.70    6.02
   1  -4 -11    1.21    8.30
   2  -8  -4   17.05   10.27
   2  -3  -8   -2.33    5.75
   3  -7  -4    3.94    8.26
   3  -7  -3   -2.37    4.10
   3  -5  -7   13.16    8.27
   4  -6  -1   11.05    6.61
   4  -6   0    4.73    6.22
   4  -5  -2   -0.76    5.44
   4  -4   3    2.15    2.51
  -6  -4 -18   21.52   10.45
  -3  -5 -16    8.35    9.45
  -2  -5 -15   -0.72    6.83
  -1  -5 -14   -1.25    6.88
  -1  -4 -14    6.04    8.88
   0  -5 -13   18.11   10.16
   1  -6 -11   -2.57    7.23
   2  -5 -10   14.54    9.14
   3  -6  -7   10.86    9.35
   4  -6   3   11.66    5.32
  -5  -1  -3 1151.34   10.29
  -3   5   1    6.00    1.22
  -2   1  -2 9528.36   22.24
  -1   4   1   25.18    0.94
   0  -4   9   34.79    3.10
   1  -4  13   39.98    4.57
   1  -4  17   19.50    4.85
   1  -4  18   -1.46    4.73
   1  -4  19   -0.12    4.47
   1  -1   2 1381.97    7.70
   2  -3   9    1.93    2.35
   2  -3  21    3.27    4.47
   2   5   8    3.19    2.09
   3  -3  14   54.78    5.67
   3  -3  15   -4.41    4.10
   3  -3  16   -0.03    4.61
   3  -3  17   14.29    5.03
   3   3   5   98.42    3.20
   3   4   7  181.14    4.94
   3   5  12   52.55    4.40
   4  -2  11   55.16    4.85
   4  -2  18   10.17    5.55
   4  -2  19    2.57    5.39
   4   2   6   -1.06    1.93
   4   4  10   11.01    3.17
   4   4  19    4.57    4.90
   5  -1  12   14.75    4.35
   5  -1  14   76.99    5.80
   5  -1  15    1.52    3.43
   5  -1  17   19.14    5.81
   5  -1  18   19.99    6.05
   5   0   9   34.58    3.74
   5   0  20    5.05    5.54
   5   3  11   14.33    3.61
   5   3  18   -1.06    4.79
   5   3  19   -1.93    4.64
  -7  -4   1   40.19    1.90
  -4   0  -3    1.46    1.57
  -3  -5   8  108.37    3.63
  -2  -4   5  104.82    2.73
  -2  -1  -1 1350.85    6.40
  -2   5   2    6.72    0.91
  -1  -5  14   -0.61    3.11
  -1  -5  15    9.24    3.69
  -1  -5  16    0.16    3.92
  -1  -5  17    2.14    4.25
  -1  -5  18   -0.17    4.57
   0   5   4   47.25    1.13
   1  -4  11    0.76    2.76
   1  -3   6  114.62    3.94
   2  -2   5  514.22    7.34
   2   1   2 9620.40   20.46
   3  -3  12  102.75    6.16
   3  -3  13    3.97    2.91
   3  -3  18    3.90    4.88
   3  -3  19    7.68    5.41
   3  -1   5  163.95    4.66
   3   5  11    3.49    2.77
   4  -2  20   45.48    7.39
   4  -1   7   41.32    3.47
   4   3   7    3.01    1.83
   5  -1  11   -0.46    2.58
   5  -1  20   14.74    6.53
   5   1   8  258.27    6.79
   5   3  10   -0.18    2.82
   5   3  20  141.76    9.40
   6   0  15    2.36    4.82
   6   0  16    3.78    5.21
   6   0  17   -3.32    4.75
   6   1  12   45.16    4.97
   6   1  13    5.83    4.18
   6   1  15   21.56    4.16
   6   1  16    3.88    3.56
   6   1  17    0.97    4.61
   6   1  18   22.77    5.82
  -2   3  -1  144.06    2.88
  -1  -5  13    1.18    2.86
   0  -4   8   40.71    2.96
   0   2   0   32.74    0.66
   2  -3   8    2.05    2.13
   2   3   3   -0.30    0.80
   3  -3  11    5.89    3.28
   3  -3  20    2.43    4.07
   3   5  10   36.94    3.61
   4   1   5  399.20    6.83
   4   4   9  139.17    5.21
   5   0   8   -0.47    1.79
   5   4  14    0.15    3.33
   5   4  15   -0.05    3.84
   5   4  16   10.66    4.39
   5   4  17    3.88    4.13
   6   0  12  319.57    9.78
   6   0  13   -2.72    2.93
   6   0  18   11.87    5.33
   6   0  19    2.59    5.65
   6   1  11    1.83    3.35
   6   1  19    3.62    4.07
   6   1  20   13.25    6.04
   6   2  19   13.18    5.89
  -5  -3   0   52.74    1.78
  -4   1  -3 1233.89   10.41
  -1  -5  12   19.70    3.30
  -1  -4   6    3.57    1.38
  -1  -3   3  360.54    3.84
   1  -4  10   63.80    4.06
   2  -4  14    0.05    3.86
   2  -4  15   29.02    4.92
   2  -4  16   12.28    4.36
   2  -4  17    3.98    4.18
   2  -4  18   14.60    5.27
   2  -4  19    3.95    5.08
   2  -1   3 3161.65   14.44
   2   5   7   30.48    2.41
   4  -3  16   -7.41    4.11
   4  -2   9   30.40    3.18
   4   2   5   57.62    2.96
   4   5  14   13.77    4.12
   4   5  15   47.86    5.23
   4   5  16    5.08    4.15
   4   5  17   17.25    4.82
   5  -2  13    7.70    4.29
   5  -2  14   40.42    5.31
   5  -2  15   -2.25    3.12
   5  -2  16    3.20    3.44
   5  -2  17   25.41    5.50
   5  -2  18   -0.69    5.03
   5  -1   9   30.81    3.66
   5   3   9   43.81    3.55
   5   4  12    9.01    3.62
   5   4  13   16.47    3.93
   6  -1  14  166.26    8.29
   6  -1  15   26.48    5.43
   6  -1  17    2.42    5.10
   6  -1  18   20.69    5.63
   6   0  11    2.40    2.68
   6   0  20    4.41    4.73
   6   1  10    1.44    3.16
   6   2  20   12.92    4.69
   6   3  13    2.65    3.54
   6   3  14   14.05    4.52
   6   3  15   11.06    4.59
   6   3  16    1.97    4.43
   6   3  17   26.34    5.46
   6   3  18    6.21    5.06
  -4   3  -2  280.79    5.28
  -2  -5   9   33.23    2.58
  -2  -3   2   94.98    1.19
  -1  -5  11   75.50    4.28
   0  -5  14    4.53    3.46
   0  -5  15    5.05    3.61
   0  -5  16   26.45    4.84
   0  -5  17   11.33    4.40
   0  -5  18    6.97    4.61
   0  -3   4   31.70    1.76
   0  -2   2  437.93    3.92
   1  -4   9   16.23    2.93
   1   4   3   15.26    0.98
   2  -4  12   -3.54    3.09
   2  -4  13   12.21    3.60
   2   0   2  181.31    3.23
   2   2   2  105.01    2.18
   3  -2   6  273.67    6.14
   3   1   3   54.76    2.47
   3   4   6   49.57    2.61
   3   5   9    0.55    2.24
   4  -3  13    4.61    4.14
   4  -3  14   66.43    6.05
   4  -3  15   69.56    5.47
   4  -3  17   -0.99    3.55
   4  -3  18   19.37    5.44
   4  -3  19    3.60    5.09
   4  -3  20   47.99    6.70
   4  -1   6  350.68    7.11
   4   0   5    1.99    1.53
   4   3   6    6.59    1.75
   4   4   8   40.45    3.40
   4   5  13   -0.20    3.15
   5  -2  12   -2.50    3.47
   5  -2  20   24.64    6.46
   5   3   8   69.61    4.22
   5   4  11   33.85    4.04
   6  -1  12   41.08    5.07
   6  -1  19   10.49    5.45
   6  -1  20    9.35    5.95
   6   1   9   30.56    3.79
   6   3  12   -2.09    3.42
   7   1  14   63.93    6.24
   7   1  15    2.41    4.54
   7   1  16   43.52    6.07
   7   1  17    0.51    4.88
   7   1  18    8.39    5.14
  -4  -1  -2 1497.90    9.94
  -1   1  -1   25.62    1.10
   0  -5  13    9.01    3.65
   2  -4  11   60.65    4.78
   3  -3   9    1.30    2.50
   3   3   4   43.24    2.12
   4   5  12   23.63    3.64
   5  -2  11    3.96    2.74
   5  -1   8  260.68    6.96
   5   1   6  380.80    7.39
   6  -1  11    2.85    3.42
   6   0   9    2.05    3.05
   6   3  11    7.84    3.33
   7   0  13    6.90    4.18
   7   0  14    1.13    4.55
   7   0  15   57.13    6.27
   7   0  16   -3.80    3.43
   7   0  17   52.78    6.55
   7   0  18   -2.67    5.23
   7   0  19  162.91    9.94
   7   1  12   12.96    4.34
   7   1  13    1.08    3.91
   7   1  19    0.87    5.09
   7   1  20   10.05    5.96
   7   2  18   74.65    7.46
   7   2  19   23.74    5.95
  -8  -4   1  127.93    3.38
  -4  -5   6   37.82    1.65
  -3  -5   7   11.26    1.64
  -3   0  -2   -0.45    0.93
  -1   3   0   53.67    1.42
   0  -5  12    3.30    2.98
   1  -3   5    0.65    1.22
   3  -4  14    1.83    3.64
   3  -4  15   64.73    6.06
   3  -4  16    3.68    4.37
   3  -4  17   10.84    4.45
   3  -4  18   24.16    5.57
   3  -4  19    7.95    5.30
   3  -1   4   67.01    2.80
   3   0   3 3057.52   14.92
   3   2   3  175.40    3.57
   4   5  11    6.63    3.22
   5  -2  10   -2.37    3.09
   5   0   6   -0.88    2.31
   5   4  10    0.32    2.71
   6  -2  14  132.30    7.72
   6  -2  15   21.73    5.31
   6  -2  17    2.49    4.98
   6  -2  18   20.29    5.94
   6  -2  19   18.30    6.17
   6  -1  10    1.29    3.23
   6   1   8   18.93    3.06
   6   3  10   77.13    4.82
   6   4  15    8.62    4.19
   6   4  16   -2.08    4.26
   6   4  17    0.54    4.58
   6   4  18   15.22    5.28
   7  -1  15    2.52    4.54
   7  -1  16   36.58    5.84
   7  -1  17   -1.66    4.72
   7  -1  18    3.29    5.13
   7   0  12    0.41    4.12
   7   3  16   36.23    5.26
   7   3  17   10.41    4.57
  -4   5   1  100.78    3.06
  -2  -5   8   37.19    2.57
   1  -5  15    5.52    3.81
   1  -5  16    2.18    3.86
   1  -5  17    5.09    4.42
   1  -5  18   -1.41    4.71
   1  -4   8  160.07    5.03
   1   5   5   11.99    1.22
   2  -4  10   52.83    4.14
   2  -2   4  171.42    4.06
   2   4   4   60.25    2.00
   3  -4  13    1.15    3.62
   3   5   8   10.53    2.18
   4  -2   7   18.97    2.76
   4   4   7  282.65    6.14
   5  -3  15   87.37    7.06
   5  -3  16   81.34    6.87
   5  -3  17   85.71    6.59
   5  -3  18   -4.00    4.60
   5  -3  19   -0.93    5.01
   5  -3  20  131.06    9.38
   5   3   7    3.76    2.17
   5   5  15    4.94    4.27
   5   5  16    2.31    4.27
   6  -2  13    7.03    4.20
   6  -2  20   17.57    5.38
   6  -1   9   32.21    3.97
   6   4  13   12.92    3.86
   6   4  14    6.80    3.56
   7  -1  13   -0.92    4.30
   7  -1  14   64.55    6.17
   7  -1  19   -0.67    5.53
   7   0  11  269.27    8.83
   7   1  10   55.67    4.72
   7   3  14   -1.26    4.07
   7   3  15    4.55    3.94
   7   3  18    8.23    4.81
   7   3  19    2.77    5.43
  -3   1  -2  434.97    5.43
  -3   4   0   63.71    2.33
  -1  -5   9   17.25    2.48
  -1  -2   1  277.57    1.59
   0  -5  11   21.75    3.11
   1  -5  14    0.82    3.30
   2  -3   6    6.29    1.78
   3  -2   5  600.67    8.28
   4  -1   5  381.54    6.78
   4   3   5   21.70    2.24
   4   5  10   16.02    3.07
   5   4   9    1.42    2.43
   6  -2  12    0.12    2.82
   6   1   7  189.03    5.95
   6   3   9   82.76    4.65
   6   4  12   20.65    3.93
   7   3  12    4.99    3.69
   7   3  13   61.10    4.86
   8   0  15   -2.08    4.94
   8   0  16   48.25    6.59
   8   0  17   -4.59    5.21
   8   0  18   38.30    6.80
   8   0  19    4.89    6.03
   8   1  14   17.07    5.03
   8   1  15    9.92    4.60
   8   1  16    4.50    3.56
   8   1  17   16.19    4.19
   8   1  18    7.79    5.22
   8   1  19    2.10    5.92
   8   2  16   -0.35    4.98
   8   2  17    9.80    5.34
   8   2  18   -1.80    5.09
   8   2  19   24.68    5.90
  -6  -4   2   43.90    1.61
  -6  -3   0   20.27    1.62
  -5  -1  -2  376.20    5.61
  -3   3  -1  107.60    2.87
  -1  -4   5    8.49    1.28
   0  -4   6   80.16    3.04
   1  -5  13   13.78    3.54
   2  -4   9   -1.37    2.38
   2   5   6   73.30    2.63
   3  -4  11    2.30    2.94
   4  -4  15   10.33    4.41
   4  -4  16    8.74    4.80
   4  -4  17   17.44    4.88
   4  -4  18   24.21    5.47
   4  -4  19   13.70    5.55
   5  -2   8   68.01    4.28
   5   1   5  214.83    5.43
   5   5  13    4.03    3.42
   6  -2  11    2.04    2.75
   6  -1   8   15.97    3.18
   7  -2  15    3.95    4.89
   7  -2  17   26.21    5.94
   7  -2  18   77.92    7.79
   7  -2  19   12.90    6.37
   7  -1  11    6.24    3.75
   7   1   9  201.57    7.07
   7   3  11    5.93    3.32
   8   1  12   32.52    4.98
   8   1  13    9.81    3.47
  -4   2  -2  463.05    6.38
   1  -5  12    1.79    2.84
   1  -4   7    2.48    1.95
   2  -5  15   -0.88    3.35
   2  -5  16   -0.57    3.92
   2  -5  17    3.78    4.27
   3   4   5   59.19    2.50
   4  -4  14    5.58    4.09
   5  -1   6  367.83    7.42
   5   0   5  249.12    5.95
   5   4   8  121.10    4.81
   5   5  12   44.13    4.24
   6  -3  16    0.94    4.72
   6  -3  17   25.79    4.78
   6  -3  18    2.29    3.98
   6  -3  19  150.74    9.46
   6  -2  10    3.93    3.40
   6   3   8   23.44    2.88
   7  -2  13   -2.47    4.22
   7  -2  14   43.44    5.57
   7  -1  10   60.73    5.14
   7   0   9  147.72    6.04
   7   4  15    1.24    4.19
   7   4  16   10.84    4.80
   7   4  17    1.70    4.08
   8  -1  14   20.04    5.39
   8  -1  15   11.97    4.94
   8  -1  16    3.27    3.79
   8  -1  17   17.37    4.54
   8  -1  18    5.15    3.99
   8   1  11   30.19    4.82
   8   3  15   11.11    4.38
   8   3  16   45.09    6.03
   8   3  17   16.42    5.34
   8   3  18   39.96    6.12
  -4   0  -2 7962.28   23.86
  -2  -4   4    0.62    0.86
  -2   2  -1  106.40    2.50
   2  -5  14   11.97    3.81
   3  -4  10  187.26    6.73
   4  -4  13   27.81    4.40
   4   5   9   67.09    3.59
   5   3   6  135.31    4.43
   5   5  11    9.92    3.20
   6  -2   9    4.46    3.21
   6   1   6  806.93   11.04
   6   4  10   27.87    3.56
   6   5  15    0.28    4.31
   6   5  16   -0.63    4.24
   7  -2  12    4.54    4.28
   7   0   8   -1.52    2.91
   7   3  10   27.23    3.78
   7   4  13    1.85    3.61
   8  -1  13   11.49    4.88
   8   0  11   -2.13    4.01
   8   3  13   26.50    4.58
   8   3  14   -0.48    4.05
   9   0  17  141.65    9.31
   9   0  18    0.06    5.57
   9   0  19   11.92    6.59
   9   1  15   -0.18    4.65
   9   1  16   10.73    5.31
   9   1  17    7.32    4.83
   9   1  18    2.90    5.08
   9   1  19   48.94    7.61
   9   2  17   -1.28    4.59
   9   2  18   -2.12    4.67
  -7  -3   0   60.72    2.67
  -4   1  -2 1496.56   10.88
  -3  -1  -1 1276.37    7.49
  -3   5   2  229.62    3.84
  -2  -5   7   33.61    2.19
  -1  -5   8   46.35    2.90
   1  -5  11   27.62    3.42
   2  -5  13    2.50    3.23
   2  -4   8    5.70    2.17
   2  -3   5  152.14    4.26
   3  -5  17   39.20    5.61
   3  -1   3   52.50    2.72
   3   5   7   43.81    2.57
   4  -4  12   28.59    4.30
   4  -1   4   18.89    2.54
   4   4   6    6.67    1.71
   5  -4  15   -3.32    3.91
   5  -4  16   11.30    4.97
   5  -4  17    2.36    4.38
   5  -4  18   41.70    5.29
   5  -2   7   15.51    2.82
   6  -1   7  183.40    5.87
   6   0   6  179.98    5.73
   6   5  14   12.23    4.15
   7  -2  11   19.11    4.57
   7   4  12   17.79    3.67
   8  -2  16   -1.53    4.94
   8  -2  17    5.88    5.53
   8  -2  18    0.68    5.44
   8  -2  19   23.67    6.90
   8  -1  12   21.30    3.95
   8   3  12   51.42    5.05
   9   0  15    1.31    3.62
   9   1  13    6.81    4.57
   9   1  14    2.20    3.21
   9   2  14    0.98    4.40
   9   2  15   21.30    5.39
   9   2  16   25.80    4.69
  -4  -3   1   90.74    1.73
  -4   3  -1    5.38    1.46
  -4   4   0    3.26    1.38
   2  -5  12    3.15    3.24
   2  -1   2 9716.10   22.79
   3  -5  15   -2.85    3.37
   3  -4   9    6.73    2.67
   3  -2   4    9.06    1.94
   4  -4  11    3.93    3.43
   4   1   3 1244.33   10.11
   5  -4  14    4.23    4.22
   5  -1   5  210.17    5.69
   5   5  10    4.23    2.82
   6   3   7   53.04    3.60
   6   5  13   -1.23    3.27
   7  -3  16   29.51    5.97
   7  -3  17    6.56    4.19
   7  -3  18   12.59    4.20
   7  -3  19    2.17    4.18
   7   1   7    0.53    2.47
   7   3   9   35.77    3.79
   8  -2  14   11.70    4.93
   8  -2  15    3.56    3.53
   8  -1  11   27.19    3.95
   8   1   9   17.85    3.71
   8   4  16    4.58    4.53
   8   4  17    2.04    4.78
   9  -1  15    2.93    5.11
   9  -1  16    6.69    5.15
   9  -1  17    4.27    4.04
   9  -1  18   -0.67    4.50
   9   0  13    7.32    3.60
   9   1  12   21.92    4.93
   9   3  16    8.53    4.55
   9   3  17   -1.71    4.99
   9   3  18    5.72    5.26
  -7  -4   2   14.09    1.49
  -5   0  -2   -0.35    1.55
  -3  -5   6    8.57    1.22
  -2   4   1   23.02    1.41
   1  -5  10    2.06    2.37
   2  -2   3  703.41    7.15
   3  -5  14    5.75    3.86
   3   1   2  438.91    5.10
   4  -2   5   62.10    3.44
   4   5   8   69.31    3.53
   5  -4  13   18.28    4.43
   5   1   4    0.71    1.99
   5   4   7   60.39    3.39
   6  -4  17    3.05    4.71
   6  -4  18   23.13    5.93
   6  -2   8    6.54    2.50
   6   5  12    6.42    3.56
   7  -2  10    4.77    2.87
   7  -1   8  367.55    8.88
   7   0   7   -1.88    2.77
   7   4  11    6.36    3.34
   8  -2  13   -0.67    4.08
   8  -1  10  262.74    8.84
   8   0   9   -2.75    2.42
   8   3  11    4.34    3.38
   8   4  14    8.62    3.99
   8   4  15    2.01    4.27
   9  -1  13    4.04    5.00
   9  -1  14    0.32    3.59
   9   1  11  111.49    6.82
   9   3  14   13.35    4.43
   9   3  15    7.14    4.65
  10   0  16    5.02    5.10
  10   0  17    0.14    5.42
  10   0  18    5.41    5.67
  10   1  16   24.79    5.77
  10   1  17    6.18    5.49
  10   1  18    6.35    6.03
  -5   1  -2  363.31    6.01
   0  -3   3   10.47    1.10
   2  -5  11    3.48    2.84
   2  -4   7    0.14    1.81
   3  -5  13   -4.15    3.23
   3   0   2    1.92    1.68
   3   3   3  340.23    4.36
   4  -5  17   19.41    5.62
   4  -4  10   12.47    3.28
   5  -4  12   10.48    4.17
   5   0   4    1.96    1.53
   5   3   5  113.08    3.94
   6  -4  15    6.93    4.59
   6  -4  16    2.44    4.88
   6  -1   6  778.24   11.17
   6   1   5  218.76    5.78
   7  -2   9    5.62    3.48
   7   3   8   13.82    2.80
   7   4  10   50.51    4.47
   7   5  15   20.49    4.67
   8  -3  17   21.35    5.79
   8  -3  18   35.43    6.67
   8  -2  12   30.07    4.27
   8   1   8   47.99    4.32
   8   3  10    8.06    3.51
   8   4  13    3.26    3.88
   9  -2  16   28.55    6.13
   9  -2  17   -1.59    5.36
   9  -2  18   -0.10    5.42
   9  -1  12   27.71    5.31
  10  -1  18    4.04    5.86
  10   0  14    4.88    4.89
  10   1  15    1.80    3.60
  10   2  15   -1.63    4.78
  10   2  16   22.37    5.81
  10   2  17    4.26    4.56
  10   2  18    4.91    4.16
  -8  -4   2   -0.09    1.36
  -2   1  -1 1379.40    7.69
  -2   3   0  182.80    3.08
   0  -4   5  116.91    3.20
   3  -4   8    3.53    2.28
   4  -5  15   49.50    5.66
   4  -5  16   -1.02    3.88
   5  -4  11   32.09    4.28
   5   5   9    0.04    2.46
   6  -4  14   11.19    4.73
   6  -2   7   20.60    3.13
   6   0   5    0.64    1.67
   6   4   8   61.02    3.86
   6   5  11   23.72    3.53
   7  -1   7    3.35    2.77
   7   1   6   51.28    3.68
   7   5  14   16.87    4.21
   8  -2  11   19.80    4.52
   8  -1   9   17.92    3.26
   8   4  12    5.16    3.24
   9  -2  14    0.19    4.79
   9  -2  15   21.42    4.42
   9  -1  11  118.93    7.21
   9   0  10    0.94    4.08
   9   1  10   -2.22    2.71
   9   3  12   20.42    4.50
  10  -1  15    2.86    5.37
  10  -1  16   18.25    5.74
  10  -1  17    5.45    4.12
  10   0  13    3.77    4.91
  10   1  13   -1.56    4.16
  10   2  14   -2.50    4.58
  10   3  17   16.84    5.14
  -4  -1  -1 3151.96   13.57
  -4   5   2    3.56    1.42
  -3   2  -1   46.28    2.03
  -1  -5   7   48.36    2.63
   0  -5   8   29.67    2.48
   2  -5  10    9.75    3.11
   3  -5  12   47.14    4.51
   4  -5  14    9.81    4.21
   4  -4   9  124.34    5.55
   6  -4  13   17.62    4.70
   6   3   6   11.31    2.17
   7  -4  17    7.18    5.25
   7  -2   8    4.30    3.17
   7   0   6   -0.73    1.75
   7   5  13    5.39    3.66
   8  -2  10  131.75    7.02
   8   3   9   15.69    3.43
   9  -2  13    3.12    4.55
   9   1   9    5.14    3.60
   9   4  15    1.62    4.32
   9   4  16    1.67    4.54
  10  -1  14   13.70    5.18
  10   1  12   56.37    5.19
  10   2  13    4.82    3.25
  10   3  15    2.65    4.42
  10   3  16   -1.14    4.68
  11   1  16   -3.55    4.95
  11   1  17   28.49    6.43
   0   3   1   54.36    0.93
   2   1   1 1403.84    6.68
   3  -5  11    1.63    3.34
   3   2   2  100.07    2.40
   4  -5  13   -3.04    3.56
   4   4   5   72.56    2.88
   5  -4  10    6.28    3.45
   5  -1   4    2.85    2.21
   5   4   6   20.68    2.41
   6  -4  12   26.83    4.66
   6  -1   5  210.56    6.02
   6   5  10   10.11    3.23
   7  -4  15   -2.26    4.36
   7   3   7   69.27    3.93
   7   4   9   -1.48    2.66
   7   5  12    2.93    3.85
   8  -1   8   45.46    3.98
   8   0   7    0.30    2.77
   8   1   7   73.10    4.31
   8   4  11    0.82    3.32
   9  -1  10    2.85    2.95
   9   0   9   16.70    3.36
   9   3  11    8.30    3.69
   9   4  14   26.23    4.95
  10  -2  16   25.66    6.22
  10  -2  17    0.22    5.03
  10  -1  12   56.18    6.11
  10  -1  13    5.49    3.76
  10   0  11    0.11    4.40
  10   1  11  124.29    7.14
  10   2  12    2.30    3.41
  10   3  14    1.08    4.37
  11  -1  17   24.20    6.12
  11   0  15   -4.13    5.15
  11   0  16   -0.62    3.77
  11   1  14    4.83    4.87
  11   1  15    5.72    4.74
  11   2  16    5.71    5.40
  11   2  17   -0.35    4.78
  -5  -3   1    9.75    1.06
  -3   4   1    0.79    1.25
   2  -3   4   50.45    2.43
   2   3   2   21.43    0.99
   3  -4   7  177.07    5.60
   3   4   4   32.11    1.75
   3   5   6    0.16    1.35
   4  -2   4  103.79    3.89
   4  -1   3 1204.07   10.64
   4   5   7   31.45    2.44
   5  -5  15    3.25    4.32
   5  -2   5  669.09    9.83
   6  -2   6   15.53    2.88
   6   1   4  100.87    4.06
   6   4   7  113.03    4.63
   7  -4  14   15.42    5.01
   8  -2   9  177.41    7.43
   9  -2  11   32.38    5.27
   9  -1   9    2.95    3.69
   9   1   8   18.50    3.77
   9   3  10    1.14    3.51
   9   4  13    0.63    3.92
  10  -2  14    0.46    4.85
  10  -2  15    4.05    3.93
  10   1  10    0.53    4.13
  10   2  11    1.57    4.25
  10   3  13   -3.79    4.02
  11  -1  15    9.06    5.48
  11  -1  16    5.90    5.16
  11   0  14    2.55    3.68
  11   1  13    2.13    4.81
  11   2  14    9.05    4.97
  11   2  15    0.72    3.62
  -4   2  -1   95.78    3.05
  -3   0  -1  154.38    3.05
  -2   5   3    9.20    1.21
  -1  -4   4   69.41    2.00
   2  -5   9    2.97    2.66
   2   0   1   -0.43    0.75
   2   5   5  143.84    2.56
   4  -5  12   19.79    4.04
   4  -4   8   47.90    3.77
   5  -5  14   31.04    5.05
   5  -4   9    7.99    3.06
   5   1   3 1182.29   10.74
   5   5   8    7.15    2.24
   6  -4  11  128.90    6.66
   6   0   4  554.22    8.69
   7  -4  13    0.89    4.34
   7  -2   7   -3.08    2.89
   7   0   5  646.65   10.27
   8  -4  16    7.67    4.75
   8  -4  17   -4.04    5.15
   8  -1   7   79.19    4.89
   8   3   8   56.54    4.26
   8   4  10   46.33    4.40
   8   5  14    5.27    3.71
   9   0   8   -1.68    2.48
   9   4  12   14.11    4.17
  10  -2  13    2.62    4.77
  10  -1  11  112.05    6.64
  10   0  10    2.35    3.10
  10   3  12   27.02    4.87
  11  -1  14    2.59    4.99
  11   0  12   -1.93    4.66
  11   1  12    1.71    4.60
  11   2  13    1.39    4.55
  11   3  16   -0.90    4.82
  12   1  16   12.50    5.62
  12   1  17    2.56    6.10
  -6  -3   1  120.87    2.99
  -6  -1  -1  137.42    3.76
  -3   1  -1 1295.14    8.69
  -3   3   0    1.17    0.98
  -2  -5   6    6.89    1.27
   1  -5   8    6.21    1.92
   1  -4   5   21.54    1.91
   3  -5  10   35.35    3.76
   3  -2   3  187.65    4.27
   3  -1   2  448.16    5.77
   5  -5  13    3.91    3.97
   5   0   3  480.03    7.12
   6  -5  16    2.56    4.74
   6  -4  10   23.52    4.04
   6   3   5  207.55    5.27
   6   5   9   -0.17    2.43
   7  -4  12   19.89    4.62
   7   4   8   25.07    3.18
   8  -4  15    2.09    4.90
   8  -2   8   21.97    4.12
   8   1   6    9.16    2.18
   8   5  13    8.86    4.08
   9  -2  10   20.83    3.78
   9  -1   8   18.67    4.03
   9   3   9   15.07    3.61
  10  -2  12   11.13    4.90
  10  -1  10    2.94    4.45
  10   0   9   -2.27    3.86
  10   1   9   11.37    4.19
  10   3  11   44.62    5.15
  10   4  14   -2.57    4.53
  10   4  15   12.89    4.54
  11  -2  15   -3.48    4.81
  11  -2  16   -1.64    5.48
  11  -1  13    2.39    3.81
  11   0  11   41.64    5.56
  11   1  11    0.28    4.35
  11   2  12   -1.24    4.08
  11   3  15    3.78    4.36
  12   0  15    4.17    5.51
  12   0  16    0.18    3.79
  12   1  14    3.32    4.62
  12   1  15   11.95    5.16
  -7  -3   1   55.32    2.58
  -6  -5   5   32.30    1.22
   0  -5   7   10.91    1.95
   1  -3   3    9.31    1.26
   4  -5  11   -0.70    3.13
   4   1   2 1519.90   10.42
   5   3   4   -1.41    1.23
   6  -5  15    8.67    4.69
   7   3   6   55.56    3.57
   8  -4  14   13.59    4.92
   8   3   7  110.31    5.37
   8   4   9   14.13    3.29
   8   5  12   14.91    4.30
   9  -2   9   18.98    4.54
   9   0   7   25.27    3.71
   9   1   7  197.28    6.78
   9   4  11   10.03    3.77
  11  -2  14    7.82    5.50
  11  -1  12   -2.08    3.36
  11   2  11   10.40    4.49
  11   3  13   -0.11    4.21
  12  -1  15    9.93    5.75
  12  -1  16    7.75    4.40
  12   0  13    1.08    4.76
  12   0  14   24.43    4.78
  12   1  13    0.25    4.84
  12   2  14    2.73    4.62
  12   2  15   -0.74    4.63
  -4   0  -1    0.69    1.04
  -4   1  -1 3187.44   15.24
  -4   3   0   27.53    1.96
   4  -4   7  290.80    7.19
   4   0   2 7882.24   24.59
   5  -5  12   43.31    4.90
   5  -4   8  130.16    5.63
   6  -5  14    6.49    4.39
   6  -2   5  302.48    7.17
   7  -2   6    7.47    2.82
   7  -1   5   92.12    4.26
   7   5  10   30.97    3.58
   8  -4  13    6.31    4.54
   8  -1   6    6.74    3.26
   9  -4  16   -1.74    4.70
  10  -1   9    6.64    3.11
  10   1   8    2.45    3.56
  10   3  10   -0.82    3.71
  10   4  13    0.60    3.68
  11  -2  13   -0.29    4.75
  11  -1  11    4.68    4.55
  11   0  10    0.46    4.41
  11   1  10   14.00    3.56
  11   3  12   26.30    4.73
  12  -1  14    2.93    5.11
  12   0  12   -2.21    4.64
  12   1  12    8.15    4.99
  12   2  13   17.45    5.39
  13   0  16   -5.81    5.07
  13   1  16    4.37    5.96
  -7  -2   0   10.45    1.68
  -5   0  -1 2072.27   13.00
  -3   5   3    7.14    1.45
   0   5   4   46.52    1.08
   3  -5   9   -1.63    2.44
   3  -4   6   46.55    3.04
   3  -3   4   40.65    2.49
   4  -5  10   12.13    3.29
   4   3   3  299.97    4.58
   5  -2   4  191.00    5.35
   6  -5  13    3.71    4.04
   6  -4   9   13.86    3.67
   6   4   6   23.36    2.54
   7  -5  15   18.59    4.91
   7   4   7   14.98    2.97
   8  -4  12    0.48    4.38
   8  -2   7  150.02    6.10
   8   1   5   45.00    3.61
   8   5  11    0.54    3.57
   9  -4  15    3.96    4.63
   9  -2   8    9.05    3.86
   9  -1   7  189.18    6.89
   9   3   8   30.69    3.88
   9   4  10    3.63    3.26
  10  -2  10    3.40    4.18
  10   4  12   44.20    5.17
  11  -2  12   -2.93    4.70
  11  -1  10   17.77    5.11
  11   1   9   29.60    4.71
  11   2  10   13.41    4.47
  11   4  15    5.04    4.91
  12  -2  16    8.78    6.01
  12  -1  13    2.40    3.81
  12   2  12    4.72    4.68
  12   3  14   11.88    4.68
  12   3  15   19.95    5.13
  13   0  15    4.17    5.68
  13   1  14   -2.22    4.63
  13   1  15    2.71    5.02
  13   2  16   -1.30    5.17
   2  -2   2  108.41    2.78
   2   4   3  186.97    2.20
   5  -5  11   12.11    3.48
   5   4   5  455.28    6.67
   5   5   7   14.70    2.22
   6  -5  12    8.02    4.26
   6   0   3    0.44    2.14
   6   1   3  260.68    5.74
   6   5   8   66.72    3.79
   7  -5  14   14.36    4.53
   7  -4  10   56.63    4.64
   7   0   4    0.36    1.69
   8   4   8    0.16    2.68
   9  -4  14   17.71    4.22
   9   1   6    0.09    2.23
  10  -1   8   -1.92    2.77
  10   1   7  560.75   11.68
  10   3   9    5.57    3.63
  10   4  11    3.80    4.00
  11  -2  11    9.45    4.98
  11   0   9  124.73    6.57
  11   3  11    7.15    4.27
  11   4  14   19.83    5.08
  12  -2  14    2.96    5.48
  12  -1  12    5.49    3.83
  12   0  11    1.53    3.39
  12   1  11   54.89    5.22
  12   3  13    1.14    4.15
  13  -1  15    3.55    5.76
  13   0  13    9.06    5.33
  13   0  14   -0.61    3.74
  13   1  13   47.47    6.49
  13   2  14    1.80    4.67
  13   2  15   -1.43    4.76
  -8  -4   3   31.38    2.15
  -5  -4   3   -0.60    0.71
  -4   5   3    5.34    1.52
  -1  -5   6  133.24    3.24
  -1  -3   2   51.81    1.10
  -1   4   2   45.29    1.46
   0  -4   4   14.87    1.42
   1  -5   7    6.05    1.74
   4  -2   3  237.31    5.03
   4   5   6  226.92    4.38
   5  -4   7   60.11    4.39
   6  -4   8   69.88    4.69
   7   3   5    8.98    2.29
   7   5   9   12.28    2.63
   8  -4  11    2.07    3.77
   8  -1   5   48.30    3.92
   8   3   6   57.11    3.88
   9  -4  13    4.78    4.38
   9   4   9   15.33    3.47
  10  -4  15   17.62    5.15
  10  -2   9    8.98    3.33
  10   0   7    2.56    2.61
  11  -1   9   34.48    5.31
  11   1   8    5.52    3.86
  11   2   9   80.65    6.03
  11   3  10   28.93    4.46
  11   4  13   -0.09    4.17
  12  -2  13    9.74    5.25
  12  -1  11   46.80    6.14
  12   0  10  139.67    8.07
  12   1  10    2.58    4.64
  12   2  11   53.48    5.03
  13  -1  14   -0.93    3.93
  13   1  12    3.34    4.61
  13   2  13   28.14    5.41
  -7  -4   3    2.39    1.22
  -6  -4   3    5.58    1.12
   2   2   1  101.89    1.67
   3  -5   8   12.46    2.94
   4  -5   9   64.11    4.41
   4  -4   6   10.69    2.67
   4  -1   2 1508.80   11.33
   4   4   4   81.61    2.65
   5  -5  10    0.43    3.10
   6  -5  11   26.06    4.15
   7  -5  13    5.08    3.99
   7  -4   9    4.48    3.42
   7  -2   5  426.18    8.86
   8  -5  15   -2.54    4.86
   8  -4  10   45.63    5.08
   8  -2   6  177.31    6.34
   8   5  10    4.43    3.00
   9  -4  12   11.34    4.76
   9  -2   7   28.06    4.20
   9  -1   6    1.31    2.49
   9   3   7  119.69    5.57
  10  -4  14   -1.84    4.90
  10  -1   7  542.01   11.93
  10   3   8   80.12    5.17
  10   4  10    2.34    3.82
  11  -2  10   16.61    4.80
  11   0   8   -0.46    2.67
  11   4  12   34.43    5.12
  12  -2  12    2.87    5.14
  12  -1  10    0.14    4.87
  12   2  10   40.46    5.56
  12   3  12    6.42    4.13
  13  -2  15    4.97    6.12
  13  -1  13   40.41    5.52
  13   2  12   42.41    5.87
  14   0  14   -0.18    5.52
  14   0  15    2.28    5.80
  14   1  14    1.06    4.98
  -2   2   0  196.52    3.12
   2  -1   1 1428.26    8.10
   3   0   1  159.40    3.29
   3   1   1 1321.99    7.93
   5   0   2   -0.66    2.11
   6  -2   4  428.98    7.96
   6  -1   3  261.97    6.15
   7  -5  12    2.51    4.13
   8  -5  14    0.12    4.67
   8   0   4  275.59    7.12
   8   1   4    0.82    2.35
   8   4   7   38.59    3.78
   9  -4  11   13.76    4.55
   9   1   5  253.49    7.27
   9   5  11   12.10    3.95
  10  -4  13    2.10    4.72
  10  -2   8   12.15    3.39
  10   0   6   42.63    4.49
  10   1   6    5.40    3.28
  11  -2   9   87.94    6.55
  11  -1   8   12.84    4.52
  11   2   8  100.30    6.37
  11   3   9   32.68    4.43
  12   0   9   -3.39    3.08
  12   1   9  187.55    7.94
  12   3  11  104.14    7.04
  13  -1  12   -0.05    3.85
  13   0  11  342.65   11.48
  13   1  11   22.42    4.22
  14  -1  14    4.61    5.79
  14   0  13   -1.68    5.44
  14   2  14   38.35    6.18
  14   2  15    0.92    4.93
  -2  -1   0 6402.95   12.22
   0  -5   6   21.13    1.95
   2  -5   7   28.80    2.55
   5  -5   9   -0.46    3.13
   6  -5  10    9.36    3.94
   6  -4   7  111.86    5.61
   7  -4   8   17.94    3.65
   7   4   6    2.80    2.10
   8  -5  13    7.22    4.71
   8  -4   9    9.30    3.69
   9   4   8   10.88    3.18
  10  -4  12   40.21    5.67
  11  -4  15    1.82    5.44
  11   0   7   10.99    3.90
  11   4  11   -0.61    3.81
  12   2   9  126.42    7.35
  12   4  13    4.00    4.55
  13  -2  13   21.63    4.78
  13  -1  11   15.46    5.29
  13   0  10    5.12    5.01
  13   1  10   15.65    5.09
  13   2  11    1.39    4.36
  13   3  13    3.52    4.27
  14   0  12  109.57    8.53
  14   1  12    0.16    5.04
  14   2  13    1.13    4.61
  -3   2   0  165.03    3.34
  -2   4   2   19.27    1.47
  -1   3   1   13.14    0.97
   1  -4   4   49.28    2.21
   3  -2   2  107.91    3.19
   4  -5   8   71.65    4.33
   5  -4   6   17.49    3.21
   5  -2   3   49.51    2.77
   6   4   5  623.86    8.35
   6   5   7   51.01    3.16
   7  -5  11    1.88    3.81
   7   0   3    9.62    1.96
   7   1   3   32.94    2.57
   7   5   8   13.88    2.47
   8  -1   4    2.28    2.64
   8   3   5  185.83    5.87
   8   5   9   38.45    3.90
   9  -5  14   -0.64    4.88
   9  -4  10    1.88    4.15
   9   3   6  518.27    9.96
  10  -2   7  130.94    6.76
  10  -1   6    3.18    2.83
  10   3   7   75.48    4.97
  10   4   9   -3.34    3.25
  11  -4  14   27.98    5.56
  11  -2   8   96.90    6.63
  11  -1   7  153.23    7.44
  12  -2  10   49.39    5.25
  12   0   8    4.02    3.17
  12   1   8    5.74    3.17
  12   3  10    1.84    4.04
  13  -2  12   49.45    5.66
  13  -1  10   12.00    5.44
  13   2  10    3.39    4.65
  14  -2  14   30.74    6.70
  14  -1  12    0.22    5.52
  15   0  14    5.92    5.91
  -6  -1   0   61.80    2.70
  -4   2   0  411.27    5.75
   0  -2   1    4.84    0.67
   3   3   2  216.43    2.96
   3   5   5   68.30    1.95
   5  -1   2  392.34    6.63
   8  -5  12   14.05    4.37
   9   5  10   30.76    3.96
  10  -4  11   -3.94    4.17
  10   0   5    0.87    3.13
  11  -4  13    1.15    4.58
  11   0   6   -0.27    3.45
  11   3   8   31.98    4.47
  11   4  10   -0.88    3.56
  12  -2   9  124.04    7.78
  12  -1   8    9.87    4.51
  12   2   8  169.70    7.85
  12   4  12    5.15    3.87
  13  -2  11    9.60    5.27
  13   0   9  352.70   11.09
  13   1   9   11.47    4.67
  13   3  11    3.76    4.53
  14  -2  13    6.95    6.13
  14   0  11   -0.91    3.65
  14   1  11    0.41    3.48
  14   3  14   10.67    5.16
  15   0  13    9.47    5.95
  15   2  14    9.27    5.32
  -5  -1   0  575.95    6.41
  -4  -1   0  374.79    4.65
  -4   4   2    4.85    1.66
  -3  -1   0 1098.41    6.59
  -3   4   2   23.02    1.73
   1  -5   6   13.54    1.89
   5   5   6    4.60    1.73
   6  -5   9    3.76    3.24
   6   0   2  106.56    4.00
   6   1   2 1035.25   10.48
   7  -5  10   22.85    4.43
   7  -4   7    6.84    3.18
   7  -1   3   39.28    3.37
   7   3   4  325.63    6.49
   8  -5  11   -1.59    3.59
   8  -4   8    0.60    3.52
   9  -5  13    0.81    4.25
   9  -4   9   16.48    4.44
   9   0   4    0.08    2.66
   9   4   7    4.62    3.01
  11  -4  12   37.60    6.22
  11   1   6   -0.49    2.59
  12  -4  14    5.13    5.26
  12   0   7    0.62    3.86
  12   1   7   68.98    5.80
  12   3   9   19.97    4.43
  12   4  11    8.08    4.24
  13  -2  10    8.82    5.02
  13  -1   9   19.18    5.30
  13   2   9  107.94    7.13
  13   4  13   -2.68    4.51
  14  -2  12    1.72    5.46
  14  -1  11    2.64    3.93
  14   0  10    7.07    5.45
  14   1  10   -4.34    4.62
  14   2  11    1.26    4.48
  14   3  13    4.17    4.45
  15  -1  13   20.33    6.78
  15   0  12   -0.17    5.51
  15   2  13   22.51    5.90
  -7  -3   2   26.25    1.96
  -7  -2   1   97.64    3.28
  -2   3   1   17.15    1.23
   0  -3   2   35.73    1.28
   3  -1   1 1334.15    9.14
   4   0   1   -2.38    1.78
   5  -5   8    1.24    2.77
   5   4   4  319.36    5.14
   6  -4   6   19.59    3.16
   6  -2   3  437.17    7.93
   8   0   3    1.42    2.49
   8   1   3  370.35    7.65
   8   4   6  224.12    6.22
   9  -5  12   12.69    4.76
   9  -2   5  123.04    5.94
  10  -4  10    3.96    4.11
  10  -2   6   44.55    4.12
  10   4   8   10.62    3.49
  11  -4  11   -1.75    4.20
  11  -2   7  268.15    9.36
  11  -1   6    3.01    2.80
  11   4   9   32.32    4.49
  12  -4  13   -0.51    4.77
  12  -1   7   67.77    6.07
  13   0   8    2.64    3.32
  13   1   8   23.84    4.07
  13   3  10   -1.06    4.02
  14  -1  10    1.76    5.27
  14   2  10    8.08    4.93
  14   3  12   25.01    5.53
  15  -1  12   -0.41    5.63
  15   0  11   26.94    6.27
  15   1  11  184.33    9.66
  15   2  12    4.35    4.86
  -6  -3   2   60.97    2.33
  -6   0   0 1167.74   10.53
  -4   3   1   95.65    3.02
  -3   3   1  615.51    6.44
  -1   5   4    0.83    0.95
   2  -4   4   66.21    2.69
   4  -5   7   33.32    3.43
   4  -2   2  482.90    6.85
   4   1   1 3238.80   14.28
   7  -5   9   11.33    3.87
   7   4   5   41.65    3.09
   8  -5  10    5.99    3.54
   8  -2   4   11.76    2.93
   8   5   8   12.89    2.54
   9  -4   8   14.96    3.94
   9   3   5    6.12    2.70
   9   5   9   18.28    3.35
  10   3   6   25.05    3.57
  11   0   5   24.29    4.10
  11   3   7   23.41    3.80
  12  -4  12   -0.11    4.58
  12   2   7  108.84    5.87
  12   3   8   -0.24    3.78
  12   4  10    7.54    4.04
  13  -2   9  117.62    7.89
  13  -1   8   20.46    4.23
  13   2   8  250.44    9.49
  13   4  12   10.42    4.81
  14  -2  11    5.18    3.94
  14   0   9    0.49    3.69
  14   1   9  231.87    9.30
  14   3  11   25.16    5.32
  15  -2  13   22.84    6.66
  15  -1  11  188.28   10.42
  -5   0   0    1.13    1.56
  -4   1   0  378.85    5.30
   2  -5   6   74.83    3.36
   6  -5   8   64.24    4.69
   6  -1   2  951.89   10.66
   6   3   3   45.09    2.41
   7   5   7   19.98    2.35
   8  -4   7   34.59    4.48
   8  -1   3  375.92    8.15
   9  -5  11   11.84    4.71
  10  -5  12   12.79    4.70
  10  -4   9    0.39    3.89
  10   0   4   13.63    3.26
  10   1   4  245.21    7.39
  11  -4  10   -0.83    4.39
  11  -2   6   75.15    5.89
  11   1   5   17.15    3.15
  12  -2   7  100.15    6.78
  12   1   6   88.42    5.43
  13   0   7   25.42    4.15
  13   1   7   67.70    6.02
  13   4  11   11.84    4.41
  14  -2  10    7.73    5.50
  14   0   8  477.88   13.34
  14   2   9   -2.89    4.17
  15  -2  12   -2.31    5.37
  15   0  10    3.97    4.01
  15   1  10   41.73    6.15
  15   2  11   15.14    5.18
  16   0  12   83.34    8.17
  -8  -4   4   -0.33    1.57
  -5  -3   2    0.87    0.90
  -4   0   0 2844.98   13.30
  -3   1   0 1098.50    7.75
  -3   5   4  122.30    3.33
  -2   5   4  122.46    2.93
  -1   1   0 1085.09    4.96
   3   2   1   44.98    1.50
   3   4   3    4.86    0.91
   5  -5   7   16.90    3.31
   7  -4   6   -0.35    2.77
   7  -2   3  155.92    5.35
   7   0   2    0.38    1.57
   7   1   2  451.16    7.61
   8   3   4   42.41    3.13
   9   0   3   28.64    3.36
   9   4   6  236.75    6.89
  10  -2   5   74.08    5.24
  10  -1   4  247.14    7.79
  10   4   7   15.01    3.31
  11  -1   5   15.58    3.24
  11   4   8    2.79    3.37
  12  -4  11   11.38    5.03
  12  -1   6   96.99    5.83
  12   2   6    1.03    3.65
  12   4   9    3.08    3.92
  13  -4  13    0.89    4.90
  13  -2   8  253.65   10.02
  13  -1   7   70.20    6.19
  13   2   7   34.99    4.77
  14  -1   8   40.40    6.35
  14   1   8   47.10    5.06
  14   3  10   38.57    5.60
  15  -2  11   15.89    5.97
  15  -1  10   42.68    5.50
  15   1   9   22.09    5.27
  15   2  10    1.78    4.81
  15   3  12   13.64    4.88
  16   0  11    0.80    5.39
  16   2  12   10.25    5.49
  -2   1   0 6383.96   15.60
   1  -3   2  370.37    4.30
   1  -2   1  648.35    4.84
   3  -5   6   -0.58    1.87
   4  -1   1 3130.84   15.58
   4   3   2  305.78    4.07
   5  -2   2   15.30    2.30
   5   0   1 2096.11   13.57
   6  -6  11    1.45    3.00
   6  -4   5  609.94   10.44
   6   5   6    7.23    1.81
   7  -5   8   11.78    3.16
   9  -5  10   31.29    4.98
   9  -4   7    0.95    3.67
   9  -2   4   70.73    4.31
   9   1   3  269.36    6.80
   9   5   8   38.13    3.78
  10  -5  11   -1.58    4.51
  10  -4   8    6.35    4.11
  10   5   9    5.56    3.66
  11  -4   9   33.54    5.36
  11   3   6  104.59    5.55
  12  -4  10    7.29    4.58
  12   0   5   -0.56    3.67
  12   3   7   15.92    3.98
  13  -4  12    7.79    4.84
  13   0   6   -0.76    4.22
  13   1   6   21.15    4.41
  13   3   8   30.00    4.93
  13   4  10    0.94    4.18
  14   0   7   -5.08    4.33
  14   2   8   18.45    4.81
  14   4  12    3.38    4.58
  15  -2  10    5.71    5.16
  15  -1   9   25.03    6.14
  15   3  11   -4.04    4.47
  16   0  10   -0.20    5.26
  16   2  11   -0.13    4.49
  -4  -3   2    4.85    0.85
  -3   0   0    1.12    0.85
   4   5   5    0.17    1.11
   5   1   1  157.43    3.90
   6   4   4   83.12    3.20
   7  -1   2  434.74    7.80
   8  -4   6  230.04    7.76
   8   5   7   35.86    3.16
   9  -1   3  264.65    7.11
  11  -5  12    6.17    5.02
  11  -2   5    7.76    3.75
  11   0   4    0.09    3.19
  11   1   4   23.43    3.72
  12  -2   6    5.37    4.38
  12  -1   5   32.47    4.64
  12   1   5   31.11    3.74
  13  -4  11   11.98    5.37
  13  -2   7   31.11    5.55
  13  -1   6   24.57    5.00
  14  -2   8   16.68    5.24
  14  -1   7   47.30    6.28
  14   1   7   45.62    4.81
  14   3   9   -2.78    4.15
  14   4  11    6.90    4.52
  15   0   8   -2.23    4.98
  15   1   8    2.53    4.84
  15   2   9   20.92    5.29
  16  -2  11    1.68    5.27
  16  -1  10   69.64    7.79
  17   0  11    0.22    5.15
  -7  -4   4   15.82    1.70
  -2   0   0 2612.07    8.95
   2  -3   2   20.56    1.57
   4  -4   4   77.01    3.46
   6  -5   7   57.85    4.22
   6  -2   2  267.63    6.13
   7  -6  11   -3.57    3.34
   7   3   3   -0.73    1.63
   8  -5   8   15.11    4.00
   8  -2   3   87.16    4.19
   8   0   2  351.86    7.29
   8   1   2  170.49    5.25
   9  -5   9   23.10    4.53
  10  -5  10   23.82    4.89
  10  -4   7   12.72    4.06
  10   0   3   -1.70    2.89
  10   1   3  116.21    5.22
  11  -5  11   -0.38    4.55
  11  -4   8    1.26    4.20
  11  -1   4   26.65    4.11
  11   4   7    9.51    3.40
  12  -4   9    0.94    4.41
  12   2   5   25.26    4.02
  12   4   8   16.44    4.00
  13   2   6    3.71    3.89
  13   4   9    4.22    4.19
  14  -4  12    2.76    5.18
  14   2   7    6.77    4.33
  15  -2   9   19.67    5.86
  15  -1   8    0.22    4.70
  15   3  10   40.42    5.54
  16   0   9    1.60    4.83
  16   1   9   90.56    7.77
  16   2  10   -1.14    4.82
  17  -1  11   77.59    8.24
  -5   2   1  604.53    7.52
  -1  -5   5   55.48    1.73
   0  -5   5    5.87    1.31
   6   0   1    0.80    2.19
   7  -4   5   44.48    3.91
  10  -1   3  114.73    5.61
  10   4   6   39.58    3.76
  11   3   5   34.94    3.83
  12   0   4  759.96   13.80
  12   3   6    2.83    3.39
  13  -4  10    0.89    4.49
  13  -2   6    9.51    4.72
  13   0   5   13.53    4.26
  13   3   7    0.37    3.40
  14  -4  11   15.70    5.27
  14   0   6  370.57   10.92
  14   1   6   19.95    4.83
  14   3   8   28.36    5.08
  14   4  10   12.86    4.66
  15   0   7   21.29    5.57
  15   1   7   34.59    5.59
  15   2   8    3.69    4.33
  16  -2  10    3.85    5.24
  16  -1   9   99.46    7.24
  16   2   9   12.30    4.85
  16   3  11    0.93    4.91
  17   0  10    0.49    5.14
  17   2  11   68.37    7.33
  -6  -1   1  560.84    6.96
   1  -5   5   12.79    1.69
   5  -5   6    2.41    2.35
   5  -4   4  310.89    6.79
   5   3   2  816.74    7.45
   6   1   1  145.73    4.17
   7  -6  10    9.54    3.66
   7  -5   7   20.55    3.51
   7   4   4 1040.47   10.58
   7   5   6   11.54    2.02
   8  -6  11    0.29    3.80
   9  -5   8   36.11    4.90
   9  -2   3   27.69    3.60
   9   0   2    1.86    2.56
   9   4   5  206.48    6.15
  10  -5   9    7.94    4.22
  10   5   8    7.01    2.89
  11  -5  10   35.83    5.50
  12  -5  11    7.11    4.64
  12  -4   8   16.94    4.66
  12  -2   5   23.41    3.78
  12  -1   4    4.33    3.64
  12   1   4    0.20    3.36
  13  -4   9   -1.35    4.22
  13  -3   7    2.72    4.69
  13  -1   5   10.10    4.17
  14  -3   8   32.95    5.60
  14  -1   6   13.61    3.85
  15  -2   8    1.16    4.81
  15  -1   7   36.53    5.84
  15   3   9    5.65    4.14
  16  -2   9   11.68    5.69
  16   1   8   79.72    7.29
  16   3  10    2.73    4.20
  17  -1  10   27.11    5.24
  17   2  10   56.54    6.41
  -6  -4   4   63.96    2.29
  -4   2   1  138.89    3.46
  -3  -3   2  280.06    2.50
   3  -2   1   49.95    2.23
   4   4   3   -0.25    1.00
   5   5   5    8.21    1.47
   6  -6   9    1.77    3.03
   6  -4   4   92.27    4.60
   6  -1   1  144.64    4.49
   7  -2   2    3.59    1.73
   8  -4   5   22.56    3.61
   8   3   3    3.17    1.93
   9  -1   2   59.21    4.08
   9   1   2   63.58    3.89
   9   5   7   52.77    3.51
  10  -4   6   43.90    4.99
  10   3   4   48.24    3.78
  11  -4   7   10.31    4.10
  11  -2   4   34.43    3.83
  11   0   3   15.37    2.95
  11   1   3   65.66    4.63
  12   4   7   19.59    3.87
  13   2   5   12.34    4.00
  13   3   6   -1.47    3.27
  13   4   8   41.06    4.83
  14  -4  10   10.80    5.37
  14   0   5   -0.81    4.29
  14   2   6   15.34    4.49
  14   3   7   -2.46    3.54
  14   4   9   -0.44    4.03
  15   2   7    4.21    4.43
  16   0   7   -3.02    4.46
  16   2   8   24.74    5.15
  17  -2  10   54.31    7.46
  17  -1   9   21.37    6.28
  18   0  10   65.52    7.70
  -7  -3   3  243.57    4.72
  -7  -2   2   69.84    2.85
  -6   0   1   -0.51    1.57
  -3   4   3    1.32    1.32
   0  -4   3   33.41    1.37
   1  -4   3   15.04    1.39
   2  -5   5  150.19    3.98
   4  -6   8    0.36    2.17
   4  -2   1   93.68    3.19
   6  -5   6    7.24    2.68
   7   1   1  222.10    5.35
   8  -6  10    4.52    3.72
   8  -5   7   39.76    4.10
   9  -6  11    8.81    4.16
  10  -5   8    2.39    3.54
  10  -2   3    6.09    3.17
  10   0   2   82.54    4.63
  11  -5   9    4.60    4.28
  11   4   6   65.61    4.62
  12  -5  10    5.92    4.87
  12   2   4   51.18    4.51
  12   3   5   14.82    3.45
  13  -4   8   42.72    5.69
  13  -2   5   11.06    4.58
  13   0   4    0.89    3.77
  13   1   4  108.60    6.30
  14  -3   7   -0.26    4.38
  14  -2   6   15.68    3.82
  14  -1   5   22.75    5.10
  14   1   5   25.60    4.61
  15  -2   7    2.44    3.53
  15  -1   6   -0.30    4.95
  15   1   6    1.83    3.19
  15   3   8   29.89    4.86
  15   4  10    0.43    4.49
  16  -2   8   26.37    6.10
  16  -1   7    2.49    5.27
  16   1   7    1.51    4.44
  16   3   9    9.19    4.83
  17   2   9   -3.62    5.10
  -5  -1   1 1268.66    9.34
  -4   3   2    3.58    1.39
   2  -4   3  182.86    3.82
   2   0   0 2711.57    9.32
   3  -5   5   69.12    3.26
   6   3   2   19.04    1.88
   7  -6   9   12.84    3.41
   7  -5   6    9.30    3.13
   7  -4   4 1051.63   13.62
   7  -1   1  222.84    5.77
   8  -2   2   33.16    2.80
   8   4   4   79.64    3.80
   8   5   6   71.45    3.57
   9  -5   7   44.39    4.57
   9   3   3   24.11    2.91
  10   1   2  241.78    6.86
  10   4   5   18.15    3.38
  11  -4   6   66.93    5.70
  11   3   4   16.57    3.53
  11   5   8    7.10    2.97
  12  -4   7   24.21    4.82
  12  -3   5   16.52    4.71
  12  -2   4   48.26    4.43
  12   0   3   -3.40    3.21
  13  -3   6   -0.99    3.04
  13  -1   4  114.76    6.16
  14  -4   9    4.53    4.59
  15  -4  10    0.68    4.97
  15  -3   8   24.84    4.81
  15   2   6    0.84    4.16
  16  -3   9   17.96    5.83
  16   2   7   -2.09    4.05
  17  -2   9    3.07    4.05
  17  -1   8   15.72    4.54
  18  -1   9   12.16    6.33
  18   0   9    2.38    5.45
  18   2  10    0.60    5.02
  -5   1   1 1281.76   10.34
  -3   2   1   89.49    2.53
  -2   4   3  174.94    3.39
   3  -4   3    7.80    1.37
   5  -2   1  340.47    6.12
   5   4   3   35.80    1.89
   8   0   1   -2.10    1.58
   9  -6  10   13.13    4.24
  10  -1   2  236.14    7.01
  10   5   7   65.69    4.02
  11  -5   8   12.70    4.04
  11  -2   3   24.64    3.97
  12  -5   9   16.55    4.93
  12   4   6   25.63    4.07
  13  -5  10   13.82    5.47
  13   2   4   92.94    5.67
  13   4   7    1.75    3.51
  14  -4   8   11.40    4.74
  14  -2   5   14.99    4.89
  14   0   4  101.71    6.75
  14   2   5   16.06    3.51
  14   3   6   66.97    5.68
  14   4   8    6.81    3.66
  15  -1   5   38.61    5.98
  15   0   5   12.04    3.66
  15   1   5   46.52    5.71
  15   3   7   -0.15    4.14
  15   4   9    2.75    4.18
  16  -2   7    5.30    5.23
  16  -1   6   11.94    5.23
  16   0   6  116.46    7.06
  16   1   6    8.41    4.86
  16   3   8    6.04    4.63
  17  -2   8   15.22    5.87
  17  -1   7    2.08    4.94
  17   0   7   29.02    5.81
  17   2   8   18.64    5.35
  -3   3   2  292.87    4.61
   4   0   0 2814.61   13.51
   6  -6   8   10.68    2.96
   6  -2   1 1513.36   13.47
   6   5   5   -0.30    1.37
   8  -6   9   45.31    4.70
   8  -5   6   83.49    5.12
   8  -1   1  110.56    4.66
   8   1   1  103.32    3.93
  10  -6  10   43.54    5.75
  10  -5   7   67.45    5.65
  10  -4   5   17.52    3.26
  11   0   2    2.41    2.39
  11   1   2    8.16    3.09
  13  -4   7    5.48    4.27
  13  -3   5   10.61    4.78
  13  -2   4   97.15    6.48
  13   0   3  245.19    8.53
  13   3   5    8.36    3.64
  14  -3   6   69.53    6.42
  14  -1   4   -4.41    3.94
  14   1   4   -0.26    2.79
  15  -4   9   -1.47    4.32
  15  -3   7   -2.71    3.41
  16  -3   8   -3.85    4.68
  17  -3   9    5.83    5.79
  17   3   9    5.00    4.73
  18  -1   8    8.51    5.69
  18   2   9    6.43    4.21
  -6  -3   3   12.10    1.47
  -5  -4   4    3.73    1.04
  -5   0   1 3262.71   15.61
   5  -4   3   37.86    2.79
   5   0   0   -0.63    1.93
   6  -5   5   -1.42    2.59
   7  -6   8   14.36    3.67
   7   3   2   38.50    2.44
   9  -6   9   12.80    4.15
   9   0   1  248.87    6.41
   9   1   1    9.37    2.53
   9   4   4  164.56    5.18
   9   5   6   80.81    3.97
  10  -2   2   55.87    4.41
  10   3   3   14.71    2.71
  11  -4   5   10.66    4.11
  11  -1   2   12.10    2.86
  11   4   5    8.65    3.02
  12  -5   8    3.93    4.34
  12  -3   4   23.13    4.78
  12  -2   3   -2.47    3.47
  12   2   3   -1.87    2.92
  12   3   4   20.15    3.50
  13  -5   9    5.66    4.63
  13  -1   3   15.34    4.06
  13   1   3   23.14    3.48
  14   4   7    1.57    3.66
  15  -4   8    7.25    4.85
  15  -2   5    1.36    4.60
  15   0   4    3.50    4.56
  15   2   5    1.47    4.14
  15   3   6    8.23    3.90
  15   4   8   -0.44    3.88
  16  -2   6   35.48    6.09
  16  -1   5   -5.06    4.44
  16   0   5   -2.24    4.28
  16   1   5   -6.11    3.99
  16   2   6   21.37    4.87
  16   3   7   67.12    5.98
  16   4   9    0.41    4.64
  17  -1   6    2.04    4.78
  17   0   6   -2.76    4.50
  17   1   6    1.05    4.82
  17   2   7   -1.90    4.62
  18  -2   8   13.11    5.58
  18   0   7    2.46    5.28
  18   2   8    4.97    5.08
  -4  -1   1 1426.78    8.71
  -4   1   1 1432.64    9.86
  -2   5   5    2.68    1.26
  -1   4   3   91.44    2.22
   2  -1   0 6514.31   16.00
   2   1   0 6559.73   12.58
   3  -1   0 1096.64    7.91
   3   1   0 1093.00    6.68
   4   1   0  391.09    4.87
   6  -4   3  479.38    8.51
   6   4   3  471.21    6.02
   9  -5   6   86.93    5.35
   9  -1   1   12.49    2.24
  10   0   1    2.80    2.64
  11  -5   7   51.27    5.48
  12  -1   2  186.27    7.29
  12   0   2    2.35    2.52
  12   1   2  177.28    6.85
  13  -4   6    1.98    4.47
  13   4   6    2.41    3.30
  14  -4   7    4.35    3.51
  14  -3   5   93.44    6.94
  14  -2   4   46.55    5.44
  14   0   3   -3.67    4.16
  14   2   4   48.69    4.92
  14   3   5   93.82    6.05
  15  -3   6    8.37    4.72
  15  -1   4  111.59    7.50
  15   1   4  104.72    6.92
  16  -4   9    2.82    4.90
  16  -3   7   61.33    5.92
  17  -3   8    7.03    5.57
  17   3   8    8.03    4.35
  18  -1   7   13.66    4.46
  19  -1   8   35.24    6.97
  19   0   8    1.08    3.84
  -7  -4   5   11.97    1.75
   4  -1   0  374.98    5.32
   5  -6   7   68.34    4.00
   5  -1   0  598.20    7.52
   5   1   0  605.12    6.80
   6   0   0 1112.40   10.49
   7  -5   5   -0.10    2.48
   7  -4   3    0.89    2.39
   7   5   5   -1.11    1.45
   8  -6   8   17.65    3.70
   8  -2   1  149.24    5.30
   8   3   2    1.01    1.73
  10  -6   9   16.77    4.49
  10  -5   6  176.01    7.62
  10  -4   4   70.67    5.21
  10   1   1   19.94    2.95
  10   5   6  176.63    5.71
  11   3   3   37.02    3.60
  12  -4   5    1.10    3.97
  12   4   5    4.81    3.04
  13  -5   8   24.85    5.22
  13  -2   3    9.54    4.33
  13   2   3   14.69    3.65
  13   3   4   27.58    4.02
  14  -5   9    6.71    5.01
  14  -1   3  101.41    6.50
  14   1   3   96.10    6.14
  15  -4   7   10.89    4.83
  16  -4   8    6.62    4.86
  16  -2   5   -1.43    4.65
  16   0   4  176.67    8.74
  16   2   5    0.34    4.26
  17  -2   6   -0.25    5.22
  17   2   6    0.57    4.47
  18  -2   7    8.38    5.68
  18   2   7    9.71    5.07
  19   0   7   12.77    6.21
  -5  -5   6   40.31    1.68
  -5   2   2   60.86    2.75
  -2   3   2   91.01    2.32
   6   1   0   60.24    2.91
   7   4   3    1.04    1.64
   8  -5   5   14.51    3.21
   8  -4   3  161.31    5.93
   9  -6   8   46.47    4.91
   9  -2   1   11.28    2.79
  11  -6   9   31.17    5.44
  11   0   1  328.83    8.35
  12  -5   7   -2.16    3.58
  13  -1   2    1.90    3.56
  13   0   2    3.70    2.66
  13   1   2    4.38    3.43
  14  -4   6   24.03    5.30
  14   4   6   27.46    4.33
  15  -3   5    2.42    4.69
  15  -2   4    4.35    3.35
  15   0   3   10.42    4.50
  15   2   4    1.38    4.00
  15   3   5   -3.04    3.36
  15   4   7   10.25    4.04
  16  -3   6   13.49    4.10
  16   1   4   69.73    6.33
  16   4   8   11.81    4.53
  17  -3   7    0.27    3.62
  17  -1   5    9.70    3.95
  17   1   5    8.95    3.73
  17   3   7    6.08    4.71
  18   3   8    4.79    4.90
  19  -1   7   -3.47    5.01
  19   2   8   65.85    6.36
  -6  -1   2   90.56    3.07
  -4   0   1    1.22    1.00
  -1   5   5   55.88    2.16
   0   4   3   32.44    1.31
   7  -6   7   15.19    3.10
   7  -1   0   18.97    2.66
   7   1   0   18.10    2.38
   8   0   0    2.45    2.34
   8   5   5   15.05    2.11
   9  -5   5   32.55    4.04
   9   3   2   13.85    2.36
  10  -6   8    0.14    3.95
  11  -5   6  216.87    8.46
  11  -4   4    2.35    2.82
  11   1   1  187.47    6.50
  11   4   4    2.15    3.01
  12  -3   3   87.75    5.45
  12  -2   2   23.27    3.47
  12   2   2   22.55    3.59
  12   3   3   88.12    4.95
  13  -5   7   -4.16    4.03
  13  -4   5    4.49    4.00
  13   4   5    5.76    3.50
  14  -5   8   10.86    4.61
  14  -3   4    6.45    4.59
  14  -2   3   87.46    5.79
  14   0   2  608.24   13.09
  14   2   3   88.53    5.85
  14   3   4    6.47    3.40
  15  -1   3    3.79    3.37
  15   1   3    6.36    4.33
  16  -4   7   -0.62    4.60
  17  -2   5    2.30    5.09
  17   0   4    3.33    4.57
  17   2   5    8.07    4.44
  18  -2   6   -0.96    5.27
  18   0   5    0.58    5.06
  18   2   6    0.17    4.62
  19   2   7   -0.34    4.25
  -5  -3   3   10.91    1.29
   2  -5   4   30.28    2.09
   3  -5   4  393.39    6.32
   4  -5   4   93.56    3.74
   8  -6   7   41.61    4.28
   8  -1   0  849.72   11.17
   8   4   3  154.76    4.34
   9  -4   3   93.95    5.20
   9   0   0    1.60    2.43
  10  -5   5   -3.26    3.48
  10  -2   1   91.28    5.04
  10   3   2   28.24    3.28
  11   5   6  227.61    6.75
  12  -5   6   21.68    4.83
  12  -4   4   59.10    5.61
  12  -1   1   -2.03    3.23
  12   0   1    0.63    3.29
  13  -3   3    1.27    4.13
  13  -2   2   36.28    5.06
  14  -4   5   -2.45    4.10
  14  -1   2   43.10    5.30
  14   1   2   41.78    5.00
  15  -4   6   12.05    4.76
  15  -2   3    3.55    4.21
  16  -3   5   20.35    5.53
  16  -2   4    2.38    3.44
  16   0   3   -1.81    4.50
  16   2   4    6.76    4.45
  16   3   5   26.74    4.58
  16   4   7    5.56    4.09
  17  -3   6   41.52    5.33
  17  -1   4    2.33    4.57
  17   1   4    2.82    4.71
  17   3   6   44.81    5.76
  18  -3   7   -2.20    3.55
  18   3   7    2.34    4.60
  19  -1   6   -1.76    3.77
  -6   0   2  301.77    5.45
  -1   2   1  263.30    2.88
   6  -5   4   14.29    2.58
   7  -5   4    4.80    2.67
   8   1   0  806.49   10.08
   9  -6   7   -1.10    3.21
   9  -1   0  590.49    9.98
   9   4   3   92.39    3.96
   9   5   5   32.60    2.86
  10  -4   3   32.79    4.10
  11  -6   8    0.05    4.07
  11  -2   1   24.90    3.78
  12   1   1   -0.76    2.93
  12   4   4   63.78    4.60
  13   0   1   36.89    4.43
  13   2   2   38.52    4.19
  13   3   3   -0.11    2.96
  14  -5   7   -0.60    4.43
  15  -3   4   27.53    4.26
  15   2   3    4.34    4.04
  15   3   4   33.15    4.45
  15   4   6   12.66    3.79
  16  -1   3   12.47    3.78
  16   1   3   13.47    4.42
  17  -2   4    2.05    4.75
  18  -3   6    6.85    5.39
  18  -2   5    2.54    5.28
  18   0   4   12.16    5.43
  18   2   5    3.72    4.39
  19  -2   6    2.03    5.57
  19  -1   5   -0.63    4.92
  19   0   5    8.61    5.55
  19   2   6    8.09    4.80
  20   0   6    2.93    5.48
  -6  -4   5   46.07    2.26
  -4  -4   4    0.39    0.84
  -4   3   3 1028.36    9.54
  -3  -1   1  456.78    4.25
  -3   4   4   71.68    2.74
  -2  -3   2   87.00    1.08
  -1   3   2   48.64    1.58
   0   5   5    6.30    1.20
   1  -5   4    0.83    1.15
   1   1   0 1154.37    3.09
   2  -3   1  145.59    2.98
   4  -6   6    1.87    2.00
   4  -2   0  417.46    5.93
   5  -6   6    0.31    2.24
   5  -4   2    8.50    1.84
   6  -4   2   50.43    3.44
   6  -2   0  586.83    8.38
   8  -5   4    4.93    2.75
   9   1   0  578.86    9.31
  10  -6   7   -0.09    3.82
  10  -1   0   -1.41    2.81
  10   0   0    2.35    1.88
  11  -5   5    8.65    3.99
  11   3   2   99.11    4.72
  12  -6   8   15.90    4.92
  12  -3   2   18.88    4.46
  13  -5   6   10.36    4.28
  13  -4   4    2.57    3.13
  13  -1   1   12.19    3.87
  13   1   1   13.60    3.68
  14  -3   3   66.04    5.98
  14  -2   2    1.95    3.98
  14   4   5   -2.66    3.26
  15  -5   7    5.91    4.60
  15  -4   5    9.18    4.83
  15  -1   2   20.61    3.94
  15   1   2   24.11    4.81
  16  -3   4    5.35    4.86
  16  -2   3    8.22    4.90
  17  -3   5   -4.05    3.23
  17  -1   3    2.48    4.93
  17   0   3   59.72    6.44
  17   2   4    2.82    4.34
  17   4   7    4.97    4.18
  18  -1   4    0.34    4.83
  18   3   6    4.13    4.54
  -5   1   2  422.11    6.11
   3  -4   2    1.98    1.27
   3  -2   0  165.48    3.43
   5   3   1    1.82    1.14
   6   3   1  100.19    3.01
   7  -2   0   12.38    2.00
   8  -4   2  222.23    6.68
   8  -2   0   23.63    2.92
   9  -5   4   11.37    3.27
  10   1   0    2.92    2.42
  10   4   3   32.89    3.06
  10   5   5   -1.93    2.32
  11  -6   7   -3.72    4.07
  11  -1   0   15.56    3.27
  11   0   0    0.87    2.94
  12  -5   5    3.76    4.04
  12  -2   1    1.83    2.58
  13  -3   2    6.25    3.87
  13   4   4    3.68    3.33
  14  -5   6    8.14    4.68
  14  -4   4   28.57    5.28
  14  -1   1   80.57    5.89
  14   0   1   -0.46    3.90
  14   2   2   -1.61    3.10
  14   3   3   82.21    5.56
  15  -3   3   84.80    6.86
  15  -2   2    4.00    4.21
  16  -1   2    0.49    4.34
  16   0   2   -1.11    4.54
  16   2   3   -0.17    4.12
  16   3   4    8.12    3.83
  16   4   6    9.64    4.34
  17  -4   6   43.52    6.46
  17   1   3   11.34    4.54
  17   3   5   -1.38    3.83
  18  -3   5    1.45    4.68
  18  -2   4   -1.63    5.16
  19  -2   5   -0.16    5.40
  19   0   4   -3.30    5.15
  20  -1   5    0.52    5.60
  20   0   5   -0.07    5.47
  20   2   6   -0.92    4.53
   4   3   1    5.78    0.90
   8  -6   6   44.91    4.09
   9  -4   2   83.50    4.89
   9  -2   0   28.96    3.24
  10  -5   4    8.71    3.56
  11   1   0   14.04    2.93
  12   0   0  281.23    8.15
  12   2   1    1.15    2.28
  12   3   2   23.98    3.37
  13  -5   5    8.03    4.02
  13  -2   1   15.16    4.10
  14   1   1   81.25    5.69
  15  -4   4   -2.54    4.17
  15   2   2   -0.61    3.86
  15   4   5    6.65    3.72
  16  -4   5   -1.05    3.35
  16   1   2    0.05    3.97
  17  -3   4    5.38    5.01
  17  -2   3    2.39    4.68
  18  -1   3    8.80    5.30
  18   0   3    4.94    4.63
  18   2   4   -1.31    4.45
  19  -1   4   -3.24    3.59
  19   2   5    2.28    3.64
  19   3   6   -2.01    4.31
  -5  -1   2  408.21    5.39
  -3   0   1   76.34    2.02
   1   4   3   16.33    0.89
   2  -4   2    2.71    1.02
   8   3   1    0.57    1.62
   9  -6   6   21.74    3.84
   9   3   1   63.09    3.56
  10  -6   6   51.51    5.11
  10  -4   2    0.55    3.21
  10  -2   0    6.05    2.11
  11  -5   4   53.28    5.09
  11   4   3   13.02    2.80
  11   5   5    7.26    2.73
  12  -6   7   61.48    6.01
  12  -1   0   13.28    3.04
  12   1   0   14.57    3.43
  13  -4   3   21.89    4.44
  13   0   0    4.24    3.41
  13   2   1   14.00    3.67
  14  -3   2   13.17    4.68
  14  -2   1    1.13    4.23
  14   4   4   32.91    4.21
  15  -5   6    2.76    4.30
  15  -1   1   82.74    6.50
  15   0   1    2.57    3.04
  15   1   1   87.72    6.06
  15   3   3   74.61    5.62
  16  -3   3    4.88    4.36
  16  -2   2    8.58    4.91
  17  -4   5    4.15    4.90
  17  -1   2   23.36    5.61
  17   0   2    1.76    3.26
  17   2   3   -0.87    4.05
  17   3   4    6.18    3.90
  17   4   6   37.78    5.48
  18  -2   3   37.67    6.17
  18   3   5    3.45    4.05
  19  -3   5    6.89    5.64
  19  -2   4    8.11    5.54
  20  -1   4   -0.10    5.51
  20   0   4    2.66    5.44
  -6  -3   4   30.84    1.99
  -5   0   2    0.27    1.07
  -3   2   2  134.61    3.18
  -3   3   3  150.59    3.58
  -2   4   4   -0.13    1.20
   1  -3   1  282.66    3.28
   6   0  -1    0.54    2.11
   7   0  -1   45.63    3.06
   8   0  -1    0.78    2.23
  11  -6   6    0.18    3.82
  11  -4   2   10.92    3.78
  11  -2   0    9.50    2.70
  12  -5   4   -0.53    3.79
  12  -3   1   16.55    4.24
  12   4   3  206.29    6.61
  13  -1   0  178.90    7.39
  14  -5   5   10.11    4.33
  14  -4   3    5.41    4.37
  14   2   1    5.05    3.41
  15  -3   2   39.69    5.57
  15  -2   1    2.05    4.13
  16  -5   6   40.41    6.64
  16  -4   4    5.47    4.88
  16  -1   1    2.75    4.73
  16   0   1    2.87    4.47
  16   2   2   11.69    4.32
  16   4   5    3.03    3.75
  17  -3   3    0.24    4.80
  17  -2   2   27.03    5.49
  17   1   2   23.16    4.13
  18  -3   4    3.19    3.82
  18   0   2   76.59    7.06
  19  -1   3    3.92    4.99
  19   0   3   21.79    4.53
  19   2   4    7.30    4.93
  20   2   5   11.36    4.18
  -4  -5   6   34.49    1.52
  -4  -3   3 1038.09    6.94
  -2   1   1  187.60    2.83
   0  -5   4   49.76    1.39
   1   5   5   12.61    1.20
   5  -5   3    0.49    1.97
   5   0  -1 3287.55   16.20
   6  -1  -1  571.50    7.99
   6   5   4   13.67    1.31
   7  -5   3  190.36    6.02
   7  -1  -1  289.17    6.11
   7   5   4    2.45    1.37
   8  -5   3   -0.76    2.48
   8  -1  -1 1394.68   14.01
   9  -5   3   14.87    3.12
   9   0  -1  178.97    5.40
  11   3   1    5.92    2.89
  12  -6   6   20.21    5.03
  12  -4   2    4.95    3.80
  13  -5   4   78.72    6.28
  13  -3   1   77.61    5.98
  13   1   0  177.95    6.67
  14  -1   0    6.96    4.09
  14   0   0    1.69    2.73
  14   3   2    8.48    3.52
  15  -5   5   13.66    4.94
  15  -4   3   -0.91    4.31
  15   4   4   -0.40    3.42
  16   1   1   -0.36    4.23
  16   3   3   -0.26    3.46
  17  -4   4   -0.04    4.49
  17   4   5    6.31    4.57
  18  -1   2   -0.06    3.61
  18   2   3   39.74    4.80
  18   3   4    1.28    4.32
  19  -3   4   14.45    5.62
  19  -2   3    5.38    5.44
  19   3   5    3.55    4.33
  20  -2   4   -0.72    3.87
  20   0   3    0.89    5.26
  21   0   4   -6.01    5.90
  -4   1   2  772.71    7.43
   4  -5   3  520.22    7.52
   5  -6   5    2.10    2.12
   5  -1  -1 1264.93   10.59
   5   5   4  112.32    1.91
   6  -6   5    0.01    1.88
   6   4   2   49.12    2.13
   7   1  -1  284.63    5.78
   7   4   2  281.79    4.89
   8  -6   5    8.20    2.89
   8   1  -1 1434.44   13.38
   8   4   2  223.80    4.93
   8   5   4    3.86    1.54
   9  -6   5    0.30    3.14
   9   1  -1  148.91    5.06
   9   5   4    9.56    2.09
  10  -5   3   12.03    3.58
  10  -1  -1   20.59    2.63
  11  -1  -1    4.41    2.92
  11   0  -1   80.87    4.82
  13  -4   2    1.64    4.01
  13  -2   0    3.37    2.90
  13   4   3   17.97    3.47
  14  -5   4   26.18    4.77
  14   1   0    3.08    3.49
  15  -1   0    5.88    4.39
  15   0   0   -4.49    4.09
  15   2   1    4.02    3.79
  15   3   2   48.16    4.83
  16  -5   5   -0.26    4.61
  16  -4   3   -0.12    4.27
  16  -3   2    1.00    3.34
  16  -2   1  139.82    7.93
  17  -1   1   11.01    4.96
  17   0   1   26.04    4.35
  17   1   1   15.42    4.70
  17   2   2   25.88    4.88
  17   3   3   -1.06    3.95
  18  -3   3   49.77    6.44
  18  -2   2    2.25    5.23
  19  -1   2   14.29    5.65
  19   0   2    2.82    5.15
  19   2   3    5.98    4.89
  20  -1   3    1.50    3.91
  20   2   4    1.34    4.42
  -6  -1   3  822.82    8.56
  -5  -4   5    3.51    1.25
   1  -4   2   93.74    2.10
   3  -5   3  306.31    5.24
   3   3   1  115.56    1.58
   4  -6   5   13.47    2.10
   4  -1  -1 1474.00   10.35
   6  -4   1    4.86    1.97
   6   1  -1  540.91    7.00
   7  -4   1    5.71    2.32
   8  -4   1    3.73    2.47
   8  -2  -1  147.99    5.17
   9  -2  -1    0.68    2.43
   9   4   2   87.29    3.58
  10  -6   5    0.42    3.11
  10   1  -1   20.47    2.94
  10   4   2    0.01    2.39
  10   5   4   14.56    2.41
  11  -5   3   18.58    3.82
  11   1  -1    7.73    2.70
  12  -5   3   16.78    3.89
  12  -1  -1   16.09    3.68
  12   0  -1   -3.36    1.85
  12   3   1   19.38    3.19
  13  -6   6   65.73    6.02
  13   2   0    2.43    3.03
  14  -2   0   68.92    5.18
  14   4   3    4.12    3.22
  15  -3   1   -2.79    4.25
  15   1   0    5.87    4.11
  16   0   0   86.40    6.65
  16   2   1  146.29    7.48
  16   4   4    6.25    3.76
  17  -3   2    5.77    5.02
  17  -2   1   87.82    7.30
  18  -4   4    9.86    5.35
  18  -1   1   25.43    5.82
  18   0   1   -5.00    4.53
  18   2   2    6.03    4.68
  18   4   5   30.11    5.59
  19  -3   3   11.45    5.27
  19  -2   2    3.01    5.05
  19   3   4    8.32    4.78
  20  -2   3   35.27    6.38
  21  -1   3   23.09    7.01
  -1   5   6  123.91    3.35
   0   3   2   36.11    1.18
   3   2   0  164.15    2.34
   5  -4   1  199.13    4.95
   5   1  -1 1291.18    9.69
   5   4   2    9.91    1.19
   6  -2  -1 1375.63   12.53
   7  -2  -1  100.29    3.90
  10  -2  -1   16.96    3.12
  11  -6   5   53.08    5.14
  11  -4   1    1.01    3.44
  11  -2  -1  173.83    6.66
  11   4   2   10.78    2.93
  11   5   4   57.21    3.62
  12  -6   5   11.10    4.46
  12   1  -1   16.44    3.40
  13  -5   3    0.47    3.96
  13   0  -1    6.66    2.72
  13   3   1   74.15    4.73
  15  -5   4    5.57    3.40
  15  -4   2   -0.08    4.50
  15  -2   0    9.40    4.36
  16  -3   1   31.50    5.28
  16  -1   0   51.14    5.13
  16   1   0   41.63    5.39
  16   3   2    5.46    3.99
  17  -4   3    6.38    4.78
  17   4   4    0.97    3.98
  18  -3   2    2.47    5.08
  18   3   3   48.12    5.74
  20  -1   2   -0.08    4.98
  20   0   2   24.77    4.99
  20   2   3   27.94    5.84
  21   2   4    0.26    3.86
  -4  -1   2  755.63    6.55
  -1   4   4   73.25    2.34
  12  -4   1   65.72    5.29
  12  -2  -1   -0.05    3.20
  12   4   2    2.36    2.59
  13  -6   5    8.22    4.46
  13  -4   1   34.85    4.93
  13  -3   0   13.79    3.35
  13   1  -1    4.36    3.28
  14  -5   3    0.90    4.13
  14  -1  -1   13.21    4.01
  14   0  -1    1.35    2.73
  14   3   1   25.22    3.94
  15   4   3    0.11    3.25
  16  -5   4    2.68    4.36
  16  -4   2    0.81    4.71
  16  -2   0   44.67    5.82
  17  -1   0   40.71    5.81
  17   0   0    0.71    3.28
  17   2   1   85.54    6.40
  17   3   2    7.60    3.80
  18  -4   3    5.91    5.08
  18  -2   1    5.16    3.82
  19  -1   1   11.20    5.30
  19   0   1   74.57    6.30
  20  -2   2    2.63    5.48
  20   3   4   -1.26    5.12
  21  -1   2   -3.38    5.51
  21   0   2   -2.39    5.73
  -6  -4   6    1.53    1.53
  -5   1   3   53.51    2.62
  -4   0   2 5139.05   17.80
  -4   2   3    4.01    1.43
  -2   3   3 1288.93    8.89
   0   2   1    3.95    0.50
   5  -2  -1  580.36    7.49
   7  -5   2  112.63    4.84
   8  -5   2   -0.64    2.29
   9  -6   4   19.17    3.68
   9  -5   2   77.88    4.72
  10  -5   2   45.39    4.32
  11  -5   2   -0.02    2.84
  13  -2  -1   67.39    4.89
  13   4   2    4.55    2.91
  14  -4   1   32.52    5.11
  14  -3   0    6.97    3.19
  14  -2  -1  143.66    7.41
  14   1  -1   10.07    3.77
  15  -3   0   39.81    5.17
  15  -1  -1   89.18    6.30
  15   0  -1   32.15    4.14
  15   2   0    5.93    3.71
  15   3   1   -0.23    3.39
  16   4   3   -0.09    3.41
  17  -4   2   30.63    5.47
  17  -3   1   18.13    4.14
  17  -2   0   -0.80    4.64
  17   1   0   38.26    4.57
  18  -1   0    8.81    5.09
  18   0   0   -1.72    4.55
  18   2   1    5.71    4.44
  18   4   4    6.15    4.21
  19  -4   3    1.83    4.93
  19  -3   2   20.47    4.53
  19  -2   1    0.40    5.31
  19   3   3   18.85    4.57
  20  -1   1   15.51    5.73
  20   0   1    5.08    5.40
  20   2   2   -0.57    4.39
  21   2   3   30.52    5.74
  -5  -3   4   61.53    2.24
  -2   2   2   31.57    1.65
   1  -2   0  900.46    5.14
   2  -5   3  189.91    3.50
   3  -1  -1  456.47    5.08
   4   1  -1 1436.10    8.93
   6  -6   4   98.14    4.22
   8   0  -2  130.03    4.64
   8   3   0    1.07    1.38
   9  -1  -2   50.51    3.65
   9   0  -2   -0.91    2.34
   9   3   0    1.29    1.62
  10  -6   4    7.06    3.32
  10  -1  -2   16.80    3.03
  10   0  -2  104.29    4.80
  10   3   0  110.13    4.34
  11  -6   4   32.97    4.40
  11  -1  -2  415.00    9.37
  11   3   0   10.30    2.54
  12  -5   2    2.79    3.57
  14   4   2   -3.41    3.30
  15  -4   1    5.77    4.52
  15  -2  -1   -2.71    4.17
  15   1  -1   85.95    6.04
  16  -5   3   10.54    4.86
  16  -3   0   12.59    4.50
  16  -1  -1   71.64    6.32
  16   0  -1   -1.43    3.01
  16   2   0   42.47    5.19
  16   3   1   27.71    4.16
  18  -3   1   31.95    5.71
  18  -2   0   45.18    6.33
  18   3   2    3.53    4.22
  19  -1   0    0.63    4.76
  19   0   0    6.49    5.27
  20  -3   2    2.01    5.83
  20  -2   1   19.22    6.29
  20   3   3    6.66    5.02
  -3  -4   4   72.15    1.68
   4  -2  -1  134.08    3.53
   5  -5   2  206.23    5.12
   7  -1  -2  241.47    5.74
   7   0  -2    0.47    2.02
   7   3   0   62.47    2.71
   8  -4   0   53.85    3.63
   8  -1  -2    6.57    1.90
  10  -4   0    0.86    3.02
  11  -4   0    9.59    3.42
  12  -6   4   10.97    3.80
  12  -4   0   10.26    3.70
  12  -3  -1   -1.60    3.32
  12   0  -2  104.89    5.12
  12   3   0   24.99    3.21
  13  -6   4    4.44    4.07
  13  -5   2    7.16    3.73
  13  -3  -1   24.30    4.20
  13   0  -2   -3.42    3.14
  13   3   0   10.62    3.01
  14  -5   2    6.00    4.10
  15   4   2    3.66    3.46
  16  -4   1   35.18    5.59
  16  -2  -1   37.65    5.51
  16   1  -1   77.09    6.14
  17  -5   3    7.44    4.77
  17  -3   0   30.92    5.40
  17  -1  -1   24.51    5.14
  17   0  -1    3.64    4.10
  17   2   0   -1.00    4.02
  17   4   3    0.85    3.25
  18  -4   2   -0.90    3.42
  19  -3   1   10.17    5.28
  19  -2   0   16.76    5.35
  19   2   1   -0.68    4.12
  19   3   2   16.70    4.48
  21   0   1   48.32    6.30
  21   2   2    1.88    4.62
  -6  -3   5   24.73    1.98
  -5  -1   3   50.99    2.29
  -2   0   1    0.07    0.57
   0  -1   0  960.50    2.62
   0   5   6   18.42    1.60
   3  -4   1    6.17    1.32
   7  -4   0   44.96    3.13
   9  -2  -2   13.57    2.74
   9   1  -2   56.86    3.44
  10  -2  -2  113.20    5.24
  10   1  -2   18.45    2.80
  11  -2  -2  165.53    6.42
  11   1  -2  415.41    8.75
  12  -2  -2    6.39    3.39
  12   1  -2  125.97    5.57
  13  -4   0    4.47    3.89
  13   1  -2   38.38    4.16
  14  -6   4   -0.46    4.11
  14  -1  -2    8.53    3.05
  14   2  -1  141.89    6.37
  14   3   0    7.51    3.25
  15  -5   2    2.96    4.23
  15  -1  -2    6.90    3.85
  15   0  -2   -1.02    3.89
  17  -4   1    1.23    4.58
  17   1  -1   26.33    4.98
  17   3   1   19.26    4.14
  18  -3   0   12.41    4.82
  18  -1  -1   22.38    5.63
  18   0  -1    0.75    4.55
  18   2   0   42.72    5.52
  18   4   3    0.97    4.08
  20  -3   1   58.97    7.41
  20  -1   0    0.68    3.73
  20   0   0  132.08    7.88
  20   2   1   24.36    5.44
  21  -2   1    5.53    4.61
  -5   0   3  215.02    4.20
  -3   1   2   25.36    1.44
  -3   3   4   18.53    1.70
   6  -4   0  124.44    4.34
   6  -1  -2   98.14    3.71
   6   0  -2  297.35    5.46
   6   3   0   19.16    1.61
   8  -2  -2   42.88    3.27
   8   1  -2   11.45    2.31
   9   4   1  104.98    3.71
  10  -5   1   53.05    4.46
  10   4   1  216.94    5.51
  10   5   3   13.18    2.15
  11  -5   1   27.16    3.70
  11   4   1   -1.92    2.36
  12   4   1   60.32    4.08
  13  -2  -2   51.44    4.34
  14  -4   0    0.52    2.91
  14  -2  -2    2.86    3.96
  14   1  -2    7.77    3.56
  15  -4   0   -0.04    4.11
  15  -3  -1  122.04    7.07
  15   2  -1   -0.63    2.66
  15   3   0   32.15    4.38
  16  -5   2    7.01    4.59
  16  -1  -2   16.23    4.76
  16   0  -2   92.96    6.56
  16   2  -1   32.10    4.55
  16   4   2   -0.07    3.28
  18  -4   1   -3.97    4.62
  18  -2  -1   29.47    5.73
  18   3   1   35.93    5.12
  19  -1  -1   -1.37    4.92
  19   0  -1   -0.87    4.62
  20  -2   0   -0.10    4.85
  20   3   2   -0.61    4.51
  21  -1   0   14.82    5.80
  21   0   0    0.00    5.06
  22   1   1   52.15    7.17
   4  -5   2  304.30    5.39
   7  -2  -2   75.58    3.68
   7   1  -2  236.36    5.21
   8  -5   1   -1.20    2.16
   9  -5   1   18.38    3.05
   9   5   3   18.08    1.88
  10  -6   3    2.79    2.98
  11  -6   3   -1.71    3.08
  11   5   3   25.66    2.56
  12  -6   3    9.53    3.71
  12  -5   1    4.27    3.12
  13  -6   3   14.57    3.91
  13  -5   1    3.21    3.69
  13   4   1   26.01    3.28
  14  -5   1    0.42    3.35
  15  -2  -2    4.28    3.03
  15   1  -2    7.33    3.69
  16  -4   0    2.46    4.39
  16  -3  -1   10.37    3.51
  16  -2  -2   85.09    6.40
  16   1  -2   11.36    3.95
  16   3   0    5.98    3.70
  17  -5   2   -0.87    4.72
  17  -3  -1   73.33    6.66
  17  -1  -2   -1.72    4.54
  17   0  -2    3.91    4.28
  17   2  -1   17.42    4.28
  17   4   2   32.08    4.58
  19  -4   1    2.52    4.85
  19  -3   0    5.70    3.71
  19   2   0   11.12    3.74
  19   3   1    2.96    4.11
  19   4   3   -0.57    3.88
  20  -1  -1    5.16    5.31
  20   0  -1    3.81    5.15
  21  -2   0   13.07    6.36
  21   2   1    1.76    3.32
  -3   2   3    2.60    1.17
   3  -2  -1   89.25    2.55
   5  -1  -2  419.25    6.19
   5   0  -2   -1.84    1.78
  11  -1  -3   32.64    3.64
  12  -3  -2   -1.08    3.15
  12  -1  -3   29.69    3.91
  12   0  -3    0.46    2.67
  13  -3  -2   55.71    4.94
  13  -1  -3  106.64    5.81
  13   0  -3    0.70    3.15
  14  -6   3    6.56    4.20
  14   4   1   32.13    3.72
  15  -5   1    2.29    4.13
  17  -4   0    2.75    4.37
  17  -2  -2   11.96    4.73
  17   1  -2    1.85    4.08
  17   3   0   37.65    4.78
  18  -3  -1    3.26    4.66
  18  -1  -2    4.14    4.92
  18   0  -2    6.86    4.68
  18   2  -1   20.41    4.52
  20  -3   0    6.02    5.28
  20  -2  -1   34.66    6.29
  20   2   0   -1.42    4.37
  21   0  -1   54.43    6.59
  22   1   0    0.46    4.74
  10  -1  -3  113.08    4.66
  10   0  -3   -0.63    1.62
  11  -4  -1    1.97    2.44
  -9   3   5    0.12    1.07
  -4  -2  21    5.16    4.19
  -4   0  17    0.10    2.39
  -4   1  13    1.30    1.48
  -3  -3  21    4.57    3.36
  -3  -1  18   15.38    3.70
  -1  -4  19   23.78    4.80
  -1  -3  18    4.62    4.26
   0  -4  17   32.34    5.35
   0  -2  15   18.08    4.02
   1  -2  -6   30.93    0.86
   1  -2  13  256.95    7.98
   1  -1  10   23.61    2.35
   2  -7  11   12.44    5.00
   2  -6  13   -1.49    3.24
   2  -4  13   10.88    4.17
   2  -2  10   98.00    4.90
   3  -7   0    6.48    2.89
   3  -7   5   -2.54    3.04
   3  -7   6   18.03    4.34
   3  -7   7   19.34    4.30
   3  -6  -3   21.48    2.14
   3  -6   9    0.45    3.89
   3  -5  -4  127.61    3.35
   3  -5  11    2.56    2.98
   3  -3   9   -1.11    2.94
   3  -2   2  101.79    3.07
   3  -2   3  184.60    4.46
   3  -2   4    4.15    1.98
   3  -2   5  593.09    8.34
   4  -5   1  157.31    5.18
   4  -5   5    0.61    3.14
   4  -4   1  151.26    4.55
   4  -4   5   69.90    4.35
   4  -4   6    6.27    2.50
  -8   0  21    2.67    3.26
  -7  -1  22    0.41    3.20
  -7   0  20   -0.66    2.92
  -6  -1  21    8.37    4.01
  -6   0  19   -0.63    2.49
  -6   1  16    1.45    2.00
  -5  -1  20   12.25    3.41
  -5   0  18    3.59    2.79
  -4  -1  19   -0.25    3.23
  -3   0  15   10.36    2.51
  -2  -2  18   18.62    4.25
  -2  -1  16    1.86    3.18
  -2   0  13   -2.25    1.75
  -2   1   1  199.54    2.09
  -1  -4  18    4.57    4.38
   0  -5  17   12.64    4.04
   0  -4 -10   11.13    0.92
   0  -3  16    6.75    4.21
   0  -1  12  329.35    7.53
   0   0   7    0.87    0.99
   1  -6  14   -3.94    4.70
   1  -5  15    7.90    4.50
   1  -4  15   -0.19    3.03
   1  -3  14   -0.88    3.69
   1  -1   9  415.96    7.37
   2  -8   3   -0.73    3.47
   2  -7  10   23.49    4.86
   2  -6  12   18.28    4.59
   2  -5  13    1.79    3.03
   2  -3  12   39.76    3.84
   3  -7   2   21.73    3.66
   3  -7   3    3.47    3.31
   3  -7   4    6.21    3.46
   3  -6   8   15.73    4.24
   3  -5  10   27.03    3.86
   3  -4  10  194.58    7.16
   3  -3   8   61.37    4.15
   4  -5   2  325.05    7.54
   4  -5   3  551.62   10.03
   4  -5   4   87.89    4.50
  -9   3   8   14.38    1.08
  -8   1  18   19.49    2.74
  -8   2  14   14.92    1.49
  -7   1  17   29.73    2.90
  -6  -2  22   -0.40    3.67
  -5  -2  21    5.09    3.67
  -4  -3  21   13.62    4.61
  -4  -2  20    1.47    3.81
  -3  -3  20    0.10    3.90
  -3  -2  19   -0.83    3.40
  -3   1  -3   58.24    2.32
  -3   1  10  106.52    2.92
  -2  -4  19   32.95    5.58
  -2   0  -6  236.78    4.24
  -1  -3  17   -1.73    3.84
   0  -5  16   30.45    5.65
   0  -2  -8   41.59    1.57
   0  -2  14  141.21    6.38
   0   0   6  480.26    5.57
   1  -5  14    5.21    4.47
   1  -4  14   -2.06    4.08
   1  -2  12   33.19    3.24
   2  -7   8   -1.72    3.47
   2  -7   9    3.14    3.82
   2  -6  11    2.77    4.26
   2  -5  12   -0.14    3.60
   2  -4  12    5.15    3.69
   2  -3  11    3.32    3.10
   2  -2   9    5.41    2.06
   3  -6   7   10.98    3.90
   3  -5   9    1.54    2.63
   3  -4   9    3.80    2.52
   3  -3   7   17.70    2.93
  -5   1  14  242.05    5.16
  -4  -1  18   13.80    3.26
  -4   0  16  101.84    4.55
  -4   1  12    6.40    1.60
  -3  -1  17   22.39    3.09
  -2  -3  18    4.11    4.06
  -1  -5  17    3.35    4.67
  -1  -4  17   91.47    6.87
  -1  -3 -11    1.67    1.09
  -1   0  -4   -1.20    0.95
   0  -3  15    0.51    3.39
   0  -1  11  733.91   10.19
   1  -7  11    1.20    4.06
   1  -6  13    1.36    3.56
   1  -3  13   15.80    3.76
   1  -2  11   24.14    3.03
   1  -1   8  230.76    5.33
   2  -7   7    3.31    3.91
   2  -6  -5   66.30    2.67
   2  -5  -6    5.08    0.98
   2  -5  11    7.99    4.02
   2  -4  11   65.58    5.34
   2  -3  10   31.38    3.67
   2  -2   8    3.28    2.16
   3  -6  -1    2.09    2.06
   3  -6   0    4.34    2.33
   3  -6   5   16.24    3.57
   3  -6   6    8.32    3.36
   3  -5  -3    8.85    1.46
   3  -5   8   10.66    2.91
   3  -4  -3    2.91    1.06
   3  -4   8    0.79    2.28
   3  -3   6   38.17    3.22
  -9   0  21    3.84    3.15
  -9   2  15   20.81    1.64
  -8  -1  22    2.37    3.46
  -7  -1  21   54.93    5.00
  -6  -1  20   22.33    3.85
  -6   0  18    1.53    2.65
  -5  -1  19    1.12    3.22
  -5   0  17   17.91    3.01
  -4  -3  20    0.25    3.76
  -3  -2  18    6.59    3.70
  -3   0  14    1.75    2.06
  -2  -4  18   50.26    5.95
  -2  -1  15  192.18    6.16
  -2   1   0 6520.85   13.63
  -1  -3  16   16.13    4.25
  -1  -2  15   15.27    3.73
  -1  -1  13   11.46    2.90
   0  -6  14   26.51    5.33
   0  -5  15    8.84    3.43
   0  -4  15   10.13    4.15
   0  -2  13   -0.60    3.04
   0   0   5    2.11    0.89
   1  -8   2    8.15    3.65
   1  -8   3   15.07    4.10
   1  -8   4   14.30    4.14
   1  -7  10   -0.02    3.79
   1  -6  12   17.75    4.42
   1  -5  13   11.68    3.42
   1  -4  13   38.85    4.82
   1  -3  12    4.82    3.08
   1  -1   7    2.58    1.80
   2  -7  -1    1.76    2.58
   2  -7   5    0.28    3.37
   2  -7   6   14.34    4.00
   2  -5  10    6.18    3.86
   2  -4  -6   25.61    1.06
   2  -2   7  136.04    4.54
   3  -6   1   32.76    3.28
   3  -6   3   24.96    3.46
   3  -6   4   68.95    4.61
   3  -4   7  165.39    5.81
   3  -3   5   91.32    3.95
  -8   0  20   39.32    3.85
  -8   3   4   16.99    1.64
  -7  -2  22   -2.14    3.77
  -7   2  12   41.03    1.61
  -6  -2  21   18.42    4.42
  -6   1  15   40.57    2.63
  -6   2  10    0.76    0.73
  -5  -3  21    5.97    3.35
  -5  -2  20    3.53    3.92
  -5   2   7   11.10    0.37
  -4  -2  19    0.34    3.28
  -4   0  15    2.94    2.49
  -3  -4  19    0.81    4.41
  -3  -1  16   40.04    3.90
  -3   1   9  311.53    4.21
  -2  -3  17  122.34    6.83
  -2   1   5  454.02    2.96
  -1  -5  16   -0.94    4.32
  -1  -4  16   -0.63    4.09
  -1   0   9    1.69    1.46
   0  -6  13   -5.76    3.79
   0  -5  14    0.82    4.17
   0  -3  14    7.42    2.81
   0  -1  10   56.04    3.19
   0   0   4 8280.02   17.88
   1  -7   9   -1.91    3.62
   1  -6  11   -0.31    3.82
   1  -5  12   -0.50    3.75
   1  -4  12  193.85    7.62
   1  -3  -8    2.23    0.50
   1  -2  10   80.01    4.16
   2  -7   1    4.72    2.70
   2  -7   2  211.03    7.15
   2  -7   3   17.57    3.69
   2  -7   4   10.12    3.20
   2  -6  -4   77.64    3.08
   2  -6   8   -0.33    3.45
   2  -5   9   -1.24    3.18
   2  -4  10   46.21    3.94
   2  -3   9    4.28    2.17
   2  -2   6   11.62    2.22
   3  -5  -1    6.06    1.91
   3  -5   5   60.82    4.44
   3  -4   5   62.25    3.88
   3  -4   6   46.16    3.38
   3  -3   1  114.18    3.36
   3  -3   2  198.60    4.58
   3  -3   3  338.38    6.21
   3  -3   4   37.89    2.44
  -9  -1  22   12.74    4.32
  -8   1  17    1.74    2.14
  -8   3   5   10.59    1.29
  -7   1  16   20.89    2.27
  -5   1  13    2.31    1.57
  -4  -1  17   39.69    3.98
  -2  -5  17   13.73    4.68
  -2  -4  17   58.76    5.90
  -2   1  -1 1319.17    7.02
  -1  -3  15   41.39    4.73
  -1  -2  14   87.84    5.20
  -1  -1  12  264.26    6.46
   0  -7  11   17.71    4.60
   0  -4  14   13.83    3.32
   0  -2  12  326.47    7.95
   1  -7   8    1.51    3.46
   1  -5  -8   39.65    1.15
   1  -3  11    0.20    2.82
   1  -1   6  303.64    5.28
   2  -6   7   27.39    4.09
   2  -4   9    2.17    3.04
   2  -3  -5  377.89    2.68
   2  -3   8    5.63    2.63
   3  -5   0  100.20    3.92
   3  -5   2  274.62    6.67
   3  -5   3  299.18    7.28
   3  -4  -1    3.63    1.21
   3  -4   4   27.27    2.80
 -10   0  21    2.92    3.07
  -9   1  18   15.72    2.36
  -8  -2  22   -1.39    3.68
  -8  -1  21   11.72    3.74
  -8   3   6    7.40    1.08
  -7  -1  20   25.78    3.94
  -6  -3  21   13.55    4.45
  -6  -1  19    2.94    3.18
  -5  -3  20   -0.86    3.90
  -5  -1  18   -3.63    2.75
  -5   0  16    1.82    2.16
  -4  -4  19    0.63    4.21
  -4  -2  18    2.86    3.32
  -4   1  11   17.07    1.68
  -3  -4  18   36.82    5.22
  -3   0  13  115.49    4.07
  -2  -3  16   49.79    4.87
  -1  -6  14    3.27    4.53
  -1  -5  15   14.67    3.65
  -1  -4  15    1.25    4.00
  -1   0  -5 1827.16    9.65
  -1   0   8   -0.76    1.29
   0  -6  12   14.79    4.25
   0  -5  13   10.39    4.05
   0  -4  13   66.75    5.54
   0  -3 -10   49.90    1.64
   0  -3  13   30.58    3.46
   0  -1   9    4.11    1.89
   0   0   3    0.15    0.59
   1  -7   6    2.01    3.53
   1  -7   7    4.14    2.75
   1  -5  11   20.48    3.47
   1  -4  11   -1.44    3.43
   1  -2   9  658.99    9.85
   2  -6   5    2.98    2.86
   2  -6   6   17.35    3.59
   2  -5   8    5.79    2.51
   2  -4   8    6.73    3.02
   2  -3   7  208.50    5.99
   3  -4   0   65.57    2.80
   3  -4   1    3.55    1.56
  -9   0  20   -2.38    2.56
  -9   3   9   35.33    0.94
  -8   0  19    0.87    2.60
  -8   2  13   23.44    1.54
  -7  -2  21   11.02    3.77
  -7   0  18   -0.58    2.44
  -6  -2  20   20.56    4.08
  -6   0  17    0.55    2.33
  -5  -2  19    0.07    2.58
  -3  -5  17   25.37    5.32
  -3  -3  17   18.22    4.24
  -2  -5  16   11.56    3.61
  -2  -4  16    7.39    4.28
  -2  -2  15   37.95    3.56
  -2   1  -2 9282.12   20.59
  -1  -7  11    0.87    3.98
  -1  -6  13    3.48    4.31
  -1  -5  14    0.98    4.19
  -1  -3  14   67.64    5.18
  -1  -2  13   34.40    3.72
   0  -8   2   27.77    3.90
   0  -8   3    4.41    3.58
   0  -8   4    1.24    3.77
   0  -7   9    3.62    3.92
   0  -6  11   12.11    4.30
   0  -5  12    3.83    3.68
   0  -3  12   15.34    3.58
   0  -2  -9   54.52    1.85
   0  -2  11    1.20    2.42
   0   0   2 3046.19    7.62
   1  -7   5    1.56    3.38
   1  -5  10    2.65    3.57
   1  -4  10   62.42    4.80
   2  -6  -2    5.68    2.14
   2  -6   3    5.73    2.71
   2  -6   4    1.43    3.01
   2  -5  -5    1.20    1.08
   2  -4   7   -0.06    2.67
   2  -2  -2   34.48    1.19
 -10  -1  22    0.29    3.59
  -7  -3  21    1.93    3.86
  -6  -3  20   -1.61    3.54
  -6   1  14   11.87    1.84
  -5  -3  19    2.02    3.98
  -4  -4  18    2.59    4.03
  -4   0  14  206.19    5.51
  -3  -4  17    0.08    4.16
  -2  -6  14    3.78    4.28
  -2  -5  15    2.37    4.05
  -1  -4  14   13.24    4.07
   0  -7   8   12.64    4.15
   0  -4  12    5.26    3.76
   1  -7  -2    1.52    2.03
   1  -7  -1   41.79    3.52
   1  -7   2   10.28    3.01
   1  -7   3   18.51    3.59
   1  -7   4    6.28    3.03
   1  -6  -6   39.56    2.13
   1  -6   8    3.40    2.82
   1  -5   9   11.29    3.83
   1  -3   9   22.31    3.17
   1  -2   8   17.52    2.06
   2  -6  -1    2.00    1.98
   2  -6   0  103.10    4.41
   2  -6   1  100.24    4.66
   2  -6   2  123.27    5.25
   2  -4   6   78.10    4.34
   2  -3   6    9.93    1.80
  -9  -1  21    0.31    2.99
  -9   2  14   56.43    2.22
  -8  -2  21    1.87    3.87
  -8  -1  20   17.11    3.70
  -7  -2  20   -2.76    3.21
  -7  -1  19    2.69    3.18
  -7   1  15   13.77    2.29
  -6  -2  19   23.08    4.08
  -6  -1  18    0.96    3.01
  -5  -4  19   71.20    6.28
  -5  -2  18   12.17    3.76
  -5  -1  17   53.28    4.20
  -5   0  15    9.52    2.28
  -4  -2  17   82.76    4.88
  -4   2   0  401.41    4.82
  -3  -5  16    2.77    4.44
  -3   0  12    0.23    1.56
  -3   1   8   80.75    2.03
  -2  -4  15    4.70    4.09
  -2  -3  15    0.35    2.51
  -2  -2  14    3.80    3.23
  -2   1  -3 3003.06   12.87
  -1  -7  10    2.88    3.87
  -1  -6  12   12.82    4.22
  -1  -5  13    5.44    4.21
  -1  -3  13    4.10    3.40
  -1  -2  12  102.29    4.89
  -1   0  -6    0.55    1.05
  -1   0   7 1130.43    8.58
   0  -7   7    1.06    3.55
   0  -5  11   26.02    4.41
   0  -3  11    3.03    2.93
   0  -2  10   45.31    3.47
   0  -1   8  149.41    4.05
   1  -7   0   -0.36    2.34
   1  -7   1    6.68    2.57
   1  -6   7    5.93    2.77
   1  -4   9   10.91    3.56
   1  -2   7  159.29    4.72
   2  -5  -4  122.97    3.31
   2  -3   5  154.92    4.76
   2  -2   0  199.02    3.26
   2  -2   1  105.98    2.77
   2  -2   2  102.88    2.84
 -10   0  20   32.22    3.67
 -10   1  18    2.88    2.02
 -10   2  15    0.85    1.39
  -9   0  19   42.60    3.96
  -9   1  17    2.85    1.90
  -8   1  16   -1.06    1.78
  -8   3   7  130.25    2.11
  -6   0  16   28.22    2.92
  -5   1  12   38.25    2.08
  -4  -5  17   -1.71    4.52
  -4  -3  17    0.97    3.76
  -4   1  10   37.67    1.88
  -3  -4  16   -0.65    4.04
  -3  -3  16    2.88    2.74
  -3  -2  15   96.11    5.51
  -2  -7  11   -0.34    4.38
  -2  -5  14    3.43    4.29
  -2  -1  12   42.26    3.17
  -2   1   4   41.64    0.75
  -1  -8   4   -0.48    3.61
  -1  -7   9    5.07    4.00
  -1  -6  11    3.66    4.12
  -1  -4  13  156.38    6.78
  -1  -1  10  136.82    4.43
   0  -7   6    2.26    3.40
   0  -5  10    0.63    3.32
   0  -4  11  108.04    5.42
   1  -6   5   72.77    4.89
   1  -6   6   11.61    2.85
   1  -5   8    1.13    2.34
   1  -4   8  157.29    6.07
   1  -3   8   12.15    2.74
   2  -5   3  177.97    5.78
   2  -3   4   52.56    3.00
 -10  -1  21    0.42    3.42
  -9  -2  21   48.25    5.05
  -8  -3  21    7.57    3.43
  -8   0  18   17.49    3.10
  -7  -3  20    4.17    3.99
  -7   0  17   26.54    2.97
  -7   2  11  151.46    2.60
  -7   3   4   29.26    1.61
  -6  -4  19    5.96    4.46
  -6  -3  19    9.95    4.28
  -5  -4  18    9.10    4.55
  -4  -4  17   26.18    4.04
  -4  -1  15    2.34    2.57
  -4   0  13   -1.16    1.64
  -3  -6  14    2.44    4.65
  -3  -5  15   53.17    5.93
  -2  -4  14   43.21    5.22
  -2  -3  14   30.49    3.60
  -2  -2  13    4.71    2.91
  -2   1  -4  928.43    7.79
  -1  -8   1   57.37    4.88
  -1  -8   2   -1.68    3.34
  -1  -8   3   47.93    4.65
  -1  -7   8    2.43    4.05
  -1  -5  12   17.53    3.55
  -1  -3  12   17.82    3.69
   0  -7   4   19.09    3.63
   0  -7   5   15.12    3.62
   0  -4  10    9.00    3.44
   0  -3  10   60.15    4.36
   0  -2   9   59.38    3.54
   0  -1   7  561.83    7.32
   1  -6  -5    0.27    1.40
   1  -6   4   39.21    4.08
   1  -5   7    7.54    3.11
   1  -2   6   36.56    2.75
   1  -1   2 1353.06    7.77
   2  -5   1   48.66    3.20
   2  -5   2    0.91    2.15
   2  -4   4   59.72    3.21
   2  -3   3    2.09    1.75
  -9  -1  20   25.82    4.11
  -8  -2  20    8.66    4.02
  -8  -1  19    2.96    3.24
  -7  -2  19   44.03    4.93
  -7  -1  18   24.99    3.76
  -6  -2  18    3.90    3.66
  -6  -1  17    2.56    3.03
  -6   1  13   16.05    1.96
  -5  -5  17   22.39    5.72
  -5  -2  17   18.21    3.86
  -5  -1  16  256.63    7.37
  -4  -5  16   -0.40    4.16
  -3  -4  15    4.77    4.13
  -3  -3  15   24.80    4.11
  -2  -7  10   26.05    4.15
  -2  -6  12   73.64    5.66
  -2  -5  13    0.69    4.11
  -2   0   9    1.14    1.42
  -1  -7   7   -4.07    3.58
  -1  -6  10   46.74    4.59
  -1  -5  11   76.17    5.80
  -1  -4  12   28.52    3.64
  -1  -2  11    7.92    2.16
  -1   0  -7  821.25    7.61
  -1   0   6    0.32    1.21
   0  -7   3   16.37    3.55
   0  -5   9   -1.19    3.48
   0  -2 -10   47.23    1.96
   1  -6  -4    1.25    1.61
   1  -6   3   27.57    3.73
   1  -4   7    2.39    2.68
   1  -3   7   18.39    2.21
   2  -5  -1    2.34    1.62
   2  -5   0   -0.73    1.72
   2  -4  -4   -0.42    0.85
   2  -3  -4  240.15    2.79
   2  -3   2   17.35    2.00
 -11  -1  21    1.32    3.66
 -11   0  20   -1.37    2.99
 -11   1  18    0.01    2.39
 -10   0  19    0.93    2.89
  -8  -3  20    2.26    3.93
  -7  -3  19    3.81    3.80
  -6  -4  18    1.22    4.14
  -5  -4  17    7.45    4.55
  -5  -3  17   -1.68    3.87
  -5   0  14    0.23    1.96
  -4  -4  16    0.17    3.88
  -4  -3  16   -1.59    2.54
  -3  -6  13   84.03    6.79
  -3  -5  14   -4.19    4.20
  -3  -2  14  226.39    7.26
  -2  -8   4    6.74    3.79
  -2  -7   9    3.45    4.08
  -2  -6  11    6.28    4.23
  -2  -4  13   43.88    5.10
  -2  -1  11   19.49    2.54
  -1  -7   6    0.98    3.57
  -1  -4  11    2.08    3.42
  -1  -3  11   26.79    3.65
  -1  -1   9  730.08    9.07
   0  -7  -2   26.57    3.16
   0  -7  -1    2.51    2.69
   0  -7   0   32.69    3.69
   0  -7   1   -0.63    2.73
   0  -7   2   26.19    3.54
   0  -6   6   14.04    3.63
   0  -5   8   32.12    4.11
   0  -4   9   30.13    4.00
   0  -3 -11    3.68    0.94
   0  -3   9   10.29    3.13
   0  -2   8   40.25    3.05
   0  -1  -8  143.42    2.95
   0  -1   6   29.08    2.31
   0   0  -2 2951.17    7.32
   1  -6   1   10.92    2.88
   1  -6   2  232.13    6.94
   1  -5  -7   42.96    1.69
   1  -4   6   28.61    3.26
   1  -3   6  107.78    4.34
   1  -2   5 1165.96   10.81
   1  -1   1   25.00    1.37
   2  -3   1  154.78    3.86
 -10  -1  20   -1.71    3.06
 -10   1  17    4.16    2.31
  -9  -2  20   48.01    5.04
  -9   1  16   75.05    3.69
  -8   0  17    2.43    2.56
  -8   1  15    8.01    2.23
  -7   0  16    3.05    2.43
  -7   1  14   19.66    2.09
  -7   3   5   31.52    1.51
  -6   0  15    1.22    2.12
  -6   2   9   16.16    0.89
  -5  -5  16    6.66    4.84
  -5   1  11    3.11    1.40
  -4  -6  14   16.22    4.00
  -4  -5  15   28.18    5.08
  -4   0  12   91.84    3.69
  -4   2   4    0.21    0.42
  -3  -7  10    3.08    4.45
  -3  -6  12   48.46    5.80
  -3  -4  14   -2.72    4.00
  -3  -3  14  125.96    6.39
  -2  -8   3    4.26    3.77
  -2  -5  12   11.16    4.21
  -2  -2  12   30.09    3.45
  -1  -7   5    2.56    3.60
  -1  -2  10  105.55    4.53
   0  -6   5   -2.81    2.86
   1  -6  -2   -0.71    1.80
   1  -6  -1   37.71    3.10
   1  -6   0   -0.06    2.27
   1  -5   4    2.86    2.68
   2  -4  -1   23.99    1.96
   2  -4   0   11.64    1.68
   2  -3  -3 1294.21    7.46
   2  -3   0  174.43    3.78
 -12   0  20   19.61    3.57
  -9  -3  20   28.46    4.80
  -9  -1  19    0.05    3.18
  -8  -2  19    1.96    3.76
  -8  -1  18   19.47    3.48
  -8   2  12  184.11    3.25
  -7  -2  18   27.90    4.40
  -7  -1  17   26.24    3.58
  -6  -5  17    2.78    3.52
  -5  -4  16    5.43    4.10
  -5  -1  15    5.01    2.80
  -4  -6  13   53.02    6.07
  -4  -4  15   17.17    4.64
  -4  -3  15   93.78    6.06
  -3  -5  13    1.17    4.25
  -3  -2  13  330.78    8.39
  -2  -8   1   27.54    4.25
  -2  -8   2    6.96    3.56
  -2  -7   7   11.21    4.13
  -2  -6  10    4.99    3.85
  -2  -4  12    7.79    4.00
  -2  -3  12   98.22    5.52
  -2   0   8   82.66    2.81
  -1  -7   4    4.81    3.55
  -1  -4  10   19.88    4.03
   0  -5   7   14.80    3.70
   0  -4   8   40.06    3.94
   0  -3   8   36.80    3.30
   0   0  -3    0.57    0.74
   1  -5   3    5.97    2.67
   1  -4   5   23.33    3.06
   1  -3   5   -2.83    1.88
   1  -2   4   -0.21    1.65
   1  -1   0 1170.57    5.43
 -12  -1  21   10.05    4.04
 -11  -2  21   17.18    4.95
 -11   0  19    6.91    3.31
  -9   2  13    0.98    1.28
  -8  -3  19    4.59    3.91
  -7  -4  18    8.47    4.30
  -6  -4  17   -5.56    3.88
  -6   3   2   54.52    2.28
  -5  -6  14    2.58    4.70
  -5  -5  15    0.38    4.24
  -5  -3  16    2.26    2.70
  -4  -5  14    4.45    4.27
  -4   1   9  285.98    4.05
  -3  -7   9    1.41    3.87
  -3  -6  11    7.61    4.45
  -3  -4  13    4.82    4.10
  -2  -7   6    0.96    3.42
  -2  -6   9   -3.09    4.02
  -2  -5  11    2.78    2.88
  -2  -2  11  114.03    4.98
  -2  -1  10  168.57    4.90
  -1  -7   3   17.11    3.81
  -1  -6   7   28.38    4.54
  -1  -5   9   17.49    3.25
  -1  -3  10  106.44    4.86
  -1  -1   8    3.27    1.39
   0  -6   4    9.43    2.69
   0  -5   6   18.75    3.79
   0  -2   7   30.42    2.37
   0  -1  -9    3.19    1.05
   0  -1   5  827.82    7.90
   0   0  -4 8259.19   17.53
   1  -5   2   96.90    4.48
   1  -4   4   46.04    3.33
 -11  -1  20   17.90    4.02
 -10  -3  20   37.77    5.32
 -10  -2  20   37.05    4.81
 -10   0  18   11.27    2.83
 -10   2  14   50.72    2.28
  -9  -2  19   20.71    4.26
  -6  -5  16    8.98    3.73
  -6   0  14   37.13    3.01
  -6   1  12   68.45    2.83
  -4  -6  12   55.33    6.18
  -4  -4  14   83.36    6.32
  -4  -2  14   66.67    4.33
  -3  -8   3   13.64    4.38
  -3  -7   8    1.94    4.23
  -3  -5  12   25.84    4.82
  -3  -3  13   59.10    4.41
  -2  -5  10    7.72    4.16
  -2  -4  11    6.48    3.84
  -1  -7   1   44.88    4.06
  -1  -7   2    0.00    3.02
  -1  -6   6   45.69    4.84
  -1  -5   8   40.42    4.63
  -1  -4   9   -2.90    3.13
  -1  -2   9   31.25    2.57
  -1   0   5 2088.28    9.88
   0  -6   2   -2.62    2.51
   0  -6   3   62.01    4.43
   0  -4   7    0.98    2.09
   0  -3   7   73.68    3.96
   0  -2 -11    4.17    1.16
   1  -5  -6  123.39    2.93
   1  -5   1    0.32    1.80
   1  -3  -9   22.04    0.83
   1  -3   4   28.81    2.61
   1  -2  -8   45.12    1.37
   1  -2   3  216.77    4.44
 -11   1  17   18.73    2.85
 -10  -1  19    4.97    3.44
  -9  -3  19   21.50    5.07
  -9  -1  18   13.52    3.39
  -9   0  17   16.66    3.07
  -8  -4  18    5.80    4.47
  -8  -3  18    8.41    4.23
  -8  -2  18   32.04    4.51
  -7  -4  17    1.42    4.37
  -7  -2  17    3.20    3.58
  -7   0  15  189.04    5.81
  -6  -6  14    2.53    5.02
  -6  -4  16   -0.75    4.29
  -6  -2  16   56.35    4.99
  -6   3   3   13.35    1.40
  -5  -3  15    4.34    3.92
  -5  -1  14  248.85    6.95
  -4  -7   9    3.52    4.02
  -4  -5  13  100.18    6.82
  -4  -3  14   31.14    3.75
  -4   0  11   -0.32    1.57
  -3  -8   2   12.44    4.09
  -3  -7   7    9.70    4.11
  -3  -6  10   88.92    6.40
  -3  -4  12   -0.70    3.57
  -3  -2  12  336.39    8.17
  -3  -1  11   38.27    3.02
  -3   2  -2   99.95    2.94
  -3   2  -1   50.28    2.02
  -2  -7   5    4.13    3.42
  -2  -3  11   68.10    4.26
  -1  -7  -3   12.84    2.96
  -1  -7  -2    9.85    3.06
  -1  -7  -1    8.23    2.73
  -1  -7   0    3.00    2.75
  -1  -6   5   -1.31    3.08
  -1  -3   9   25.22    3.45
   0  -6  -6   16.47    1.94
   0  -6   1  171.58    6.08
   0  -4   6   82.22    4.52
   0  -3 -12   12.80    1.34
   0  -2   6 1005.74   10.70
   0   0  -5    1.57    1.02
   1  -5  -5   55.77    2.38
   1  -5   0   27.50    2.66
   1  -4  -8    0.14    0.53
   1  -4   3   14.64    2.41
 -12  -1  20   -1.05    3.49
 -12   0  19   -2.57    2.90
 -11  -3  20    5.49    4.31
 -11  -2  20   10.56    4.36
 -10   1  16   -2.18    2.21
  -9   1  15   16.21    2.53
  -8  -1  17   -0.60    3.03
  -8   1  14   11.74    2.22
  -7  -5  16   34.96    5.88
  -7  -1  16   16.56    3.43
  -7   1  13    0.66    1.41
  -7   3   6   35.10    1.27
  -6  -5  15   11.99    4.77
  -6  -3  16    4.54    2.88
  -6  -1  15   39.65    3.29
  -4  -6  11    3.58    4.43
  -4  -4  13    5.90    4.03
  -4  -2  13  283.74    8.01
  -3  -8   1   32.20    4.34
  -3  -6   9   22.46    4.50
  -3  -5  11   39.02    4.34
  -3  -3  12   79.81    5.36
  -3   2   0  181.35    3.22
  -2  -7   4    0.76    3.24
  -2  -5   9   31.03    4.65
  -2  -4  10   20.31    4.06
  -2  -2  10   16.55    2.69
  -2  -1   9  195.47    5.06
  -1  -4   8   -1.88    2.83
  -1  -2   8   45.65    3.23
  -1  -1   7  810.93    8.76
   0  -6  -5   -0.08    1.57
   0  -6   0  234.41    6.70
   0  -1   4  258.55    4.35
   0   0  -6  467.23    5.25
   1  -5  -4    0.07    1.50
   1  -5  -2  437.16    7.09
   1  -5  -1    1.97    1.75
   1  -3   3    6.03    1.94
   1  -2   2   -0.98    1.50
   1  -1  -5   16.26    0.83
 -11  -1  19   38.08    4.37
 -11   0  18    4.24    3.13
 -10  -3  19   -2.72    3.96
 -10  -2  19    3.87    3.73
  -9  -2  18  103.40    6.32
  -8  -4  17    0.19    4.04
  -6  -6  13   12.94    5.15
  -6  -4  15   -2.83    4.02
  -5  -6  12   -2.34    4.16
  -5  -5  13   15.70    4.76
  -5  -4  14    8.73    4.44
  -5  -2  14   51.31    4.71
  -5   0  12    0.63    1.62
  -5   1  10   78.55    2.62
  -4  -7   8   12.35    4.62
  -4  -5  12   35.47    5.12
  -4  -3  13   53.08    5.01
  -3  -7   6   -0.37    3.47
  -3   0   9  598.82    7.32
  -2  -7   3   -2.94    2.93
  -2  -3  10   37.38    3.87
  -2   0   7    0.17    1.27
  -1  -6   4    3.30    3.10
  -1  -3   8    1.04    2.38
  -1   1  -4  762.11    7.01
  -1   1  -3   53.02    2.08
   0  -6  -2    1.43    2.13
   0  -6  -1  181.80    5.71
   0  -5   3  104.28    4.95
   0  -4   5  121.55    5.05
   1  -1  -2   79.92    0.78
 -13  -1  20   12.46    3.95
 -10  -1  18   -0.27    3.26
 -10   0  17    0.20    2.91
  -9  -3  18   27.26    4.87
  -8  -5  16    3.01    4.97
  -8  -2  17   21.84    4.17
  -7  -4  16    5.25    3.36
  -7  -3  16    2.33    4.18
  -7  -2  16   62.86    5.28
  -7   2  10   31.64    1.44
  -6  -5  14    1.55    4.55
  -6  -3  15  196.88    8.15
  -6   0  13    3.47    2.41
  -5  -7   9    2.66    4.53
  -5  -3  14   18.34    4.06
  -4  -8   2    0.65    4.01
  -4  -7   7    8.84    4.35
  -4  -6  10    4.70    3.18
  -3  -7   5    0.09    3.68
  -3  -5  10   88.27    5.53
  -3  -4  11   33.18    3.84
  -3  -3  11   42.39    4.26
  -3  -2  11  109.72    4.97
  -3   2   1   91.52    2.14
  -2  -7   1    3.30    3.43
  -2  -7   2   16.17    3.47
  -2  -6   6   47.29    4.88
  -2  -5   8   42.27    4.80
  -1  -6   3   -0.91    3.02
  -1  -5   6  122.36    5.51
  -1  -4   7   18.14    3.31
  -1   1  -5 1613.74   10.86
   0  -3   5  321.27    6.78
   0   0  -7   -0.30    1.12
   1  -3   2  364.88    6.05
   1  -2  -9   32.28    1.40
 -12   1  17    0.46    2.22
 -11  -3  19   -0.88    4.12
 -11  -2  19   38.33    5.18
  -9  -1  17    0.56    3.07
  -9   0  16    0.46    2.60
  -8  -1  16   -1.03    3.00
  -8   0  15   -1.01    2.24
  -7  -1  15   15.25    3.23
  -7   0  14    1.42    2.06
  -6  -6  12   13.94    5.00
  -6  -1  14   17.54    3.09
  -6   3   4   26.05    1.46
  -5  -7   8    1.86    3.92
  -5  -6  11    5.98    3.31
  -5  -4  13   11.07    4.37
  -4  -8   0   -0.51    3.78
  -4  -8   1   15.07    4.27
  -4  -6   9   57.17    5.82
  -4  -5  11   -1.11    3.74
  -4  -4  12    4.92    3.07
  -4  -2  12   10.56    3.08
  -4   1   8  359.27    4.30
  -3  -7   4    2.17    3.65
  -2  -7   0   42.87    4.14
  -2  -6   5   78.17    5.57
  -2  -3   9  243.87    7.15
  -2  -2   9   16.95    2.70
  -1  -6   2   -0.35    2.99
  -1  -3   7    3.19    2.56
  -1  -2   7  587.86    8.75
  -1   0   4    0.25    1.02
  -1   1  -1   26.91    1.30
   0  -5   2    8.38    2.59
   0  -4   4   13.24    2.58
   1  -4   0    3.49    1.52
   1  -3   1  289.83    5.25
   1  -2   1  646.29    6.32
 -13  -2  20   33.48    5.33
 -12  -1  19    1.69    3.64
 -12   0  18   17.62    3.55
 -11   1  16    1.22    2.40
 -10  -3  18    1.33    4.52
 -10  -2  18    6.33    4.18
 -10   4   6    4.05    1.24
  -9  -5  16   33.19    6.04
  -9  -4  17    0.09    3.15
  -9  -2  17   -1.96    3.45
  -8  -5  15    2.28    4.55
  -8  -4  16    0.26    4.49
  -7  -6  13   12.37    4.24
  -7  -5  14    9.14    4.57
  -7  -4  15   29.87    5.28
  -6  -7   9    1.89    4.39
  -6  -5  13   23.27    5.20
  -6  -4  14   -3.36    3.87
  -6   1  11   59.68    2.55
  -5  -6  10   -2.90    3.85
  -5  -5  12   -2.69    2.95
  -5  -3  13   87.60    5.65
  -5  -2  13  843.37   13.25
  -5   3   1    8.19    1.35
  -4  -7   6   11.50    4.06
  -4  -3  12   24.49    3.42
  -3  -7   3    1.84    3.54
  -3  -5   9    2.56    2.79
  -3  -4  10   26.05    4.07
  -2  -7  -2  230.87    7.22
  -2  -7  -1    5.86    2.88
  -2  -5   7   39.42    4.32
  -2  -4   8   94.85    5.24
  -1  -6   1   38.40    3.81
  -1  -4   6    2.81    2.72
   0  -5   1  117.21    4.73
   0  -3 -13   28.93    1.74
   0  -1   3   46.10    2.14
   1  -4  -1   22.52    1.92
 -14   0  19   -0.88    3.45
 -12  -3  19    1.87    4.46
 -12  -2  19   12.67    4.47
 -11  -1  18    1.35    3.34
 -11   2  14    2.47    1.49
 -10   1  15   -0.97    2.21
  -8  -2  16  202.53    7.95
  -8   2  11   36.87    1.76
  -7  -6  12   14.89    4.92
  -7  -3  15   52.40    5.44
  -7   1  12   -1.32    1.52
  -6  -6  11    6.87    4.70
  -6  -3  14  143.73    7.07
  -6  -2  14   84.17    5.36
  -5  -7   7   24.00    5.03
  -4  -7   5    1.93    3.88
  -4  -5  10   16.87    4.22
  -4  -4  11   48.35    5.19
  -4  -1  11   17.79    2.13
  -3  -7   2    7.69    3.62
  -3  -6   6    5.89    3.89
  -3  -5   8  102.30    6.04
  -3  -3  10  276.26    7.86
  -3  -2  10   35.50    3.45
  -3   0   8    8.89    1.61
  -2  -7  -3   23.27    3.12
  -2  -6   4   90.91    5.50
  -1  -6   0   -0.81    2.61
   0  -5  -9    1.69    0.87
   0  -5   0    2.91    2.05
   0  -4   3   29.59    2.93
   0  -3   4   31.83    2.40
   0  -2   4  146.90    3.86
   1  -4  -7   17.73    1.07
   1  -4  -2   49.23    2.31
   1  -3 -10  104.72    1.75
   1  -3   0   59.82    2.54
   1  -2   0  947.42    7.04
 -13  -1  19    5.73    3.80
 -13   1  17    6.60    2.90
 -11  -3  18   88.16    6.85
 -11  -2  18    3.32    3.96
 -11   0  17    7.65    3.02
 -10  -4  17   15.53    4.71
 -10  -1  17    2.06    3.28
 -10   2  13  140.98    3.49
  -9  -4  16   -3.40    4.34
  -9  -1  16   69.72    4.78
  -9   1  14   27.84    2.57
  -9   2  12    8.87    1.51
  -8  -6  13   -2.81    4.32
  -8  -4  15   -1.98    4.13
  -8   1  13   34.78    2.48
  -6  -7   8   -0.82    4.12
  -6  -5  12    2.23    4.47
  -6  -4  13   60.23    5.95
  -5  -7   6    1.84    3.80
  -5  -6   9   12.14    4.60
  -5  -5  11   60.17    5.18
  -5  -4  12  534.71   12.44
  -5   0  11    1.81    1.64
  -5   3   2    0.53    0.97
  -4  -7   4   -4.63    3.65
  -4  -3  11  110.87    5.71
  -4  -2  11   41.97    3.75
  -3  -7   1   33.81    4.35
  -3  -4   9   15.49    3.87
  -3  -1   9  331.91    6.51
  -2  -6   3   20.96    3.79
  -2  -5   6    5.08    2.58
  -2  -3   8    0.75    2.58
  -2   0   6   73.66    2.40
  -1  -6  -1    8.81    2.71
  -1  -5   3  147.19    5.75
  -1  -4   5    6.47    2.70
  -1  -3   6   87.06    4.13
  -1  -2   6   34.35    2.80
   0  -5  -1  117.54    4.40
   1  -2 -10   96.58    2.37
   1  -1  -8    3.07    0.97
 -13  -3  19    1.20    4.60
 -13  -2  19   -2.53    4.00
 -13   0  18    3.86    3.07
 -12  -1  18   -0.81    2.96
 -10  -3  17    1.50    4.48
 -10  -2  17    1.08    3.95
 -10   0  16   -0.21    2.61
  -9  -5  15   22.63    4.79
  -9   0  15  121.29    5.00
  -9   4   5    1.77    1.24
  -8  -5  14    6.63    3.65
  -8  -1  15    7.21    3.19
  -7  -6  11    3.98    4.35
  -7  -5  13   39.23    4.92
  -7  -1  14   19.40    3.20
  -6  -6  10   -0.87    4.24
  -6   0  12  173.71    4.91
  -4  -7   3    5.86    3.48
  -4  -5   9    3.04    3.68
  -4  -4  10  187.01    7.52
  -3  -7   0    9.26    3.41
  -3  -5   7   13.25    3.68
  -2  -6   2    8.74    3.13
  -2  -4   7   -1.32    2.13
  -2   2  -2  110.03    3.03
  -1  -6  -3   30.35    3.10
  -1  -6  -2  223.79    6.28
  -1  -1   5   16.26    2.04
  -1   1   0 1162.76    5.40
   0  -5  -2    8.89    2.16
   0  -3   3   13.41    2.15
   1  -4  -6    4.75    0.98
   1  -4  -5    9.25    1.12
   1  -4  -4   68.00    2.33
 -14  -1  19    2.31    3.68
 -12  -3  18   -2.53    4.40
 -12  -2  18    3.60    3.76
 -12   1  16    0.53    2.50
 -11  -4  17    2.94    4.79
 -10  -5  15   -1.43    4.47
  -9  -2  16   -5.46    3.41
  -8  -6  12    3.35    4.52
  -8  -3  15    0.97    3.64
  -8   0  14    2.19    2.25
  -7  -7   8    8.76    4.44
  -7  -3  14   57.86    5.59
  -7   0  13    7.58    2.22
  -6  -7   7    8.35    3.60
  -6  -5  11   -0.13    4.10
  -6  -3  13   30.07    3.70
  -6  -2  13    3.63    3.27
  -5  -7   5   14.28    4.46
  -5  -6   8   54.56    5.78
  -5  -5  10   89.67    6.26
  -5  -4  11   -1.26    4.02
  -5   1   9  102.07    2.65
  -4  -1  10   39.65    3.02
  -3  -7  -1   47.00    4.18
  -3  -4   8   91.77    5.29
  -3  -3   9   56.65    4.26
  -3  -2   9  136.00    5.02
  -2  -1   7   45.25    2.43
  -1  -6  -6   10.37    1.98
  -1  -6  -5   69.48    3.40
  -1  -5   2  448.13    8.93
  -1  -4   4   70.64    3.99
   0  -5  -8   28.95    1.66
   0  -2   3  213.64    4.34
   1  -1  -9  746.97    6.84
 -12   0  17   -0.97    2.86
 -11  -3  17   16.70    4.75
 -11  -2  17   15.04    4.05
 -11  -1  17   25.20    3.82
 -10  -1  16   -6.86    2.78
  -9  -5  14    2.52    4.49
  -9  -4  15   -2.38    4.08
  -8  -5  13   22.83    5.43
  -8  -4  14   -0.28    4.20
  -7  -6  10   -3.03    3.95
  -7  -5  12   15.44    4.74
  -7  -4  13   -2.88    4.24
  -6  -7   6   29.03    5.32
  -6  -6   9    4.21    4.02
  -6  -4  12    5.15    4.14
  -6   3   5   27.39    1.23
  -5  -7   4    3.42    4.03
  -4  -7   2   -0.84    3.13
  -4  -5   8   12.46    4.14
  -4  -3  10   44.16    4.38
  -3  -7  -3    4.01    2.80
  -3  -7  -2   21.47    3.37
  -2  -6   1   -3.26    2.51
  -2  -4   6   26.20    3.47
  -2  -3   7   31.86    2.97
  -2  -2   7   16.42    2.52
  -2   2  -1  109.36    2.73
  -1  -3   5  460.56    7.96
  -1  -2   5  233.41    5.26
   0  -5  -7   11.42    1.48
   0  -1   2    1.97    0.95
   1  -2 -11    7.95    1.25
   1  -1 -10  142.52    3.43
 -15  -1  19    1.12    3.80
 -13  -2  18   -1.14    3.59
 -13  -1  18   -1.45    3.15
 -11  -4  16   14.67    5.03
 -11   0  16    2.01    2.72
 -11   1  15    9.52    2.34
 -10  -2  16   17.59    4.28
  -9  -6  12    5.21    5.02
  -9  -3  15   27.99    4.90
  -9  -1  15   12.91    3.47
  -8  -6  11   -1.21    3.23
  -8   4   4    0.87    1.43
  -7  -7   7    2.61    4.20
  -6   1  10   58.43    2.46
  -6   2   8    0.95    0.61
  -5  -5   9   19.50    4.56
  -5  -1  11    0.24    2.10
  -5   3   3    9.80    1.21
  -4  -7   1    7.82    3.65
  -4  -6   5  114.78    6.62
  -4  -4   9    7.03    3.36
  -4  -2  10   -1.23    2.49
  -3  -7  -4   -1.34    2.21
  -3  -6   3   21.67    3.99
  -2  -6   0  108.59    5.20
  -1  -5   1    1.55    2.11
   0  -5  -6   23.12    1.85
   0  -5  -5    6.63    1.46
   0  -4   0    7.67    1.76
   0  -3   2   36.12    2.56
   1  -3 -11   22.29    1.14
 -13   0  17   69.66    4.92
 -12  -3  17   15.56    5.00
 -12  -1  17   -1.43    3.32
 -12   2  14   12.03    1.99
 -10  -5  14    4.77    4.63
 -10  -4  15   -2.63    4.28
 -10   0  15   -1.24    2.57
 -10   1  14   63.77    3.42
  -9  -5  13    2.89    4.85
  -9  -4  14   11.92    4.56
  -8  -7   8   19.49    4.37
  -8  -5  12   40.44    5.86
  -8  -3  14   14.90    3.51
  -8  -1  14   13.72    3.11
  -7  -6   9    2.12    4.32
  -7  -5  11   49.91    5.96
  -7  -3  13  169.17    7.36
  -7  -2  13  104.97    5.60
  -7  -1  13    0.39    2.53
  -6  -7   5   20.18    4.56
  -6  -6   8   21.74    4.64
  -6  -5  10   49.39    4.73
  -6  -4  11  165.21    7.64
  -6  -3  12   20.10    3.40
  -6  -2  12   46.48    4.22
  -5  -7   3    0.25    3.42
  -5  -4  10  177.24    7.02
  -5  -2  11   90.53    4.81
  -4  -7   0    5.57    3.36
  -4  -5   7    2.51    3.65
  -3  -6   2   -0.90    2.85
  -3  -5   5   16.64    3.62
  -3  -3   8   14.40    2.33
  -3  -1   8   84.69    3.28
  -3   0   7 1498.85   10.24
  -2  -6  -1  109.41    5.04
  -2  -4   5  109.87    4.99
  -2  -3   6   34.69    3.16
  -1  -5   0   29.85    2.95
  -1   0   3  352.70    3.29
   0  -2   2  480.37    6.09
   0   1  -5  859.50    7.87
 -15   0  18   -2.49    3.37
 -14  -3  18   12.40    4.08
 -14  -2  18    4.51    4.17
 -14  -1  18   -0.95    3.60
 -13   1  16    3.08    2.38
 -12  -4  16   -3.17    4.42
 -12  -2  17    0.52    3.63
 -11  -1  16    1.41    3.21
 -10  -6  12    3.32    4.33
  -9  -6  11    3.68    4.52
  -9   0  14    1.57    2.28
  -9   1  13   45.85    2.81
  -9   4   6   23.80    1.57
  -8  -7   7   13.93    5.06
  -8  -6  10    2.63    3.31
  -8  -4  13   15.34    3.73
  -8   0  13   -0.57    2.09
  -8   1  12   16.32    1.88
  -7  -7   6    1.59    3.23
  -7  -4  12   46.84    4.67
  -7   1  11    5.50    1.45
  -6  -7   4    5.70    4.32
  -6   0  11    0.90    1.65
  -5  -7   2   -4.36    3.52
  -5  -5   8    8.08    4.02
  -4  -7  -1    2.50    3.10
  -4  -6   4   37.98    4.71
  -4  -4   8    1.26    3.13
  -4  -3   9   21.24    3.46
  -4   3   1   91.04    2.70
  -3  -2   8  154.79    4.87
  -2  -6  -2  128.11    5.13
  -2  -1   6   39.09    2.56
  -2   0   5   -0.01    1.15
  -2   2   0  211.42    3.37
  -1  -1   4  263.02    4.45
   0  -4  -1   28.74    2.47
   0  -3   1   57.46    2.77
   1  -3  -3  359.36    4.33
   1   0  -8   -0.56    1.15
   1   0  -7 1162.56    8.73
   1   0  -6   -0.68    0.98
 -13  -3  17   79.19    6.70
 -13  -1  17    8.84    3.49
 -12   0  16   12.31    3.21
 -11  -5  14    3.50    3.99
 -11  -4  15    1.64    4.63
 -11  -2  16   85.60    5.89
 -11   2  13   25.27    2.11
 -11   3  11   17.78    1.13
 -10  -5  13   50.27    6.43
 -10  -3  15    4.88    4.12
 -10  -1  15    0.51    3.13
  -9  -7   8   -1.71    4.56
  -9  -5  12   26.13    5.24
  -9  -3  14  142.09    7.37
  -7  -7   5    4.20    4.22
  -7  -6   8   -2.68    4.08
  -7  -5  10   23.11    5.05
  -6  -7   3    2.78    3.60
  -6  -5   9   66.04    5.59
  -5  -7   1   20.03    4.10
  -5  -6   5   12.16    4.12
  -5  -4   9    1.46    3.59
  -5  -3  10    1.51    3.12
  -4  -7  -2    1.09    2.86
  -4  -5   6   36.51    4.51
  -4  -2   9   52.71    3.61
  -4  -1   9  286.16    6.01
  -3  -6   1   -0.61    2.93
  -3  -4   6    5.31    2.90
  -2  -6  -3    3.10    2.31
  -2  -5   2    8.10    2.80
  -2  -2   6    0.17    1.97
  -1  -5  -1    0.19    1.86
  -1  -4   2   49.92    3.28
  -1  -2   4  133.05    3.94
   1  -2  -2   48.06    1.39
   1   0  -5 2136.35    9.90
 -16   0  18    0.20    3.53
 -15  -2  18   21.24    4.83
 -15  -1  18    8.20    3.68
 -14  -3  17   12.38    4.55
 -14   0  17   -0.10    3.01
 -13  -4  16   25.34    5.63
 -13  -2  17   -1.61    3.64
 -12  -3  16   17.71    5.07
 -12   1  15   -0.50    2.13
 -11   0  15    0.26    2.76
 -10  -6  11    3.27    4.61
 -10  -4  14   -0.47    3.15
 -10  -2  15   -1.82    2.41
 -10   2  12   78.33    2.82
  -9  -7   7   67.08    6.58
  -9  -6  10    1.70    4.42
  -9  -4  13    3.12    4.46
  -9  -1  14   25.52    3.58
  -8  -6   9   -0.97    3.06
  -8  -4  12    8.29    4.55
  -8  -3  13   19.03    3.58
  -7  -4  11   16.30    4.66
  -7  -3  12   91.58    5.34
  -6  -4  10   50.40    5.23
  -6  -3  11  150.01    6.21
  -5  -7   0    1.95    3.13
  -5  -5   7    2.09    3.72
  -5  -2  10    4.76    2.76
  -5  -1  10   77.32    3.79
  -4  -7  -4    1.01    2.74
  -4  -7  -3   32.07    3.71
  -4  -6   3   35.38    3.78
  -4   0   8 1163.09    9.81
  -3  -6   0    1.30    2.84
  -3  -3   7   57.72    3.61
  -2  -6  -4   -0.91    1.93
  -2  -4   4   -2.70    1.80
  -2  -3   5  410.04    7.80
  -1  -5  -2   97.39    4.04
  -1  -3   3  360.84    6.67
   0  -4  -2   70.78    2.98
   0   1  -3   43.68    1.91
   1  -3 -12   17.85    1.17
   1  -3  -4    3.50    0.91
 -16  -2  18    4.34    4.26
 -16  -1  18   12.23    3.89
 -14  -2  17    2.31    3.73
 -14  -1  17    9.75    3.54
 -14   1  16    0.37    2.41
 -12  -4  15    0.97    4.36
 -12  -2  16   13.53    4.34
 -12  -1  16   -0.34    3.28
 -11  -5  13   11.95    5.30
 -11   1  14    1.57    2.36
 -10  -5  12   31.15    5.46
 -10   3  10   -0.09    0.75
  -8  -7   5    5.89    4.17
  -8  -2  13   23.96    3.88
  -8  -1  13   28.88    3.01
  -8   4   5   11.54    1.36
  -7  -7   4    3.19    3.92
  -7  -6   7    4.17    4.47
  -7  -2  12   42.15    4.19
  -7   2   9   32.00    1.36
  -6  -7   2   14.71    4.21
  -6  -5   8    6.61    4.05
  -6  -2  11  346.16    8.39
  -5  -7  -1   -3.98    3.25
  -5  -6   4    7.77    3.94
  -4  -6   2   73.26    5.21
  -4  -5   5   84.19    5.47
  -4  -4   7   40.90    4.07
  -4  -3   8   12.97    3.09
  -3  -2   7  140.19    4.73
  -3  -1   7   14.44    2.18
  -2  -6  -6   18.56    2.36
  -2  -5   1    2.88    2.51
  -1   2  -3  216.83    4.29
   0  -3   0   -0.32    1.38
   0  -2   1    4.56    1.50
   0  -1   1  117.52    2.28
 -15  -3  17    4.50    4.58
 -15   0  17   25.90    3.94
 -13  -4  15    8.60    4.59
 -13   0  16   -2.85    2.78
 -13   2  14    4.05    1.96
 -11  -4  14   -2.65    3.06
 -11  -2  15   43.43    4.91
 -11  -1  15   14.89    3.69
 -10  -7   7    1.04    4.99
 -10  -6  10   13.27    5.12
 -10  -4  13   -1.00    4.44
 -10  -3  14   14.62    3.63
 -10   0  14  271.57    7.04
  -9  -7   6   13.80    5.03
  -9  -6   9   -0.70    4.37
  -9  -5  11   53.86    5.90
  -9  -3  13   12.73    4.36
  -9   2  11   74.35    2.47
  -9   3   9   36.80    1.03
  -8  -6   8   41.47    4.69
  -7  -7   3    0.41    4.01
  -7  -5   9   14.96    3.48
  -6  -7   1    5.52    3.72
  -6  -6   5   66.95    5.83
  -5  -4   8   26.62    3.92
  -5  -3   9   18.37    3.47
  -5   1   8   88.14    2.42
  -4   3   2    2.58    1.17
  -3  -6  -1   37.46    3.76
  -3  -4   5    4.17    2.75
  -2  -6  -7   21.14    2.23
  -2  -4   3  180.43    5.62
  -1  -5  -3    3.49    1.85
   1   0  -4   -0.76    0.84
 -15  -2  17   -3.09    4.08
 -15  -1  17    2.12    3.40
 -15   1  16   30.05    3.81
 -14  -3  16   32.66    5.35
 -13  -2  16   18.87    4.48
 -13  -1  16    2.92    3.51
 -13   1  15   -1.95    2.66
 -12  -5  13    7.37    4.86
 -12  -4  14    2.99    4.36
 -12   0  15   -1.25    2.84
 -11  -5  12    5.37    4.70
 -10   1  13    7.99    2.08
  -9  -4  12  127.99    6.81
  -9   0  13   11.17    2.53
  -8  -7   4    1.23    4.33
  -8  -4  11  133.86    7.16
  -8  -3  12   98.05    5.57
  -8   0  12   39.94    2.93
  -7  -4  10   66.40    5.49
  -7  -3  11  403.57   10.23
  -7   0  11  227.48    5.70
  -6  -7   0    5.65    3.96
  -6  -5   7    4.91    3.66
  -6  -4   9   29.81    3.58
  -6  -3  10  197.32    6.85
  -6   0  10   37.52    2.58
  -5  -7  -3   34.44    4.19
  -5  -7  -2    0.00    2.72
  -5  -6   3   -1.34    3.53
  -5  -5   6   41.24    3.99
  -4  -6   1   10.86    3.42
  -4  -4   6   -1.46    2.76
  -4  -1   8  364.64    6.63
  -3  -6  -2  144.53    5.66
  -3  -3   6   68.07    3.58
  -3   1   5  323.72    2.81
  -2  -5   0    2.65    2.05
  -2  -2   5    3.74    1.47
  -2  -1   5  496.33    6.41
  -2   2   1 1293.83    7.28
  -1  -2   3  405.16    6.10
  -1   1   1    4.01    0.55
  -1   2  -2    0.44    1.22
   0   1  -2    1.19    1.07
 -16   0  17    0.95    3.16
 -14  -4  15   29.01    6.13
 -14   0  16    2.83    3.04
 -13  -5  13   -0.97    5.45
 -12  -2  15   38.67    5.00
 -11  -6  10   -2.08    3.76
 -11  -4  13    5.11    4.58
 -11  -3  14   17.26    4.62
 -10  -7   6   60.92    6.66
 -10  -6   9   12.77    4.84
 -10  -5  11   40.21    5.66
  -9  -7   5   18.46    4.66
  -9  -6   8    7.63    4.42
  -9  -5  10    8.17    4.76
  -9  -1  13   46.93    3.95
  -9   1  12   12.97    2.02
  -8  -6   7    9.91    3.44
  -8  -5   9   29.23    5.07
  -8  -2  12  195.63    7.09
  -7  -7   2   11.77    3.94
  -7  -5   8   30.25    4.87
  -7   4   4   15.23    1.57
  -6  -6   4   32.97    4.80
  -6  -2  10    4.18    2.75
  -6   1   9   18.74    1.70
  -5  -7  -4    5.01    3.16
  -5  -2   9  113.21    4.80
  -5  -1   9  100.80    4.04
  -4  -6   0   -2.53    2.64
  -4  -3   7   25.65    3.31
  -3  -6  -3   25.28    3.27
  -3  -5   2  218.36    6.57
  -3  -4   4   74.81    4.31
  -3   0   6    2.99    1.30
  -3   3   0    1.88    1.15
  -2  -3   4  240.44    5.73
  -1  -1   3  194.77    3.47
   1  -3 -13    1.37    0.90
   1  -3  -5  432.46    3.86
 -16  -2  17    3.84    3.92
 -16  -1  17   23.10    4.59
 -15  -3  16   34.09    5.45
 -14  -2  16    8.14    4.25
 -14  -1  16    5.66    3.64
 -13  -4  14    4.06    4.71
 -12  -6  10    5.21    5.68
 -12  -5  12   24.90    5.67
 -12  -1  15   -0.25    3.25
 -12   1  14   21.36    2.98
 -12   2  13   -0.10    1.66
 -10  -4  12    4.53    4.63
  -9  -7   4   14.09    4.76
  -9  -4  11   24.79    5.14
  -9  -3  12   34.61    4.98
  -8  -7   3    1.15    3.75
  -8   1  11   -0.41    1.36
  -7  -7   1   -0.34    3.70
  -7  -2  11  154.13    5.81
  -7   1  10   13.47    1.50
  -6  -7  -1   -1.56    3.35
  -6  -4   8    2.28    3.52
  -6  -1  10   60.05    3.55
  -5  -6   2   29.53    4.07
  -5  -5   5    6.06    3.35
  -5  -4   7   -0.75    2.23
  -5  -3   8  167.13    6.18
  -3  -6  -4   79.55    4.37
  -3  -2   6  248.22    5.82
  -2  -5  -1   54.77    3.46
  -2  -4   2   16.66    2.58
  -1  -5  -5   10.33    1.69
   0  -4  -4   13.30    1.37
   1  -2  -3  382.95    3.13
 -17  -2  17    4.83    4.68
 -17  -1  17   10.27    4.61
 -17   0  17   15.91    4.15
 -16  -3  16   -4.30    4.47
 -15  -2  16   45.41    5.34
 -15   0  16    0.98    3.37
 -14   1  15   17.56    3.36
 -13  -2  15   14.90    4.25
 -13   0  15    3.98    2.94
 -12  -4  13    0.16    4.62
 -12  -3  14   44.19    5.60
 -11  -6   9    4.10    3.69
 -11  -2  14    0.81    2.64
 -11  -1  14   -0.99    3.11
 -10  -7   5    0.66    3.53
 -10  -6   8    8.93    4.50
 -10  -5  10    0.89    4.57
  -9  -6   7   20.44    4.64
  -9  -5   9    0.25    4.08
  -8  -7   2    2.45    4.00
  -8  -5   8   -1.93    3.78
  -8  -4  10    2.17    2.93
  -8  -3  11  807.11   14.21
  -7  -7   0   14.38    3.94
  -7  -5   7    3.65    3.92
  -7  -4   9   24.06    3.62
  -7  -3  10 1445.26   18.00
  -6  -7  -2   22.74    4.00
  -6  -6   3   64.88    5.42
  -6  -5   6   46.88    4.19
  -6  -3   9    0.16    2.33
  -5  -6   1   40.19    4.23
  -4  -6  -1    0.25    2.81
  -3  -5   1    6.69    2.68
  -3  -3   5  255.43    6.40
  -3  -1   6   24.54    2.35
  -2  -5  -2   -2.24    2.18
  -1  -5  -6   12.86    1.84
  -1  -4  -1   46.41    2.68
  -1   2  -1  657.98    6.29
   0  -2   0   34.59    1.82
 -18   0  17   -0.79    3.74
 -15  -1  16   28.79    4.59
 -14  -4  14    1.58    3.42
 -13  -5  12    4.40    4.18
 -13  -1  15   -2.21    3.29
 -12  -6   9   44.97    6.75
 -12  -5  11   15.39    5.09
 -11  -4  12   16.00    5.00
 -11  -3  13  114.29    6.95
 -11   1  13   33.07    3.11
 -11   2  12   18.87    2.12
 -10  -7   4    2.15    4.38
 -10  -1  13    4.01    2.88
 -10   0  13    1.34    2.28
  -9  -7   3   -6.12    4.16
  -9  -2  12    4.66    3.66
  -8  -7   1    2.87    3.64
  -7  -6   4    1.92    3.91
  -6  -7  -3    1.07    2.98
  -6   4   3    4.43    1.30
  -5  -5   4    2.44    3.44
  -5  -4   6    3.94    2.99
  -4  -6  -2   45.39    4.05
  -4  -3   6    8.97    2.62
  -4  -2   7   42.10    3.18
  -4   0   7    0.50    1.39
  -3  -6  -5   24.17    2.80
  -3  -4   3    2.20    2.37
  -2  -3   3 1368.08   12.92
  -2  -2   4   28.79    2.45
  -1  -5  -7    9.23    1.63
  -1  -3   1   13.44    1.97
   0  -4  -5  117.89    2.99
   1   0  -3  340.58    3.12
   1   1  -5   16.61    1.71
 -16  -2  16   13.88    4.77
 -16   0  16   14.80    3.95
 -15  -4  14    1.21    4.74
 -15  -3  15    7.77    4.82
 -14  -5  12   27.50    6.13
 -14  -2  15    3.39    4.00
 -13  -4  13    2.96    4.45
 -12   0  14   14.45    3.23
 -11  -6   8   87.25    6.54
 -11  -5  10   -6.46    4.55
 -10  -6   7    8.73    4.46
 -10  -4  11   27.02    4.21
  -9  -7   2   10.40    4.09
  -9  -4  10   89.19    6.48
  -9  -1  12   13.34    2.99
  -9   0  12    1.59    2.12
  -8  -4   9   31.46    4.87
  -8  -2  11   32.41    3.91
  -7  -7  -1   22.41    4.03
  -7  -4   8   -3.34    3.50
  -7  -2  10   34.58    3.68
  -6  -7  -4   14.66    3.49
  -6  -6   2    1.01    3.52
  -6  -5   5   38.78    4.63
  -6  -4   7    0.80    3.07
  -6  -2   9   18.39    3.10
  -5  -6   0   66.18    4.91
  -5  -3   7   46.78    3.94
  -5  -2   8  188.98    5.75
  -4  -1   7   50.56    2.93
  -4   3   3 1067.43    7.10
  -3  -6  -7   13.13    2.38
  -3  -5   0  100.69    4.65
  -3   3   1  617.48    6.45
  -2  -5  -3  201.18    5.51
  -2   0   4  634.60    5.15
  -1  -5 -10    3.17    1.18
  -1  -5  -9   16.10    1.54
  -1  -5  -8    5.02    1.36
  -1  -2   2   47.06    2.22
   1  -3  -6   81.59    1.59
   2  -2 -11  106.59    2.52
   2  -2 -10   13.39    1.12
 -17  -2  16   41.36    5.75
 -16  -3  15    6.81    4.88
 -16  -1  16    0.32    3.74
 -15   1  15    8.41    2.91
 -14  -4  13    4.32    4.79
 -14  -1  15   12.66    3.84
 -14   0  15   -1.20    2.97
 -13  -5  11    3.85    4.99
 -13   1  14   28.32    3.11
 -12  -6   8   71.57    7.21
 -12  -4  12    3.82    4.32
 -12  -3  13   34.24    5.16
 -12  -1  14   24.95    3.95
 -11  -7   4    3.42    4.60
 -10  -7   3    6.49    4.24
 -10  -5   9   -4.78    3.00
 -10   1  12    6.60    2.23
  -9  -5   8   99.44    6.70
  -9  -3  11   19.86    3.65
  -9   4   7    7.67    0.87
  -8  -7   0   11.75    4.19
  -8  -6   4   30.85    4.84
  -8  -5   7    2.08    3.77
  -8  -3  10  142.93    7.01
  -7  -7  -2    3.80    3.59
  -7  -6   3    3.39    3.85
  -7  -5   6   32.66    3.92
  -7  -3   9   65.05    5.09
  -7   0  10   -1.62    1.58
  -6  -7  -5   -0.99    2.94
  -6  -3   8   -1.79    2.88
  -5  -1   8   88.11    3.73
  -5   0   8    0.30    1.53
  -4  -6  -3    6.41    2.79
  -4  -4   4   -0.06    2.56
  -3  -3   4   22.14    2.73
  -2  -1   4   44.39    2.42
  -1  -4  -2   92.32    3.32
   0  -4  -6   81.13    2.44
   0   1  -1  108.01    2.10
   2  -2 -12   33.38    1.78
   2  -2  -9   15.05    0.92
 -18  -2  16    1.33    4.07
 -17  -3  15    3.92    4.45
 -17  -1  16   -2.97    3.99
 -17   0  16    3.37    3.47
 -15  -2  15  113.98    7.16
 -14  -5  11   35.21    5.98
 -13  -4  12   -0.12    4.24
 -13  -2  14    6.47    4.08
 -13   2  13   34.37    2.71
 -12  -5  10    4.88    4.62
 -11  -6   7    5.28    3.47
 -11  -5   9   35.96    5.49
 -11  -3  12   19.48    4.70
 -11  -1  13   38.25    4.16
 -10  -7   2    2.17    4.45
 -10  -6   6    5.94    4.39
 -10  -4  10    0.98    4.42
 -10  -2  12   84.89    5.67
 -10   2  11   50.27    2.42
  -9  -7   1    3.95    4.14
  -8  -7  -1    8.34    4.07
  -7  -7  -3   19.01    3.93
  -7  -1  10   10.86    1.97
  -6  -6   1   10.56    3.48
  -6  -5   4    5.57    3.54
  -6  -1   9   21.09    2.54
  -5  -6  -1    4.20    3.00
  -5  -4   5    1.14    3.03
  -4  -6  -4   22.64    3.40
  -3  -5  -1   77.10    4.15
  -3  -4   2   25.44    2.90
  -3  -2   5    1.43    1.46
  -2  -5  -4   31.37    2.84
   0   2  -3  220.51    4.35
   1   1  -4  245.25    3.97
   2  -2 -13    3.47    1.31
   2   0  -7   -1.32    1.07
 -18  -1  16   -0.37    3.78
 -18   0  16   10.97    4.33
 -16   1  15   -2.50    2.79
 -15  -4  13   -1.84    3.93
 -15  -1  15   12.21    4.04
 -15   0  15    1.61    3.25
 -13  -6   8   17.83    5.68
 -13  -5  10   10.69    4.88
 -13  -3  13    9.81    4.33
 -13  -1  14   31.95    4.46
 -13   0  14    0.75    2.87
 -12  -6   7    5.25    5.03
 -12   1  13    1.95    2.59
 -11  -7   3    8.39    3.75
 -10  -5   8   42.70    5.69
 -10  -3  11   98.97    6.38
  -9  -7   0    1.03    4.00
  -9  -5   7    3.46    4.20
  -9  -2  11   76.36    5.18
  -9   1  11    5.54    1.82
  -8  -7  -2   19.44    4.57
  -8  -6   3    0.36    3.66
  -8  -5   6    6.33    4.12
  -8  -4   8    8.60    4.14
  -7  -7  -4   26.30    4.18
  -7  -6   2    2.55    3.52
  -7  -5   5   17.01    4.25
  -7  -4   7    9.33    3.78
  -7   4   5   13.13    1.31
  -6  -6   0   -3.87    2.88
  -6  -4   6    1.69    3.11
  -5  -6  -2    1.47    2.57
  -4  -3   5   14.22    2.66
  -4  -2   6  138.62    4.67
  -2  -3   2   88.18    3.41
  -1  -3   0   60.79    2.77
  -1  -1   2   81.14    2.38
  -1   0   2   -1.00    0.58
   0  -4  -7   -0.03    1.04
 -17  -2  15    4.89    4.06
 -16  -4  13   -3.25    4.69
 -16  -3  14    5.42    4.75
 -14  -4  12    2.61    4.71
 -14  -3  13    6.97    4.34
 -14  -2  14    2.06    3.03
 -14   1  14    0.28    2.41
 -12  -5   9   19.73    5.33
 -12  -4  11    3.50    3.29
 -12  -3  12   45.19    5.38
 -11  -7   2   -1.14    4.13
 -11  -6   6   47.00    5.11
 -11  -4  10    3.28    4.35
 -10  -7   1    0.95    4.22
 -10  -1  12    2.98    2.80
 -10   0  12   11.13    2.59
  -9  -3  10  327.20    9.22
  -9   2  10  125.73    3.17
  -8  -3   9  526.34   11.21
  -8  -2  10  179.31    6.50
  -8   1  10    3.66    1.68
  -7  -7  -5    4.33    3.30
  -7  -3   8   25.90    3.74
  -7  -2   9   32.19    3.53
  -6  -3   7    7.14    2.82
  -6  -2   8    0.42    2.30
  -6   3   6    2.28    0.44
  -5  -3   6   96.25    4.79
  -5  -2   7   11.65    2.54
  -4  -6  -5   15.82    2.77
  -4  -5   0  121.82    5.31
  -3  -5  -2  288.23    6.91
  -2  -2   3  186.01    4.28
  -2   2   2   30.44    1.21
  -1  -4  -3   14.70    1.78
  -1   2   0  937.81    6.89
   2  -2  -8   36.62    0.98
   2   0  -6   74.06    2.25
 -18  -2  15   73.05    6.32
 -17  -3  14    7.17    4.91
 -17   1  15   13.95    3.54
 -16  -1  15    2.38    3.46
 -16   0  15    0.93    3.30
 -15  -4  12   -3.68    4.72
 -15  -2  14   18.02    4.68
 -14  -5  10    0.17    4.75
 -14  -1  14    0.65    3.60
 -14   0  14   15.11    3.45
 -13  -6   7   51.35    6.38
 -13  -4  11   13.14    5.07
 -13  -2  13   33.01    4.86
 -12  -6   6   -2.65    4.53
 -12  -1  13    2.79    3.31
 -12   0  13   -2.14    2.45
 -12   2  12   18.78    2.27
 -11  -5   8    2.00    4.37
 -11  -3  11   14.12    4.46
 -10  -7   0   26.24    4.99
 -10  -5   7    7.69    4.49
 -10  -4   9  411.78   11.54
  -9  -7  -1   50.26    5.31
  -8  -7  -3   10.47    4.04
  -8  -6   2    0.46    3.76
  -7  -6   1   25.12    3.56
  -7  -5   4   15.60    4.06
  -7   1   9   26.11    2.01
  -6  -6  -1    2.15    3.11
  -6   1   8    4.71    1.27
  -6   4   4   64.96    2.28
  -5  -6  -3    1.71    2.77
  -5  -4   4    5.34    2.88
  -4  -6  -6    2.10    2.25
  -3  -3   3  163.64    4.98
  -3   0   5   40.43    1.90
  -3   3   2  292.93    4.17
  -2  -4  -1  218.72    5.33
  -1  -2   1  270.78    4.55
   0   2  -2  445.88    5.67
 -18  -3  14    2.58    4.96
 -17  -1  15   15.24    4.33
 -17   0  15   20.34    4.13
 -16  -4  12   11.43    5.44
 -15   1  14   -0.10    3.10
 -14   2  13   82.91    3.81
 -13  -5   9   26.75    4.61
 -13  -3  12    6.08    4.34
 -12  -4  10  102.23    7.21
 -11  -7   1   31.25    5.26
 -11  -1  12    1.33    2.83
 -11   1  12   -0.69    1.93
 -10  -3  10   -3.07    3.86
 -10  -2  11   50.74    4.75
  -9  -7  -2   20.49    4.61
  -9  -5   6    6.11    3.01
  -9  -4   8  300.06    9.21
  -8  -7  -4   15.34    4.06
  -8  -5   5  162.88    7.00
  -8  -4   7   27.55    4.53
  -8  -1  10    4.27    2.38
  -8   0  10   97.25    3.86
  -8   2   9   30.46    1.65
  -7  -6   0    7.47    3.46
  -7  -4   6   20.65    3.72
  -7  -1   9   29.69    2.94
  -6  -4   5   41.08    3.64
  -5  -6  -4  147.85    6.04
  -5  -5   1   67.52    4.59
  -4  -5  -1  158.36    5.93
  -4  -1   6   90.69    3.47
  -3  -5  -3  325.86    7.11
  -3  -2   4   18.52    2.35
  -2  -5  -6   75.37    3.19
  -2  -3   1   15.55    2.19
   0  -4  -8   38.96    1.65
   1  -3  -7    0.14    0.55
   1   1  -3  189.92    3.29
 -18  -1  15   -2.68    3.79
 -18   0  15   -2.38    3.87
 -16  -2  14   22.92    4.04
 -15  -1  14    4.12    3.67
 -15   0  14    1.26    2.80
 -14  -5   9   31.26    6.03
 -14  -4  11    8.52    3.72
 -14  -3  12   14.96    4.46
 -14  -2  13   90.30    6.33
 -13  -6   6   13.92    5.20
 -13  -1  13   31.90    4.33
 -13   1  13   28.71    3.20
 -12  -5   8   39.38    4.87
 -12  -3  11  195.65    8.48
 -11  -7   0    5.79    4.70
 -11  -5   7    5.34    4.60
 -11  -4   9   21.54    5.11
 -11   0  12    1.29    2.40
 -10  -7  -1    9.26    4.22
  -9  -7  -3   -0.67    3.63
  -9  -3   9   42.10    4.97
  -9  -2  10  131.49    6.00
  -8  -7  -5    1.50    3.45
  -8  -6   1   22.64    4.42
  -6  -6  -2   -4.62    2.88
  -6  -1   8    4.06    2.01
  -5   4   3    0.78    1.35
  -4  -6  -8    0.55    1.67
  -4  -4   2    4.86    2.41
  -4  -3   4   23.52    2.39
  -4   0   6  662.28    6.76
  -2  -5  -7   27.87    2.33
  -1  -3  -1  280.14    4.97
 -19  -1  15   15.21    5.08
 -17  -2  14   32.30    5.14
 -16  -1  14   -0.90    3.75
 -16   1  14   -2.82    3.08
 -15  -5   9   -0.01    5.55
 -15  -4  11    1.46    4.61
 -14  -6   6    3.45    5.41
 -13  -5   8    0.36    4.81
 -13  -4  10    5.32    4.50
 -13   0  13   98.92    5.15
 -11  -7  -1   33.74    5.32
 -11  -3  10   16.53    4.27
 -11  -2  11    8.26    3.86
 -11   2  11    6.22    1.78
 -10  -7  -2   21.69    4.81
 -10  -5   6  104.67    6.24
 -10  -4   8    5.67    4.45
 -10   1  11   25.53    2.49
  -9  -7  -4    6.08    4.03
  -9  -6   2    4.57    3.06
  -9  -5   5    9.96    4.29
  -9  -4   7    7.67    3.90
  -8  -3   8    2.92    2.50
  -8  -2   9   30.25    3.12
  -7  -6  -1   10.38    3.57
  -7  -3   7   34.62    3.89
  -7  -2   8   77.08    4.33
  -7   2   8   73.02    1.90
  -6  -6  -3    8.25    3.30
  -6  -3   6    4.87    2.83
  -5  -6  -5   -0.55    2.46
  -5  -5   0   -0.17    2.65
  -5  -4   3   -0.10    2.58
  -5  -3   5  178.47    5.63
  -5  -2   6   42.45    3.21
  -5   0   7  460.62    6.26
  -4  -2   5  122.20    4.06
  -3  -5  -4  400.89    7.61
  -2  -4  -2    1.88    1.54
  -2  -1   3  267.59    4.33
   0  -4  -9   30.14    1.45
   2   0  -5   -1.61    0.92
 -19  -2  14    2.35    4.25
 -19   0  15   12.94    3.96
 -18  -3  13   10.76    5.32
 -18  -2  14   11.54    4.47
 -16   0  14   27.13    4.23
 -15  -3  12    8.02    4.37
 -15  -2  13   10.39    3.40
 -15   2  13   12.46    2.63
 -14  -5   8   81.37    7.37
 -14  -4  10   19.83    5.37
 -14  -1  13   52.42    5.00
 -14   1  13   48.28    3.93
 -13  -6   5    8.45    3.74
 -13   2  12   28.22    2.62
 -12  -5   7    2.66    4.71
 -12  -4   9   -0.76    4.42
 -12  -1  12   34.41    4.15
 -12   1  12   29.43    3.05
 -11  -6   3   -1.15    4.13
 -11   3  10   18.34    1.48
 -10  -7  -3    6.06    4.46
 -10  -3   9  116.94    6.42
 -10   0  11    2.22    2.04
  -9  -7  -5   22.86    4.52
  -9  -6   1   22.68    4.40
  -8  -6   0   -3.62    3.46
  -8  -4   6   92.73    5.65
  -6  -4   4   69.32    4.24
  -6  -2   7    9.96    1.96
  -5  -6  -6   -1.13    2.74
  -5   2   6   35.20    0.85
  -4  -5  -2  314.76    7.57
  -2  -5  -8    2.17    1.59
  -2  -2   2   36.26    2.45
  -1  -4  -5   25.02    1.85
   3  -1 -11   31.38    1.97
 -17  -4  11    3.92    5.25
 -17  -1  14    2.20    3.53
 -17   0  14    0.30    3.76
 -17   1  14   -0.74    3.09
 -16  -3  12   -4.26    4.36
 -15  -5   8    4.28    5.14
 -15  -4  10    7.09    4.72
 -14  -6   5   13.16    5.27
 -14  -3  11   -0.92    3.90
 -14   0  13    2.80    3.06
 -13  -5   7    7.82    4.93
 -12  -3  10    0.81    4.13
 -12   0  12   35.82    3.55
 -11  -7  -2   -0.88    3.90
 -11  -5   6   -0.80    3.09
 -11  -4   8   88.32    6.62
 -10  -7  -4    4.87    4.24
 -10  -6   2   13.68    3.59
 -10  -5   5   24.59    4.86
 -10  -2  10   66.46    4.45
  -9  -5   4    6.57    4.07
  -9  -3   8   20.57    3.91
  -9   1  10   12.69    1.87
  -8  -5   3   30.30    4.55
  -6  -6  -4  102.11    5.45
  -6   2   7    9.47    0.76
  -5  -6  -7   76.49    4.46
  -4  -4   1   96.71    4.53
  -4  -3   3 1047.86   12.08
  -3  -5  -5   73.42    3.76
  -2   1   3  259.82    1.24
  -2   3   1   17.61    1.46
   0  -3  -4   29.78    1.45
   0   2  -1    3.65    1.19
   1   0  -2   -0.56    0.50
   2   1  -5  466.21    5.88
   3  -1 -10  107.65    2.84
 -19  -1  14   55.39    5.61
 -18  -1  14   41.61    5.09
 -18   1  14   39.30    4.65
 -17  -2  13    6.70    4.60
 -16  -5   8    8.75    5.20
 -16  -4  10   65.64    6.77
 -13  -4   9    6.98    3.54
 -13  -1  12    0.65    3.42
 -12  -6   3   -0.47    4.42
 -12  -5   6    8.07    4.70
 -12  -2  11  256.22    8.30
 -11  -1  11    2.03    2.91
 -10  -6   1    3.64    3.90
 -10  -4   7    0.19    2.85
  -9  -6   0   -2.56    3.60
  -9  -2   9   31.47    3.80
  -9   0  10    1.91    1.88
  -8  -6  -1    3.35    3.57
  -8  -3   7  139.64    6.11
  -8  -1   9   31.88    2.68
  -7  -6  -3    3.66    3.37
  -7  -3   6   35.17    3.82
  -6  -6  -5   -1.29    2.83
  -5  -5  -1    8.33    2.92
  -5  -4   2    4.43    2.77
  -5  -3   4   66.03    3.85
  -4  -5  -3  544.39    9.55
  -3  -4  -1    8.26    2.02
  -3  -2   3    4.28    1.93
  -3  -1   4    4.94    1.83
  -2  -5  -9    2.10    1.39
  -2  -4  -3  190.45    4.73
  -1  -2   0  939.78    7.68
   0  -4 -10   11.63    1.07
   1   2  -3  381.77    5.70
 -20  -1  14   24.19    5.34
 -18  -2  13    2.56    4.50
 -18   0  14   -1.29    3.19
 -17  -4  10    0.05    5.13
 -16  -1  13   57.91    5.52
 -15  -3  11   17.75    4.61
 -15  -2  12   39.05    5.47
 -15   0  13    4.20    3.25
 -15   1  13   18.60    3.25
 -14  -5   7    9.17    3.94
 -14  -4   9   21.47    5.32
 -13  -3  10   60.12    5.85
 -13   1  12   -1.91    2.40
 -12  -4   8   34.63    4.47
 -11  -5   5    0.28    4.11
 -11  -3   9   11.48    3.33
 -11  -2  10   32.63    4.49
 -11   0  11   73.26    4.01
 -11   1  11    1.82    1.83
 -10  -5   4   74.61    5.88
 -10   2  10   71.92    2.81
  -8  -6  -2   17.09    3.70
  -8  -2   8  234.43    6.97
  -8   1   9   36.28    2.38
  -7  -4   4   18.27    3.51
  -7  -1   8  131.69    4.43
  -6  -5   0  100.21    5.27
  -6  -4   3    7.58    2.37
  -6  -3   5   32.21    3.06
  -4  -1   5   80.46    3.25
  -4   3   4   22.20    1.11
  -2  -5 -10    9.95    1.63
  -1   2   1  270.30    3.43
   1   1  -2   75.48    2.01
   3  -1  -9  305.01    4.23
 -20   0  14   28.03    4.90
 -19  -2  13   19.91    4.03
 -19   0  14   -0.86    3.36
 -17  -1  13   15.30    4.31
 -16  -3  11   29.22    5.53
 -16  -2  12   28.92    5.21
 -16   0  13   -0.02    2.97
 -16   1  13   48.03    4.46
 -15  -5   7   -0.31    3.51
 -15  -4   9    4.60    4.82
 -14  -1  12   12.41    3.94
 -14   2  12    2.92    2.22
 -13  -5   6   15.81    3.93
 -13  -4   8    7.96    4.83
 -13   0  12    1.08    2.67
 -12  -6   2   12.71    4.88
 -12  -5   5    4.79    4.09
 -12  -1  11    2.98    3.02
 -12   2  11  263.94    5.57
 -11  -6   1    4.20    4.30
 -11  -4   7   81.26    5.51
 -10  -6   0   16.84    4.46
  -9  -6  -1    3.59    3.88
  -9  -5   3   -1.02    2.66
  -7  -6  -4    8.07    3.33
  -7  -2   7   44.88    3.14
  -6  -6  -6    3.78    2.64
  -6  -2   6   30.83    3.03
  -5  -2   5  161.63    5.01
  -4  -5  -4   95.38    4.31
  -4  -2   4    1.39    1.44
  -2   0   3   -0.14    0.91
  -1  -4  -6   28.31    1.89
  -1  -1   1    4.23    1.21
   0   1   0  915.72    4.92
   2   1  -4   42.31    2.09
   3   0  -7 1437.33    9.78
 -18  -1  13   -1.89    4.04
 -17  -3  11   -1.80    4.19
 -17  -2  12   32.91    5.37
 -16  -5   7    2.26    3.75
 -14  -5   6   -0.05    4.45
 -14  -3  10   25.09    4.03
 -13  -6   2    1.36    4.62
 -12  -4   7    1.78    4.17
 -12  -3   9   -0.04    2.83
 -12  -2  10  110.51    6.33
 -11  -5   4   -0.28    4.15
 -10  -4   6    4.55    2.96
 -10  -2   9  551.79   10.86
  -9  -4   5   -1.07    3.61
  -9  -3   7  168.41    6.46
  -9  -1   9    3.14    2.37
  -8  -6  -3   20.92    3.97
  -7   1   8  129.60    3.35
  -6  -6  -7   -1.91    2.91
  -6  -5  -1    4.06    3.19
  -5  -4   1   52.22    3.70
  -4  -3   2    4.67    2.22
  -3  -4  -2    3.75    1.71
  -2  -4  -4   67.91    3.08
   0  -4 -11  104.91    2.06
   2   0  -4  623.86    4.97
   3  -2 -13  324.19    4.62
 -20  -1  13   39.81    5.35
 -19  -1  13   -4.20    4.09
 -18  -3  11   -0.71    3.45
 -18  -2  12    3.65    4.41
 -17  -4   9    9.75    5.39
 -17   0  13    4.37    3.56
 -17   1  13    9.24    3.30
 -15  -5   6    9.94    5.32
 -15  -3  10   -0.09    3.94
 -15  -1  12   13.14    3.19
 -14  -6   2    7.89    4.92
 -14  -4   8    6.77    3.62
 -14   0  12   22.11    3.62
 -14   1  12   13.33    2.90
 -13  -5   5    7.91    4.59
 -13  -3   9   39.34    5.36
 -13  -1  11   14.07    3.62
 -12  -6   1   -1.71    3.96
 -12   0  11    0.99    2.49
 -11  -6   0    6.47    4.15
 -11  -4   6   -4.01    3.69
 -11  -3   8  113.03    6.59
 -10  -6  -1   11.99    4.33
 -10  -5   3   37.17    4.86
 -10   0  10  139.52    4.88
 -10   1  10   35.06    2.58
  -9  -6  -2   10.44    3.95
  -9  -2   8    4.81    3.01
  -8  -4   4   -0.24    2.45
  -8  -3   6    7.92    2.54
  -7  -6  -5    7.98    3.15
  -7  -5   0    0.34    3.31
  -7  -4   3   -1.40    2.94
  -7  -3   5   38.68    3.75
  -6  -6  -8   15.61    3.30
  -6  -4   2   43.92    3.48
  -6  -3   4   28.30    3.13
  -6   0   7   -1.29    1.53
  -5  -5  -3   -0.78    2.45
  -5  -3   3   14.24    2.58
  -4  -5  -5   -0.53    2.19
  -3   3   3  145.31    2.67
  -2  -3  -1  155.80    4.05
  -2  -2   1 1302.50   10.03
   0  -3  -5  316.89    4.00
   1  -3  -8    1.49    0.58
   3  -2 -12  320.23    4.20
 -20  -2  12   -1.78    4.49
 -19  -2  12    1.04    3.96
 -18   0  13   -0.80    3.70
 -18   1  13   -0.47    3.28
 -16  -3  10    4.37    4.22
 -16  -1  12    2.34    3.73
 -15  -6   2    2.47    5.02
 -15  -4   8   23.83    4.35
 -15   0  12    0.82    2.81
 -15   2  12   39.52    3.11
 -14  -5   5    2.36    4.77
 -13  -6   1    0.13    4.40
 -13  -4   7   84.35    6.83
 -13  -2  10    9.08    4.15
 -12  -6   0   11.00    4.31
 -12  -5   4    0.82    3.95
 -12   1  11    6.58    2.32
 -11  -5   3   11.12    4.12
 -11  -2   9   22.62    3.97
 -10  -4   5   35.36    4.66
 -10  -3   7    0.05    3.62
  -9  -6  -3    5.97    3.43
  -9   2   9   22.57    1.77
  -8  -6  -4   -0.61    3.12
  -8  -2   7   56.78    4.07
  -7  -6  -6   25.12    3.62
  -6  -5  -2   27.78    3.54
  -6   1   7    1.95    1.20
  -6   4   5   42.29    1.60
  -5   0   6    0.78    1.43
  -5   4   4    3.17    1.13
  -4   0   5    0.75    1.29
  -4   4   3  279.68    4.53
  -3  -5  -8   12.52    2.14
  -3   0   4   -0.89    1.13
  -1  -4  -7    2.75    1.31
   1   2  -2   48.63    2.06
 -20   0  13   -1.30    3.92
 -19   0  13   44.41    4.95
 -19   1  13   -2.15    3.58
 -18  -3  10    1.41    4.72
 -17  -3  10   14.56    3.90
 -17  -2  11    7.91    4.28
 -17  -1  12   14.64    4.31
 -16  -4   8   21.14    4.38
 -15   1  12   13.79    3.12
 -14  -6   1    7.02    4.78
 -14  -4   7    8.52    4.89
 -14  -3   9   11.92    3.53
 -14  -1  11  100.81    5.87
 -13  -5   4    1.21    4.38
 -13   0  11   42.64    4.16
 -13   2  11   85.30    3.77
 -12  -4   6   37.91    5.32
 -12   3  10    0.71    1.34
 -11  -6  -1    6.70    4.03
 -10  -6  -2    3.79    3.65
 -10  -1   9    2.73    2.68
  -9  -4   4    4.18    3.76
  -9  -3   6  195.43    7.06
  -9   0   9   33.74    2.77
  -8  -6  -5    5.11    3.04
  -8  -5   0    2.86    3.17
  -7  -5  -1    2.64    3.17
  -7  -1   7   -0.33    1.96
  -5  -5  -4  115.02    5.11
  -3  -3   0    1.30    1.80
  -3  -2   2  137.36    3.97
  -2  -1   2 3667.10   14.11
  -2   3   2   92.29    2.48
   0  -4 -12    0.27    0.82
   0   2   0   35.20    1.60
   2  -3 -13    1.27    0.61
   3  -2 -11  102.21    2.24
   3   0  -6    3.39    1.10
 -20   1  13   34.56    4.82
 -19  -3  10    9.55    5.00
 -19  -1  12    9.04    4.16
 -18  -4   8   33.02    5.94
 -18  -2  11   17.22    5.02
 -18  -1  12   13.60    4.16
 -16  -5   5   15.67    5.58
 -16   0  12   -2.35    3.17
 -16   2  12   24.07    3.03
 -15  -6   1   13.97    5.25
 -15  -4   7    7.55    4.95
 -15  -3   9    5.19    4.17
 -15  -1  11   -1.57    3.29
 -14  -5   4   15.86    5.05
 -14  -2  10    9.58    3.19
 -13  -6   0    3.84    4.18
 -13  -3   8    5.81    4.24
 -13   1  11   14.62    3.06
 -12  -6  -1    3.00    4.21
 -12  -5   3    3.57    4.21
 -12  -2   9  542.57   11.73
 -11  -6  -2   28.37    4.58
 -11  -4   5    7.90    4.24
 -11  -3   7   28.38    4.50
 -11   0  10    1.27    2.08
 -11   2  10   34.79    2.29
 -10  -6  -3   -2.59    3.39
 -10  -2   8  457.19    9.75
  -9  -6  -4   19.04    4.02
  -9   1   9    1.69    1.56
  -8  -4   3   30.01    3.43
  -8  -3   5    8.99    2.91
  -7   4   6   16.17    0.97
  -6  -4   1   19.38    3.16
  -6  -2   5   31.55    2.57
  -6  -1   6  344.30    6.48
  -5  -2   4    3.95    2.18
  -4  -5  -6  227.78    6.01
  -3  -5  -9    2.63    1.83
  -3  -4  -3    3.03    1.83
 -21  -1  12   33.02    5.80
 -20  -2  11   -3.83    4.31
 -20  -1  12   20.22    5.01
 -19  -2  11    4.06    4.24
 -17  -3   9    0.89    4.37
 -17   0  12   -0.03    3.39
 -17   2  12   30.56    3.78
 -16  -4   7   12.73    5.38
 -16  -3   9    8.75    3.47
 -16   1  12   -1.75    2.79
 -15  -5   4    1.08    4.88
 -14  -6   0    8.69    4.37
 -14   0  11   -1.45    2.72
 -13  -6  -1   15.71    4.61
 -13  -5   3   -0.68    4.23
 -13  -4   6   15.96    3.72
 -11  -5   2    6.08    3.88
 -11   1  10   -0.56    1.75
 -10  -4   4    7.44    4.01
  -9  -2   7   -0.72    2.72
  -9  -1   8   60.75    3.73
  -8  -6  -6   36.81    4.26
  -7  -6  -8    8.41    3.11
  -7  -5  -2  115.41    5.62
  -7  -3   4   35.64    3.60
  -6  -5  -3   18.23    3.13
  -6  -3   3   16.74    2.76
  -5  -3   2    0.33    2.08
  -5  -1   5   67.85    3.15
  -4  -4  -2   -0.64    1.76
  -4  -3   1   93.74    3.63
  -4  -1   4    0.00    1.82
  -4   1   5   70.97    1.72
  -3  -1   3  108.62    3.18
  -1  -2  -1  710.00    6.32
   2   1  -3  256.13    4.01
   4  -1 -11   18.45    1.85
 -19  -3   9    2.00    5.01
 -19   0  12   -2.87    3.43
 -18  -4   7   10.44    5.57
 -18  -3   9   56.18    6.56
 -18   0  12    5.41    3.74
 -17  -5   4   34.11    6.09
 -17  -4   7    3.83    3.76
 -17   1  12   17.97    3.52
 -16  -5   4    7.46    5.34
 -16  -1  11    6.62    3.72
 -15  -6   0    3.61    3.66
 -14  -6  -1    3.77    4.43
 -14  -5   3    6.05    4.34
 -14  -4   6   25.89    4.28
 -14  -3   8   -0.53    2.91
 -14   2  11   12.68    2.57
 -13  -2   9    3.17    2.75
 -13  -1  10   55.07    4.18
 -12  -6  -2   23.11    4.60
 -12  -5   2   -2.68    3.98
 -12  -3   7  151.10    7.27
 -12   0  10    2.70    2.54
 -11  -6  -3   -1.12    3.84
 -11  -2   8   76.76    5.08
 -10  -6  -4    7.89    3.90
 -10  -3   6   48.30    4.08
 -10   0   9   -2.81    1.84
  -9  -6  -5    0.91    3.15
  -9  -5   0   24.18    4.23
  -8  -5  -1   -2.10    3.01
  -8  -2   6   21.89    3.19
  -5  -5  -5    6.16    2.52
  -4  -5  -7   33.20    2.88
  -3  -5 -10   30.03    2.42
  -3   1   4    6.72    0.63
  -1  -4  -8  165.98    3.55
  -1   3   1   10.89    1.31
   3   1  -5  323.64    5.04
 -21   0  12    2.12    4.30
 -20   0  12  103.86    6.87
 -18  -1  11   52.88    5.66
 -18   1  12   22.27    3.89
 -17  -1  11    5.01    3.03
 -16  -4   6   63.48    6.53
 -15  -6  -1    4.56    4.75
 -15  -5   3    1.93    4.61
 -15  -4   6    5.46    3.65
 -15  -3   8   42.48    4.65
 -15   0  11   15.64    3.62
 -14  -2   9   -1.83    3.69
 -14  -1  10   49.05    4.75
 -14   1  11  101.10    4.80
 -13  -6  -2   -0.19    4.39
 -13  -5   2   -0.09    3.88
 -13  -4   5    6.23    4.59
 -13  -3   7   15.91    4.23
 -12  -6  -3    2.74    4.30
 -11  -6  -4   21.88    4.29
 -11  -4   4  149.58    7.27
 -10  -6  -5   -2.74    3.26
  -9  -6  -6   18.91    3.98
  -9  -3   5    1.77    2.41
  -8  -6  -8   13.42    3.55
  -8  -4   2   -1.47    2.26
  -8  -1   7  139.95    4.83
  -8   1   8   26.38    1.92
  -7  -4   1   41.82    4.01
  -7   0   7  146.22    4.13
  -6  -5  -4   10.47    3.00
  -6  -4   0  115.99    5.17
  -6   5   4    5.39    1.48
  -3  -5 -11    0.21    1.54
  -3  -4  -4   31.42    2.36
   1   1  -1    5.09    1.05
   3  -2 -10   30.14    1.20
 -21  -2  10   -0.50    4.69
 -21  -1  11   17.52    5.14
 -21   1  12   29.47    4.60
 -20  -1  11    3.22    4.46
 -20   1  12   16.28    4.27
 -19  -2  10    0.15    4.25
 -19  -1  11    3.48    4.07
 -19   1  12    6.39    3.47
 -18  -4   6   62.53    6.83
 -17  -5   3   20.85    5.52
 -17  -4   6   51.69    6.68
 -17  -3   8    4.19    4.74
 -16  -5   3   -0.79    5.19
 -16  -3   8   13.92    3.81
 -16   0  11    1.07    3.22
 -15   1  11   -0.63    2.84
 -15   2  11   18.14    3.02
 -14  -6  -2    6.81    4.50
 -14  -5   2   23.30    4.90
 -14  -4   5    5.22    4.74
 -13  -6  -3    7.84    4.22
 -13   0  10    2.57    2.71
 -13   3  10   58.04    2.70
 -12   1  10   92.61    4.10
 -10  -4   3   12.36    4.06
 -10  -2   7   19.47    2.97
 -10   1   9    1.47    2.01
 -10   2   9  538.73    6.79
  -9  -6  -7    0.71    3.22
  -9  -5  -1   19.48    4.11
  -8  -5  -2    0.08    3.30
  -8  -3   4   20.47    2.59
  -7  -5  -3  186.62    6.82
  -7  -2   5  168.17    5.18
  -5  -5  -6    1.38    2.20
  -3  -3  -1  124.44    3.90
  -2  -2   0  208.64    4.07
   0  -3  -6   28.71    1.40
   4  -1 -10   34.90    1.82
 -20  -3   8    7.07    5.42
 -19  -3   8   12.27    5.33
 -18  -3   8    1.11    3.37
 -17   0  11    1.00    3.52
 -16  -2   9    8.86    4.39
 -16  -1  10    3.48    3.59
 -15  -5   2    4.67    4.68
 -15  -4   5   56.22    6.27
 -14  -6  -3    2.76    4.70
 -14  -3   7   49.70    4.68
 -12  -6  -4    9.36    4.47
 -12  -4   4   61.27    5.00
 -11  -6  -5   52.56    5.65
 -11   0   9    9.95    2.41
 -10  -6  -6   54.72    5.22
 -10  -3   5   28.16    4.03
  -9  -4   2   50.94    4.63
  -9  -2   6  105.27    5.03
  -7  -3   3  254.32    6.76
  -7  -1   6    1.19    2.00
  -6  -5  -5    0.08    2.28
  -6  -3   2   62.37    3.73
  -6  -2   4   22.49    2.29
  -6   0   6 2299.34   13.96
  -5  -3   1   10.10    2.28
  -5  -2   3    2.06    2.03
  -4  -4  -3   -2.19    1.80
  -4  -3   0   31.34    2.68
  -3  -2   1   93.05    3.29
  -1  -4  -9   17.09    1.61
   0  -2  -3  220.21    2.85
   3   0  -5   36.89    1.66
 -19   0  11   10.77    3.77
 -18   0  11    0.24    3.64
 -17  -5   2   41.35    6.68
 -17  -4   5   12.39    5.15
 -17  -1  10   -0.38    3.81
 -16  -5   2   48.08    6.04
 -16  -4   5   13.80    5.03
 -16  -3   7    7.52    4.67
 -16   1  11   12.73    3.24
 -16   2  11   30.87    3.33
 -15  -3   7    0.43    3.00
 -14  -5   1   30.59    5.24
 -14  -2   8    8.75    3.81
 -14   0  10    5.36    3.07
 -13  -4   4  131.02    7.30
 -13  -3   6   21.17    4.33
 -13   1  10   60.42    4.00
 -12  -6  -5    9.80    4.66
 -11  -6  -6   -0.29    3.92
 -11  -4   3    2.90    3.71
 -11  -2   7   11.60    2.84
 -11  -1   8    1.95    2.74
 -11   3   9   19.46    1.69
 -10  -6  -7    0.39    3.50
 -10  -5  -1   48.22    4.98
  -9  -6  -9   13.21    4.11
  -9  -5  -2   74.45    5.46
  -9  -3   4   43.14    4.11
  -9  -1   7    4.25    2.30
  -9   3   8   13.92    1.16
  -8  -5  -3    2.97    3.26
  -8  -4   1  145.10    5.82
  -7  -5  -4    4.76    2.96
  -7  -4   0   43.00    3.96
  -6  -1   5    1.72    1.94
  -5  -5  -7   17.17    2.72
  -3  -4  -5   67.44    3.26
   2   0  -3    0.71    0.80
   3   1  -4    6.10    1.46
 -21  -2   9    4.14    4.63
 -21  -1  10    4.64    4.07
 -21   0  11    4.57    4.42
 -20  -1  10   -0.64    4.01
 -20   0  11    2.88    3.65
 -19  -1  10   15.42    4.71
 -18  -4   5   12.22    5.18
 -18  -3   7    6.95    5.15
 -18  -1  10    0.01    3.76
 -17  -3   7    2.44    4.73
 -17   1  11   -0.24    3.15
 -17   2  11   15.36    3.50
 -15  -5   1   58.00    6.51
 -15  -2   8    1.86    3.81
 -15   0  10    1.60    2.94
 -14  -6  -4   -3.39    4.16
 -14  -4   4   -2.24    4.11
 -14   3  10   22.91    2.28
 -13  -6  -5   16.18    4.96
 -13   2  10   10.71    2.17
 -12  -6  -6   22.34    4.61
 -12  -4   3  246.12    9.14
 -11  -6  -7    6.31    4.19
 -11  -5  -1   23.37    4.64
 -11  -3   5   47.47    4.18
 -10  -6  -8   -2.70    3.54
 -10  -4   2    5.10    3.54
  -8  -2   5   37.56    3.35
  -7   1   7    0.81    1.11
  -6  -5  -6    6.03    2.65
  -5   0   5   46.05    2.25
  -4  -5 -10   10.49    2.20
  -3   4   3    2.06    1.30
  -2  -4  -7    2.33    1.40
   2   2  -2   34.21    2.09
   4  -2 -15   13.69    1.55
   4  -1  -9  296.57    4.25
 -21   1  11   17.86    4.33
 -20  -3   7   40.12    5.61
 -20   1  11    1.84    3.63
 -19  -3   7    4.87    3.77
 -19   1  11    2.07    3.44
 -18   1  11   53.99    4.60
 -18   2  11   14.86    3.38
 -17  -5   1    1.13    4.94
 -16  -5   1    1.07    4.38
 -16  -2   8  129.23    7.41
 -15  -4   4    1.64    3.29
 -15  -3   6   -1.08    4.10
 -14  -3   6    7.55    3.25
 -14   1  10   54.73    4.11
 -13  -6  -6   55.69    5.93
 -13  -4   3   55.57    5.90
 -12  -3   5    3.78    3.83
 -12  -1   8    6.64    3.18
 -12   0   9   -1.78    2.35
 -11  -4   2    2.03    3.63
 -11   1   9    9.03    2.16
 -10  -6  -9    7.38    3.91
 -10  -5  -2   39.77    4.91
 -10  -3   4    7.91    3.45
 -10  -2   6  176.50    6.16
  -9  -5  -3   21.16    4.14
  -9  -4   1   12.57    3.54
  -8  -5  -4    3.55    3.28
  -8   0   7   -1.05    1.77
  -7  -5  -5    1.14    2.77
  -7  -3   2   25.04    3.24
  -7   2   7   41.54    1.57
  -5  -5  -8    6.44    2.29
  -5  -1   4    5.67    2.00
  -4   4   4    0.44    1.11
  -1  -1   0 1161.51    6.41
  -1   2   2   47.88    1.39
   2   1  -2 3536.57   13.47
 -19  -4   4    7.00    6.04
 -19   2  11    0.47    3.13
 -18  -4   4    9.03    5.41
 -18  -2   8    3.66    4.65
 -17  -4   4    6.00    3.71
 -17  -2   8   39.54    5.51
 -17   0  10   -0.06    3.42
 -16  -3   6   16.47    5.12
 -16  -1   9   -1.55    3.69
 -16   0  10    6.59    2.73
 -14  -4   3    4.11    4.48
 -13  -5  -1    5.91    4.37
 -13  -3   5   19.94    4.38
 -13  -2   7   27.89    4.35
 -12  -6  -7   56.55    5.86
 -11  -6  -8    2.41    3.76
 -11  -5  -2    0.28    3.88
 -11   2   9   20.58    2.09
 -10  -1   7  200.93    6.17
  -8  -1   6  738.06   10.08
  -6  -5  -7   49.57    3.93
  -5  -4  -3   38.34    3.06
  -4  -5 -11    4.27    2.05
  -4  -1   3  980.44    8.89
  -3  -3  -2  224.48    4.97
 -22  -1   9    5.68    5.00
 -21  -1   9    6.78    4.36
 -21   0  10    1.63    4.20
 -20  -3   6   20.30    5.97
 -20  -1   9    2.84    4.26
 -20   0  10    7.40    4.34
 -19  -1   9   -0.88    3.95
 -19   0  10   -1.23    3.84
 -18  -1   9   -0.72    4.02
 -18   0  10    1.93    3.62
 -17  -3   6   -1.17    3.36
 -17  -1   9   26.99    4.56
 -15  -4   3   21.16    5.40
 -15   1  10   10.20    3.15
 -14  -3   5   71.59    6.08
 -14  -2   7   61.15    5.55
 -12  -6  -8   16.92    4.91
 -12  -4   2    2.50    3.98
 -11  -6  -9   29.17    4.55
 -11  -3   4    6.65    3.52
 -11  -2   6   55.68    4.16
 -10  -5  -3   13.83    4.13
 -10  -4   1   71.12    4.83
  -9  -5  -4    9.32    3.66
  -9  -3   3   42.19    4.09
  -9   2   8    3.33    1.22
  -8  -5  -5   17.11    3.47
  -7  -5  -6    9.95    3.12
  -6  -2   3 1252.83   12.71
  -5  -5  -9    0.56    2.14
  -5  -3   0   62.23    3.18
  -4  -3  -1    5.84    1.98
  -4   0   4   18.46    1.37
  -3  -4  -6   48.23    2.83
  -3  -1   2   26.00    2.06
  -2  -1   1  199.78    3.41
  -1  -2  -2    0.71    1.01
   0   2   1    3.23    0.88
  -9  -4   0    9.73    2.88
  -7  -1   5   69.74    3.23
  -6  -1   9   19.05    1.57
  -4  -2  12    8.11    1.08
  -2   2  -2  111.70    2.42
  -2   3  -3    0.22    0.85
   4   0  -2 5217.52   16.21
   7  -3   8   15.99    2.33
   8   0  -3    1.12    1.79
  10  -3   8   72.87    4.47
  11  -3   8   31.67    3.89
  12  -3   8    2.18    3.01
  13  -3   9   15.81    3.69
  14  -3   9    1.25    3.36
  14  -2   3   91.72    5.87
  14   0  -3   -1.63    2.97
  15  -3  10   39.28    5.03
  15  -3  11    1.24    2.69
  15   0  -3   52.82    4.60
  15   2  -6   42.71    4.00
  15   3  -7    1.22    2.57
  16  -3  11    4.53    3.82
  16  -2   4    9.75    4.11
  16  -1   0   39.27    5.08
  18  -2   5    1.07    3.87
  18  -1   1   29.75    5.23
  18   0  -2    3.39    4.06
  19  -2   6    0.62    4.54
  19   2  -5    8.94    3.94
  20   0  -1    2.27    4.13
  21  -1   3   24.48    6.02
  21   2  -4    2.90    4.20
  21   3  -5    5.70    4.54
  -5   1   2  432.06    5.75
  -4   1   1 1377.80    9.10
  -1   4  -4   45.78    2.14
   0  -3  14    1.82    0.62
   2  -3  11    5.06    1.16
   5  -1   0  588.44    6.75
   6  -3   8   25.04    2.37
   7   0  -3 1355.24   11.16
   7   2  -6    1.07    1.15
   8   3  -7  131.62    3.15
   9  -1  -1  147.09    4.87
  10  -2   2   59.37    4.00
  10  -1  -1   22.33    2.36
  11  -2   2   12.82    3.12
  11  -1  -1    6.93    2.23
  12  -1  -1   11.65    2.53
  13  -3   8   32.30    4.40
  13  -1  -1   -1.07    2.89
  14  -3   8   30.29    4.30
  14  -1  -1   16.78    3.83
  15  -3   9    3.43    3.85
  15  -2   3    3.69    3.55
  16  -3  10    3.64    4.17
  16   0  -3   17.80    4.16
  16   2  -6    1.32    2.21
  16   3  -7    2.27    2.87
  17  -2   4   -0.39    3.83
  17  -1   0   47.17    5.46
  17   2  -6    3.95    3.02
  18   4  -7    7.85    3.53
  19  -1   1   17.35    5.06
  19   0  -2    1.58    3.77
  19   1  -4   76.92    5.92
  20  -1   2   -1.21    3.20
  20   2  -5   27.83    4.51
  21   1  -3    0.97    4.21
  22   2  -4    0.38    3.86
   0   3  -4   29.76    1.32
   1  -3  12    1.85    0.92
   1   4  -5    9.19    1.14
   3   5  -6    6.51    0.99
   5  -2   3   52.05    2.65
   8  -3   7  109.83    4.48
   8  -2   2   35.92    2.90
   8  -1  -1 1351.69   12.63
   9  -3   7  107.90    4.88
   9  -2   2   43.82    3.28
  11  -3   7   17.48    2.91
  11   4  -8   78.58    3.22
  12  -3   7   15.36    3.69
  12  -2   2   17.99    2.86
  12   4  -8   38.99    2.79
  13  -3   7   -2.05    3.37
  13  -2   2   39.30    4.29
  13   4  -8   12.87    2.37
  14  -2   2    5.14    3.69
  14   4  -8    6.76    2.53
  15  -3   8   32.79    4.87
  15  -1  -1   85.99    5.56
  16  -3   9    7.67    4.32
  16  -2   3    6.66    3.03
  16   1  -5    5.69    3.33
  17  -3  10    0.04    4.12
  17  -2   3    2.20    3.83
  17   0  -3    3.98    3.87
  17   1  -5    4.00    3.61
  17   3  -7   -1.58    3.05
  18  -2   4    2.01    3.98
  18  -1   0    5.17    4.35
  18   2  -6    6.70    3.43
  19  -2   5    0.60    3.07
  19   4  -7    3.41    3.66
  20  -1   1   11.98    4.96
  20   0  -2   44.31    5.43
  20   3  -6   13.30    3.85
  21  -1   2   -3.74    4.39
  21   0  -1   51.42    5.30
  -5  -1   8   83.10    2.30
  -3   2  -1   47.02    1.99
   1   5  -5   52.33    2.19
   2   1  -3  263.70    1.90
   2   3  -5  384.13    2.45
   6   0  -3   -0.59    1.61
   7  -3   7   66.28    3.50
   7  -2   2    2.57    1.91
   7  -1  -1  299.69    5.88
  10  -3   6   14.97    3.24
  11  -3   6   97.37    5.36
  11   0  -4    4.31    2.22
  12  -3   6    5.07    3.19
  12   0  -4   14.72    2.92
  13   0  -4    0.72    2.89
  14  -3   7    4.05    3.53
  14   0  -4  127.90    5.82
  15  -3   7   -0.08    3.74
  15  -2   2    2.23    3.59
  15   4  -8   24.41    3.02
  16  -3   8    0.37    4.03
  16  -2   2   10.73    4.05
  16  -1  -1   61.03    4.74
  16   4  -8   19.63    3.51
  17  -3   9    6.83    4.34
  17  -1  -1   26.65    4.85
  18  -2   3   40.08    5.71
  18   0  -3    3.78    3.82
  18   1  -5   -2.46    3.63
  18   3  -7    2.56    3.34
  19  -2   4   12.00    4.61
  19  -1   0   -3.34    4.27
  19   2  -6    6.54    3.60
  20  -2   5    4.92    4.02
  20   1  -4    6.18    3.32
  21  -1   1   -2.50    4.50
  21   2  -5   52.76    5.52
  21   3  -6    1.76    4.00
  22   0  -1    2.78    4.84
  22   1  -3   14.50    3.99
  -6  -1  10   53.37    2.44
  -4   2   0  398.85    5.59
   3  -3   9    0.30    1.07
   4   1  -4   -0.74    0.93
   6  -3   7   59.32    3.09
   7   1  -5   70.99    2.73
   7   3  -7   38.12    1.71
   8  -3   6   54.67    3.66
   9  -3   6  523.31    9.57
  10   0  -4  272.95    6.33
  10   4  -8    7.35    1.58
  11  -2   1   25.83    3.40
  11  -1  -2  407.77    8.47
  11   2  -7   12.94    2.50
  12  -2   1    2.53    2.93
  12  -1  -2  121.85    5.42
  12   2  -7   59.08    3.53
  13  -3   6   -2.22    3.20
  13  -2   1   10.70    3.68
  13  -1  -2   38.01    4.01
  13   2  -7   30.07    3.15
  14  -1  -2    8.48    3.59
  14   2  -7   55.66    3.88
  15   0  -4   -0.21    3.30
  15   2  -7   11.57    3.11
  16  -3   7   62.76    5.90
  16   0  -4  465.96   11.11
  17  -3   8    4.53    4.06
  17  -2   2   24.15    4.86
  17   4  -8   26.72    3.77
  18  -1  -1   20.75    4.84
  19  -2   3    1.56    4.63
  19   0  -3    6.86    4.00
  19   1  -5    1.73    3.94
  19   3  -7   10.18    3.80
  20  -2   4   -1.11    4.71
  20  -1   0    3.11    4.76
  20   2  -6    0.21    3.39
  21   0  -2   -0.85    3.15
  21   1  -4    1.22    3.89
   2  -3  10   29.64    1.65
   6  -2   2  264.69    5.52
   6  -1  -1  553.82    7.26
   6   2  -6   28.67    1.49
   7  -3   6   57.10    3.22
   9  -2   1   12.33    2.51
   9  -1  -2   59.88    3.52
   9   0  -4   -0.51    1.30
  10  -2   1   90.47    4.27
  10  -1  -2   14.06    2.16
  10   2  -7   23.59    2.47
  11  -3   5   35.60    4.04
  12  -3   5   10.82    3.56
  12   3  -8   64.13    3.53
  13  -3   5   14.93    3.72
  13   3  -8    8.25    2.66
  14  -2   1    4.45    2.72
  14   1  -6  761.06   12.12
  14   3  -8    2.32    2.35
  15  -3   6   11.46    3.31
  15  -2   1    4.33    3.91
  15  -1  -2    9.22    3.01
  15   3  -8   36.95    3.84
  16  -3   6   11.06    4.40
  16  -2   1  144.84    7.27
  16  -1  -2   13.21    4.19
  16   1  -6   81.21    5.27
  16   2  -7    3.48    2.89
  17  -3   7    2.82    3.95
  17   0  -4   11.40    4.24
  17   2  -7   -1.15    3.01
  18  -3   8   -0.04    3.94
  18  -2   2    5.10    4.57
  19  -1  -1   10.20    4.68
  20  -2   3   35.19    5.85
  20   0  -3    1.61    4.03
  20   1  -5   11.33    4.37
  20   3  -7   46.02    4.97
  21  -1   0   12.92    5.08
  22   0  -2    3.07    4.73
  22   1  -4    4.79    4.30
  -5   0   5   46.18    2.04
  -4  -2  13  270.27    3.67
  -4  -1   7   49.03    1.70
   0  -3  13   30.91    0.97
   1  -3  11    2.36    0.91
   2  -1   1 1311.86    7.01
   5  -3   7    1.52    1.50
   8   0  -4    1.14    1.80
   9  -3   5    5.27    2.71
   9   4  -8  290.77    4.29
  10  -3   5  118.42    5.01
  11   3  -8  108.55    3.88
  14  -3   5   90.16    5.98
  15  -3   5    1.63    3.98
  16   3  -8   14.33    3.24
  17  -3   6   43.30    5.55
  17  -2   1   93.09    6.62
  17  -1  -2    8.56    3.09
  17   3  -8    2.47    2.98
  18  -3   7    8.36    4.31
  18  -1  -2    9.61    4.52
  18   0  -4  110.65    6.13
  18   2  -7   20.05    3.99
  19  -2   2    1.99    4.23
  19   0  -4   -0.09    3.95
  20  -1  -1    7.06    4.50
  21   0  -3    4.05    4.28
  21   1  -5    6.27    4.21
  21   2  -6   15.93    4.21
  21   3  -7    3.08    4.04
  -1   1  -1   25.60    0.96
  -1   3  -3    4.83    0.96
   0  -2   6 1027.79    4.55
   0   4  -4   12.39    1.41
   5   0  -3  222.09    4.05
   6  -3   6    9.53    1.98
   6   1  -5    1.40    1.19
   8  -3   5  178.17    5.58
   8  -1  -2   11.43    1.84
   9  -4  13    2.12    2.79
   9   2  -7   -1.41    1.36
  10  -4  13    5.97    2.80
  11  -4  13    3.51    3.08
  11  -2   0    9.18    2.99
  12  -4  13   -0.53    3.21
  12  -2   0   79.33    4.88
  13  -4  13    1.57    3.28
  13  -2   0    4.53    3.45
  13  -1  -3  107.66    5.42
  13   0  -5  128.72    5.55
  14  -2   0   78.74    5.61
  14  -1  -3   91.14    5.55
  14   0  -5   -1.74    2.95
  15  -2   0    8.80    3.99
  15   0  -5   15.79    3.90
  16  -3   5   22.32    3.88
  16   0  -5    8.71    3.78
  17  -3   5    2.32    4.37
  18  -3   6   10.44    4.26
  18  -2   1    3.98    3.33
  18   1  -6    2.60    2.79
  18   3  -8    3.84    3.25
  19  -2   1   -1.58    4.24
  19   1  -6   22.99    4.52
  19   2  -7   11.39    3.94
  20  -2   2    7.41    4.02
  20   0  -4   91.93    6.87
  21  -1  -1    5.90    4.62
  22   0  -3    0.59    4.70
  22   1  -5   23.53    4.89
  22   2  -6    3.12    4.09
  -5  -1   9  108.33    2.80
  -4   0   4   19.15    1.43
   3  -3   8   55.38    2.26
   5  -2   2   11.57    1.52
   5  -1  -1 1314.01   10.19
   7  -3   5    6.20    1.99
   7  -2   1  156.36    4.49
   7   0  -4   -0.90    1.67
   9  -4  12    4.85    2.74
  10  -4  12   38.44    3.87
  10  -2   0    5.32    2.49
  10   3  -8  246.17    4.93
  11  -4  11    2.13    3.05
  11  -4  12   31.29    3.83
  11  -1  -3   34.56    3.38
  11   0  -5   14.09    2.52
  12  -4  11    6.15    3.09
  12  -4  12    1.00    3.15
  12  -1  -3   32.04    3.20
  13  -4  12    8.31    3.64
  14  -4  12    2.18    3.89
  16  -2   0   33.57    4.12
  16  -1  -3   16.95    4.07
  17  -2   0    0.41    4.21
  17  -1  -3   -1.67    3.99
  17   0  -5  295.31    9.36
  18  -3   5    3.44    4.64
  18   0  -5    0.45    3.68
  19  -3   6    3.18    3.49
  19   3  -8    9.08    3.58
  20  -2   1   19.87    5.61
  20  -1  -2   60.95    6.25
  20   1  -6    3.46    4.10
  21   0  -4    7.63    4.90
  -4   1   2  748.45    6.92
  -3   1   1  486.62    5.07
  -2   1   0 6553.57   15.64
  -2   3  -2   20.97    1.51
   2  -3   9    1.80    1.00
   5  -3   6  144.29    4.10
   8  -4  12    2.83    2.29
   9  -4  11    8.50    2.80
   9  -2   0   23.80    2.85
  10  -4  11   -0.84    2.55
  10  -1  -3  116.10    4.72
  10   0  -5    4.06    2.13
  11  -4  10    0.04    3.10
  12  -4  10    2.02    3.26
  13  -4  10    1.04    3.13
  13  -4  11   16.88    3.69
  13   1  -7   10.45    2.75
  13   2  -8   74.94    4.19
  14  -4  11    9.95    4.13
  14   1  -7  184.95    6.38
  14   2  -8    7.79    2.78
  14   4  -9   15.93    2.59
  15  -3   3   79.65    5.95
  15   1  -7   76.27    4.91
  15   2  -8   -2.10    2.60
  16   1  -7   36.49    4.27
  16   2  -8  116.38    5.60
  17   1  -7   -0.85    3.08
  17   2  -8   49.06    4.51
  18  -2   0   37.67    4.68
  18  -1  -3    9.51    3.40
  19  -3   5    1.00    4.26
  19  -2   0   12.34    4.98
  19  -1  -3   20.03    5.05
  20   3  -8    4.83    3.60
  21  -1  -2   37.16    5.84
  21   1  -6   23.64    4.84
  21   2  -7   53.06    5.33
  -4  -2  14   69.60    2.13
  -3  -2  11  103.23    1.93
  -3   0   3 1176.04    6.81
  -1   2  -2    0.44    0.72
   2   5  -5    0.74    1.08
   3  -2   3  184.77    3.58
   6  -3   5  197.93    5.04
   6  -2   1 1537.16   12.74
   8  -4  11    1.31    2.54
   8  -2   0   17.87    2.55
   8   2  -7   48.56    2.24
   9  -1  -3  104.81    4.29
   9   3  -8   17.53    1.73
  10  -4  10    1.99    2.71
  12  -4   9    1.34    2.85
  12  -2  -1    2.57    3.02
  12   1  -7   17.67    2.57
  12   2  -8  283.40    6.44
  13  -4   9   -2.46    2.96
  13  -2  -1   76.37    4.64
  13   4  -9    2.42    1.94
  14  -4   9    0.04    3.21
  14  -4  10    5.50    3.58
  15  -4  10    0.52    3.86
  15  -2  -1    0.35    2.74
  16  -3   3   -1.79    3.73
  16  -2  -1   36.82    4.91
  17  -2  -1   24.51    5.03
  18   1  -7    4.77    3.65
  18   2  -8    2.02    3.32
  19   1  -7    9.56    3.86
  19   2  -8   10.23    3.50
  20  -2   0   -0.35    4.64
  20  -1  -3   14.82    5.07
  22   1  -6    0.34    4.19
  -2  -2   9   15.91    0.62
   2   4  -5  103.84    2.20
   6  -4  13   15.33    2.26
   6  -1  -2   94.54    3.44
   6   3  -7    6.92    0.91
   8   4  -8    9.70    1.09
   9  -4  10   -1.51    2.39
   9   0  -5   -0.76    1.24
  10  -4   9   -0.27    2.60
  10  -2  -1   14.66    3.01
  11  -4   9   29.93    3.58
  11   1  -7   49.63    3.18
  11   2  -8   83.25    3.79
  12  -1  -4  112.45    5.30
  12   4  -9    0.92    1.71
  13  -4   8   37.32    4.32
  13  -3   2    5.70    3.63
  13  -1  -4  265.30    7.78
  13   0  -6   -0.58    2.65
  14  -4   8    7.18    3.49
  14  -3   2   12.97    4.01
  14  -1  -4   52.03    4.06
  14   0  -6  330.06    8.54
  14   3  -9   13.07    2.83
  15  -4   9    6.51    3.75
  15  -3   2   44.70    5.12
  15  -1  -4  177.30    6.87
  15   0  -6    3.61    3.37
  15   3  -9    2.51    2.52
  16  -4   9    0.83    4.15
  16  -3   2    4.01    3.83
  16  -1  -4   92.69    5.48
  16   3  -9    8.62    2.90
  17  -1  -4  141.63    7.20
  17   3  -9    2.86    2.89
  18  -3   3   42.15    4.77
  18   3  -9   56.17    4.84
  19  -3   3   10.97    5.01
  19  -2  -1   20.50    5.10
  20   1  -7   -2.19    3.99
  20   2  -8    0.43    3.60
  21  -2   0   19.60    5.61
  21  -1  -3    0.79    4.46
  -5  -1  10   74.95    2.59
  -5   0   6   -0.08    1.15
  -4  -2  15   12.84    1.35
  -3   2   0  172.40    3.54
  -2   0   2 3593.79    9.64
  -2   2  -1  103.92    2.48
   1  -3  10   29.81    1.32
   4  -3   6    6.85    1.62
   4   0  -3   -0.94    1.31
   4   5  -6   32.97    1.41
   5   1  -5   65.15    2.16
   6  -4  12   25.13    2.59
   6   0  -4   26.54    1.83
   7  -2   0    7.99    2.17
   8  -4  10   44.63    3.42
   8  -1  -3  233.99    5.67
   9  -4   9   14.56    2.90
  11  -4   8    0.93    2.93
  12  -4   8   13.11    3.29
  12  -3   2   21.62    3.15
  12   0  -6    1.44    2.57
  13   3  -9   49.94    3.21
  14  -2  -2    1.09    3.61
  15  -4   8   -1.63    3.35
  15  -2  -2    2.25    3.88
  16  -4   8    7.78    4.22
  16  -2  -2   88.29    6.36
  17  -3   2    7.70    4.08
  17  -2  -2    4.04    4.10
  18  -3   2   -1.02    4.21
  19   3  -9    3.56    3.45
  20  -2  -1   27.70    5.42
  20  -1  -4   13.28    4.94
  20   3  -9   12.66    4.13
  21  -2  -1   54.19    6.34
  21   1  -7   17.58    4.43
  22  -1  -3   23.19    4.93
  -4  -1   8  350.17    4.25
   1   3  -4    4.32    0.81
   3  -3   7   16.93    1.41
   5  -3   5  115.72    3.69
   5  -2   1  335.12    5.75
   5   2  -6   35.50    1.28
   7  -4  10   58.12    3.44
   8  -4   9    7.34    2.49
   8   0  -5   -0.59    1.23
   9  -2  -1    3.85    1.71
  10  -4   8    6.40    2.68
  10  -3   2   30.67    3.55
  10  -1  -4   63.41    3.92
  10   1  -7  204.95    5.21
  10   2  -8  462.01    7.03
  11  -4   7   11.20    3.12
  11   0  -6   -0.65    2.13
  11   4  -9   24.94    2.01
  12  -4   7   20.15    3.93
  12  -2  -2    0.47    2.87
  12   3  -9    0.11    1.91
  13  -4   7    3.99    3.24
  14  -3   1   26.21    4.48
  15  -4   7    6.87    3.70
  15  -3   1   -2.04    3.77
  15   1  -8    7.41    3.25
  16  -4   7    0.92    3.98
  16  -3   1   20.56    4.69
  16   1  -8    5.33    3.33
  17  -4   7    3.74    3.89
  17   1  -8   -0.17    3.26
  18  -2  -2   15.97    4.66
  18   1  -8   13.19    3.70
  19  -3   2   14.01    4.99
  19  -2  -2   16.14    5.02
  20  -3   2    2.31    4.84
  21  -1  -4   -3.85    4.45
  22   1  -7   -1.54    3.81
   2  -3   8    6.03    1.13
   5  -4  13   13.55    1.85
   6  -4  11  119.74    4.12
   6  -3   4   85.53    3.54
   7  -1  -3  234.34    5.34
   7   2  -7   40.49    1.83
   8  -2  -1  143.66    4.85
   9  -4   8   10.08    2.58
   9  -3   2   11.25    2.88
  10  -4   7   12.98    3.21
  10   0  -6    7.51    2.21
  11  -2  -2  171.00    6.21
  12  -4   6   25.00    3.88
  12  -3   1   14.67    3.77
  13  -4   6   -2.44    3.45
  13  -3   1   63.27    4.55
  13  -1  -5   52.42    4.44
  13   1  -8   -0.66    2.34
  14  -4   6   31.78    4.58
  14  -1  -5   16.90    4.19
  14   1  -8   21.02    3.25
  14   2  -9    4.81    2.76
  15  -4   6   11.26    4.14
  15  -1  -5   64.68    4.58
  15   2  -9   88.37    4.78
  16  -4   6    7.32    4.12
  16  -1  -5    7.17    3.01
  16   2  -9   12.72    2.97
  17  -4   6   37.68    5.21
  17  -3   1   22.20    3.86
  17  -1  -5   -3.08    2.69
  17   2  -9    2.28    2.80
  18  -3   1   37.57    5.46
  18  -1  -5    2.61    4.07
  18   2  -9   13.11    3.62
  19  -3   1   16.99    5.08
  19  -1  -5    5.75    4.31
  19   2  -9    0.02    3.54
  20  -2  -2   14.52    3.97
  20   1  -8   14.18    4.29
  21  -2  -2   38.59    6.51
  22  -1  -4    4.72    3.55
  22   0  -6   36.56    5.59
  -4   0   5   -0.18    1.03
  -4   1   3  971.71    8.16
   5  -4  12    8.81    1.77
   5  -1  -2  424.71    6.06
   6  -2   0  564.39    7.91
   7  -4   9    1.64    2.00
   8  -4   8    1.24    2.21
   8   3  -8    6.56    1.25
   9  -4   7    3.71    2.50
   9  -1  -4  102.28    4.28
   9   1  -7    0.88    1.59
  10  -2  -2  114.37    5.06
  11  -4   6   61.00    4.76
  11  -3   1    6.45    3.16
  11   3  -9   17.77    2.16
  12  -1  -5  424.10    9.18
  12   1  -8   10.17    2.31
  13   2  -9    4.99    2.22
  14  -4   5   -1.33    3.31
  14  -2  -3    2.15    3.65
  15  -4   5    4.39    3.99
  15  -3   0   31.38    4.86
  15  -2  -3   -2.23    3.63
  16  -4   5    2.56    3.70
  16  -3   0    9.63    4.28
  16  -2  -3   11.01    3.38
  17  -3   0   34.08    4.98
  18  -2  -3   13.45    4.99
  19  -2  -3   11.62    5.01
  19   0  -7   45.11    5.12
  20  -1  -5    7.76    3.39
  20   0  -7   -5.98    3.80
  20   2  -9    1.48    3.36
  21  -1  -5    1.49    4.54
  21   1  -8   12.58    4.16
  21   2  -9   -1.09    3.81
  22   1  -8   -1.82    3.75
  -5  -1  11    0.53    1.20
  -3  -2  12  319.94    3.65
   0   3  -3   12.59    1.22
   3   1  -4    6.54    0.79
   5   0  -4    0.45    1.44
   8  -3   2    2.72    2.22
   9  -2  -2   12.67    2.81
   9   0  -6   -0.19    1.90
   9   2  -8    2.75    1.40
  10  -4   6   46.29    4.10
  10  -3   1  161.53    6.03
  11  -1  -5   16.15    3.05
  12  -4   5    1.47    3.32
  12  -2  -3   81.09    4.97
  13  -4   5    5.16    3.33
  13  -3   0   10.73    3.85
  14  -3   0    7.55    2.90
  16   3 -10    5.80    3.13
  17  -4   5    4.89    3.26
  17   3 -10   13.64    3.19
  18  -4   5   22.54    5.21
  18  -3   0    9.13    3.60
  18   3 -10    3.02    3.15
  19  -3   0    8.79    4.89
  19   3 -10   12.24    3.70
  20  -3   0    2.45    4.52
  20  -2  -3    6.74    3.52
  21  -2  -3   -3.74    4.61
  21   0  -7    0.67    3.92
  22  -1  -5   28.08    5.49
  22   0  -7   -2.29    4.20
  -1   3  -2  383.05    4.93
   0   4  -3   33.38    2.04
   3  -2   2  109.49    2.89
   4  -3   5   21.98    1.79
   4  -2   1  100.61    3.16
   4   4  -6   -0.30    0.59
   5  -4  11   38.47    2.41
   5  -3   4   -1.07    1.38
   7  -4   8   21.58    2.59
   7  -2  -1   99.92    3.74
   8  -4   7   35.68    3.32
   8  -1  -4  351.99    6.86
   9  -3   1   61.65    4.04
  11  -4   5   13.74    3.54
  11  -3   0   15.34    3.44
  11  -2  -3   13.08    3.20
  11   1  -8   -0.72    1.78
  12  -3   0   24.28    3.26
  12   0  -7    0.80    2.03
  13  -4   4    3.57    3.53
  14  -4   4   36.94    4.80
  14  -1  -6  793.99   13.52
  15  -4   4    1.41    3.53
  15  -1  -6   88.79    5.93
  15   3 -10    0.60    2.37
  16  -4   4    1.60    3.74
  16  -3  -1    5.30    3.97
  16  -2  -4   64.34    5.88
  16  -1  -6   78.87    5.15
  16   1  -9    1.26    3.13
  17  -4   4   -2.12    4.07
  17  -3  -1   76.97    6.20
  17  -2  -4  148.18    7.84
  17  -1  -6  228.83    8.25
  17   1  -9   24.54    4.10
  18  -3  -1   -0.64    4.20
  18  -2  -4  171.61    8.53
  18  -1  -6    0.12    2.79
  18   1  -9    4.35    3.78
  19  -2  -4  107.09    7.29
  19  -1  -6   29.25    4.85
  19   1  -9   -1.56    3.48
  20  -1  -6   -3.65    4.19
  20   1  -9    3.23    3.51
  -4  -1   9  294.05    4.17
  -3   1   2   25.48    1.68
  -2  -1   5  466.11    3.02
   3   5  -5   13.96    1.38
   5  -4  10    2.56    1.70
   6  -1  -3  787.37    8.69
   7  -3   2   38.52    2.98
  10  -4   5   20.77    3.57
  10  -1  -5   84.75    4.01
  10   3  -9  114.60    3.42
  11   0  -7   87.05    4.21
  11   2  -9   22.42    2.60
  12  -4   4   59.97    5.06
  13  -3  -1   23.16    4.09
  13  -1  -6  217.49    7.24
  14  -3  -1   80.96    5.74
  14  -2  -4   54.32    5.05
  14   1  -9  393.94    8.81
  14   3 -10   18.65    2.66
  15  -4   3   -0.70    3.87
  15  -3  -1  104.57    5.95
  15  -2  -4   53.29    4.49
  15   1  -9   35.73    3.94
  16  -4   3    1.00    4.11
  16   0  -8    9.20    3.86
  16   2 -10    1.05    2.54
  17  -4   3    5.19    4.41
  17   0  -8    2.26    3.45
  17   2 -10    6.13    3.20
  18  -4   3   -0.53    3.97
  18   0  -8    8.15    2.93
  18   2 -10   18.03    3.81
  19  -3  -1   31.78    5.47
  19   0  -8    1.43    3.75
  19   2 -10    0.44    3.43
  20  -3  -1   61.65    6.81
  20  -2  -4   18.34    5.00
  20   0  -8   15.73    4.54
  20   2 -10    1.18    3.54
  21  -2  -4    9.22    5.09
  21  -1  -6   23.02    4.55
  21   0  -8   -1.97    3.79
  21   1  -9    0.11    3.95
  22  -1  -6    5.88    4.92
  22   1  -9    3.68    4.11
  -3  -2  13  311.64    3.97
  -3   2   1   90.45    2.79
   1  -3   9   25.01    1.18
   2  -1   0 6470.05   16.03
   4  -4  12   33.15    2.17
   6  -4   8   61.34    3.32
   7  -4   7    9.57    2.37
   8  -4   6  212.49    6.25
   8  -3   1    1.16    2.20
   8  -2  -2   39.90    2.75
   8   0  -6  134.06    4.19
   9  -4   5  197.45    6.43
  10  -3   0  115.35    4.99
  10  -2  -3  587.62   10.02
  10   1  -8   75.59    3.43
  11  -4   4    2.19    2.99
  12  -3  -1    0.99    3.47
  13  -2  -4  122.05    5.65
  13   1  -9   27.26    3.24
  13   3 -10   61.54    3.44
  14  -4   3    3.46    2.91
  15   2 -10   46.72    3.87
  17  -3  -2    4.28    4.18
  18  -1  -7    5.25    3.84
  19  -1  -7    0.19    3.92
  21   2 -10   -0.06    3.54
  22   0  -8    3.44    4.43
  -3   0   4    1.87    0.97
   2  -3   7  213.49    3.50
   2   0  -2 3670.82   10.07
   3  -1  -1  460.78    5.07
   6  -2  -1 1320.10   12.01
   6   0  -5   -2.24    1.48
   7  -1  -4   14.42    2.31
   8   2  -8  233.80    4.33
   9  -3   0    2.89    2.58
   9  -1  -5   94.94    3.91
  10  -4   4   67.95    4.78
  11  -3  -1   11.73    3.38
  11  -1  -6   15.13    3.04
  12  -4   3  200.74    7.49
  14  -4   2   -2.09    3.61
  14  -3  -2   27.15    4.57
  14   2 -10   10.78    2.75
  15  -4   2    1.93    4.06
  15  -3  -2   19.92    4.38
  15  -2  -5   14.74    4.28
  15  -1  -7   76.79    5.57
  16  -4   2    6.35    4.11
  16  -3  -2   68.75    5.29
  16  -1  -7   32.64    4.51
  17  -4   2   23.74    4.89
  17  -2  -5   38.87    5.23
  17  -1  -7    1.35    2.78
  18  -4   2   -0.16    4.20
  18  -2  -5    8.98    3.51
  19  -4   2    2.67    4.61
  19  -3  -2   10.23    3.67
  19  -2  -5    8.79    4.63
  20  -2  -5   22.71    5.38
  21  -2  -5   59.36    6.70
  21  -1  -7   22.80    5.60
  -4   0   6  627.04    6.29
  -4   1   4   -1.31    1.24
  -3  -2  14  216.16    3.63
  -2   1   1  192.12    3.00
  -2   2   0  202.68    3.57
   4  -4  11    1.38    1.35
   4  -3   4   57.19    2.56
   4  -1  -2  745.40    7.22
   5  -4   9    2.46    1.48
   6   2  -7    8.68    1.05
   7  -4   6    3.12    2.05
   7  -3   1  199.02    5.60
   7  -2  -2   74.95    3.67
   8  -4   5   15.22    2.84
   9  -4   4  167.30    6.07
  10   2  -9  559.20    7.68
  11  -4   3   10.24    3.35
  11  -2  -4  143.22    5.56
  12  -5  10    3.57    3.52
  12   3 -10   -0.67    1.88
  13  -5  10   15.69    3.89
  13  -4   2    5.47    3.91
  13  -3  -2   55.65    5.05
  13   2 -10   15.28    2.88
  14  -5   9    8.81    3.95
  14  -2  -5  164.53    7.23
  14  -1  -7  199.15    7.49
  16   1 -10    7.69    3.05
  17   0  -9    6.99    3.82
  17   1 -10   -0.42    3.30
  17   3 -11   -3.46    3.09
  18  -3  -3   24.75    5.10
  18   0  -9    2.62    3.81
  18   1 -10    4.78    3.66
  19   0  -9   -1.89    3.79
  19   1 -10   18.88    4.03
  20   0  -9    1.48    3.99
  20   1 -10   -5.26    3.58
  21   1 -10    4.65    4.08
  -4  -1  10   35.69    1.89
  -3  -2  15   83.73    2.59
   3   0  -3 1197.74    7.12
   4   1  -5   76.10    1.87
   5  -1  -3   50.48    2.73
   6  -4   7   94.24    3.91
   8  -3   0   -0.88    2.11
   8  -1  -5  839.76   10.48
   9   0  -7  309.83    6.45
   9   1  -8   63.23    2.97
   9   3  -9   39.65    2.09
  10  -4   3   35.57    4.00
  10  -3  -1    5.93    2.35
  10  -2  -4  102.12    4.84
  10  -1  -6    0.26    2.23
  11  -5  10   36.30    4.22
  12  -5   9   11.38    3.35
  12  -3  -2    3.88    3.61
  13  -5   9   -1.84    3.15
  13  -2  -5   -1.63    2.39
  13  -1  -7   11.35    3.41
  14  -5   8   15.92    4.16
  15  -3  -3   32.20    4.97
  15   0  -9   69.46    4.94
  15   1 -10    5.82    3.08
  16  -3  -3   20.07    4.55
  16   0  -9   -1.53    2.44
  16   3 -11   24.28    3.14
  17  -3  -3    1.08    3.16
  17  -2  -6    4.00    4.41
  18  -2  -6    5.38    4.60
  18  -1  -8   10.05    4.36
  18   2 -11   14.18    3.59
  19  -3  -3   65.13    5.72
  19  -2  -6    7.25    4.75
  19   2 -11    0.32    3.29
  20  -3  -3    7.21    4.77
  20  -2  -6   -0.80    4.54
  20   2 -11    5.09    3.84
  21  -2  -6   24.60    5.82
  22   0  -9    4.53    4.03
  -2  -2  10   15.60    0.89
  -1   2  -1  677.53    5.58
   3   2  -5    0.70    0.27
   4  -4  10   12.84    1.75
   5   5  -6   36.80    1.58
   7  -4   5   42.92    3.33
   7   0  -6   -0.76    1.67
   7   3  -8   28.67    1.35
   8  -4   4   73.39    4.27
   8  -2  -3   12.24    2.00
   9  -3  -1   11.66    2.89
  11  -5   9    2.92    3.21
  11  -4   2   11.06    3.54
  11  -3  -2   24.58    3.66
  11   1  -9   11.82    2.16
  12  -5   8    1.19    2.91
  12  -2  -5  146.78    6.30
  12  -1  -7   15.50    3.23
  12   2 -10  110.74    4.26
  13  -5   8   21.66    3.99
  14  -5   7   -2.40    3.65
  14  -3  -3    1.16    3.53
  14   0  -9    1.67    3.05
  14   1 -10   52.57    3.96
  15  -5   7    7.01    4.23
  15  -2  -6   47.39    5.23
  15   3 -11   15.44    2.70
  16  -5   6   39.36    5.21
  16  -1  -8    0.33    3.72
  16   2 -11   34.86    3.76
  17  -1  -8    1.24    2.73
  17   2 -11   12.35    3.33
   0  -1   2    2.87    0.41
   3  -2   1   47.63    2.20
   3   4  -5    5.64    1.00
   4   0  -4   18.28    1.35
   5  -2  -1  604.68    7.85
   6  -4   6   22.84    2.43
   9  -4   3   86.30    4.72
   9  -2  -4  249.49    6.75
   9   4  -9    6.22    1.03
  10  -5  10   18.81    3.24
  10  -4   2    3.46    3.14
  11  -5   8   10.70    3.01
  11  -2  -5   13.69    3.21
  11   3 -10   19.12    2.11
  12  -5   7    1.36    3.10
  13  -5   7   -1.19    3.13
  13  -3  -3   13.23    3.18
  13   0  -9  131.19    5.63
  14  -5   6   13.67    4.22
  14  -2  -6   16.86    4.24
  14  -1  -8   18.18    3.83
  14   3 -11    1.29    2.17
  15  -5   6    4.59    3.98
  15  -1  -8    9.20    2.96
  15   2 -11   18.87    3.19
  16  -5   5    2.00    3.85
  16  -3  -4   12.67    4.67
  17  -3  -4   37.97    5.39
  18  -3  -4    4.74    3.37
  18   0 -10    1.96    3.72
  19  -3  -4    3.73    3.47
  19   0 -10    0.88    3.90
  19   1 -11    1.92    3.22
  20   0 -10    5.58    4.39
  20   1 -11    4.86    3.45
  21   0 -10    1.02    4.10
  21   1 -11   18.55    4.49
  -4  -1  11   16.15    1.54
  -4   0   7   -1.20    1.10
  -3   1   3  105.02    2.79
  -1   1   0 1170.36    5.85
   1   4  -3   98.04    2.85
   2  -3   6    6.84    1.08
   2  -2   2  120.02    2.69
   2   4  -4    1.92    1.05
   4  -4   9  141.22    3.78
   6  -3   1   94.90    3.64
   6  -2  -2  193.08    4.85
   7  -3   0   64.85    3.62
   8   0  -7    1.21    1.79
   9  -5  10   32.38    3.49
   9   2  -9   26.48    2.10
  10  -5   9    3.19    2.88
  10  -3  -2   17.03    2.73
  11  -5   7   42.76    4.61
  11  -1  -7   49.00    3.50
  12  -3  -3   82.22    4.90
  13  -5   6   13.05    3.96
  13  -2  -6   30.65    4.39
  13   1 -10   56.58    3.87
  14  -5   5   10.49    4.11
  14  -3  -4   -2.07    3.80
  15  -5   5   13.73    4.40
  15  -4  -1   71.24    5.87
  15  -3  -4   59.81    4.91
  16  -4  -1    1.35    4.24
  16   0 -10    8.15    3.61
  17  -4  -1    5.19    4.20
  17  -2  -7   -3.66    4.08
  17   0 -10   -0.02    3.31
  17   1 -11   -1.05    3.19
  18  -4  -1    1.62    3.14
  18  -2  -7   13.59    4.52
  18   1 -11   45.08    4.55
  19  -4  -1    8.40    4.15
  19  -2  -7   21.41    4.08
  20  -2  -7   20.07    4.17
  21  -2  -7   59.46    6.70
  21  -1  -9    2.49    4.67
  -3  -1   8   84.18    2.11
  -2   0   3   -0.32    0.77
   1  -3   8   10.03    0.91
   5   0  -5   43.89    2.02
   6  -4   5  579.22    9.02
   7  -4   4 1006.68   12.49
   7  -2  -3    3.99    1.67
   7  -1  -5   73.02    3.20
   7   2  -8   74.24    2.33
   8  -4   3  160.01    5.68
   8  -3  -1   14.54    2.36
   8   1  -8   29.40    2.12
   9  -5   9   20.66    3.33
   9  -4   2   83.48    4.75
  10  -5   8    4.60    2.85
  10  -2  -5    8.14    2.93
  10   1  -9    0.51    1.85
  11  -3  -3   54.18    4.47
  11   2 -10   34.69    2.66
  12  -5   6   24.73    3.95
  12  -2  -6  391.63    9.52
  12   1 -10   98.66    4.63
  13  -5   5    4.30    3.77
  13  -3  -4   64.08    5.37
  13  -1  -8    3.65    2.46
  14  -4  -1    6.54    4.01
  14   2 -11   10.58    2.73
  15  -5   4    1.66    4.00
  15  -2  -7   17.80    4.47
  15   0 -10    3.28    3.32
  16  -5   4    1.63    3.70
  16  -3  -5    5.37    4.12
  16  -2  -7    2.07    3.03
  16   1 -11    6.53    3.34
  18  -4  -2   35.00    5.51
  19  -4  -2    9.23    5.30
  19  -3  -5    7.77    3.67
  19   2 -12   -0.37    3.15
  20  -3  -5    5.17    4.01
  20   2 -12    4.03    3.64
  -3   0   5   36.44    1.65
   0   3  -2   31.78    1.59
   3  -3   4   37.31    1.98
   8  -2  -4   -1.89    2.11
   9  -3  -2    1.63    2.09
  10  -5   7   64.85    4.69
  10  -1  -7  196.47    5.79
  12  -5   5   -0.56    3.40
  12  -3  -4   12.32    3.66
  12  -1  -8   12.61    3.22
  13  -5   4   77.10    5.58
  13  -4  -1    2.79    3.77
  13   2 -11   86.46    4.35
  13   3 -11   34.19    2.62
  14  -5   4   18.66    4.10
  14   0 -10    7.86    3.32
  15  -5   3   -3.59    3.92
  15  -4  -2   41.33    5.19
  15  -3  -5    7.58    4.40
  15  -1  -9   32.48    4.64
  15   1 -11   -1.93    2.74
  16  -5   3    8.12    4.41
  16  -4  -2    1.03    4.15
  17  -5   3   10.52    3.66
  17  -4  -2    4.89    3.40
  17   2 -12   27.29    3.86
  18  -2  -8    4.30    4.12
  18   2 -12   -2.32    3.10
  19   0 -11   10.37    3.87
  20  -2  -8    0.79    4.55
  20   0 -11   -0.24    3.94
  21  -2  -8   -6.00    4.61
  21   0 -11   -1.60    4.20
  -2   2   1 1316.07    9.25
   3  -4  11    4.14    1.22
   4  -4   8   45.30    2.51
   5  -4   6   16.89    2.19
   6  -3   0   22.81    2.55
   6   0  -6 2215.93   13.74
   7  -4   3    1.45    2.38
   8  -4   2  226.04    6.73
   9  -5   8   37.22    3.58
   9  -2  -5   57.54    3.86
  10  -5   6  183.00    6.68
  10  -3  -3   34.86    3.32
  11  -5   5    6.52    3.39
  11  -2  -6   60.76    4.52
  12  -5   4    0.73    3.22
  12  -4  -1  170.19    7.38
  13  -2  -7   30.50    4.48
  14  -5   3   -0.56    3.72
  14  -4  -2   -2.68    3.81
  14  -3  -5   65.34    5.72
  14  -1  -9  404.64   10.16
  14   1 -11  101.07    5.08
  16  -5   2   15.03    4.67
  16   2 -12   23.87    3.60
  17  -5   2    0.95    4.29
  17  -4  -3    8.14    4.46
  17  -3  -6   -2.72    4.11
  17  -2  -8   38.32    5.15
  17   0 -11    5.19    3.41
  18  -4  -3    9.80    5.02
  18  -3  -6   10.48    4.93
  18   0 -11    0.73    3.70
  19  -4  -3   20.41    5.64
  19  -3  -6   96.23    7.34
  19  -1 -10   21.58    4.85
  19   1 -12   11.31    4.04
  20  -3  -6   18.83    5.19
  20  -1 -10    1.47    4.32
  20   1 -12   15.99    4.37
  21  -1 -10    6.96    4.75
  21   1 -12   28.51    5.05
  -2  -2  11   98.94    2.01
   3  -1  -2   23.20    1.58
   3   3  -5  245.59    2.24
   4  -2  -1  144.07    3.93
   5  -3   1    3.93    1.37
   5  -2  -2   70.57    3.25
   5  -1  -4    4.77    1.82
   6  -4   4   80.94    3.89
   6  -2  -3 1306.04   12.54
   8  -5   9   30.19    3.15
   8  -3  -2    1.57    2.50
   9  -5   7   45.41    3.93
   9  -1  -7    0.89    2.14
   9   1  -9    2.12    1.76
  10   2 -10   70.66    3.22
  10   3 -10    0.72    1.38
  11  -3  -4   10.83    3.48
  11  -1  -8    1.53    2.63
  11   1 -10   -0.44    1.95
  13  -5   3    3.93    3.74
  13  -4  -2    5.95    3.99
  13  -3  -5   21.18    4.40
  13  -1  -9   24.42    3.90
  13   0 -10    0.69    2.60
  14  -5   2   -0.39    3.55
  15  -5   2    0.35    3.71
  15  -2  -8    5.24    4.07
  15   3 -12    5.20    2.44
  16  -4  -3    1.55    4.21
  16  -3  -6   20.37    4.97
  16   0 -11    1.82    3.39
  17  -5   1    0.20    4.32
  17   1 -12   14.72    3.70
  18   1 -12   16.72    3.66
  -2   1   2 3627.97   13.16
   2  -3   5  163.67    3.25
   2  -1  -1  194.11    3.20
   2   3  -4  238.93    2.84
   3  -4  10  184.87    3.65
   4  -4   7  279.85    5.34
   4   2  -6  133.90    1.65
   5  -4   5  458.51    7.57
   6  -1  -5    1.73    1.87
   7  -2  -4   15.83    2.55
   7   0  -7  147.46    4.02
   8  -5   8    4.94    2.53
   8   2  -9   27.57    1.84
   9  -5   6   88.86    4.93
   9  -3  -3   41.06    3.81
  10  -5   5    3.01    3.07
  10  -2  -6  168.67    5.88
  11  -5   4   48.65    4.50
  11  -4  -1    4.83    2.69
  12  -5   3   13.09    3.92
  12  -4  -2    1.53    3.54
  12  -3  -5   -0.91    3.50
  12   2 -11  255.92    6.02
  12   3 -11  177.03    4.45
  13  -5   2   12.64    3.89
  13   1 -11   14.03    2.82
  14  -4  -3    2.64    3.72
  14  -2  -8   11.64    4.05
  15  -5   1   -1.85    3.94
  15  -3  -6    0.86    3.03
  15   0 -11   12.72    3.69
  15   2 -12   34.20    3.53
  16  -5   1    7.58    4.07
  16   1 -12    0.36    3.04
  17  -4  -4    6.80    4.38
  18  -4  -4    6.22    4.90
  18  -3  -7    5.15    4.78
  19  -4  -4    5.98    4.83
  19  -3  -7    5.51    5.04
  19  -2  -9   -2.11    4.00
  20  -3  -7   38.09    6.31
  20  -2  -9   -0.67    3.61
  21   0 -12   -4.68    3.93
  -3  -1   9  301.00    4.04
  -3   1   4    6.68    1.09
  -2  -2  12   33.71    1.50
   7  -5  10   30.01    2.62
   7  -4   2  276.61    6.91
   7  -1  -6    0.11    1.94
   7   1  -8  127.88    3.43
   8  -5   7   36.67    3.47
   8  -2  -5   36.77    3.28
  10  -5   4    9.68    3.08
  10  -4  -1   73.29    5.13
  10  -3  -4    9.00    2.56
  10  -1  -8   77.22    4.29
  11  -5   3   20.90    3.95
  11  -2  -7   17.44    3.49
  12  -1  -9  200.86    6.91
  12   0 -10    0.53    1.92
  13  -4  -3   46.83    5.08
  13  -2  -8   77.32    5.41
  14  -5   1    1.50    3.91
  14  -3  -6    6.73    3.24
  14   0 -11    1.51    2.95
  14   2 -12    2.01    2.78
  14   3 -12    7.86    2.32
  15   1 -12   12.21    3.47
  16  -5   0    6.44    4.53
  16  -4  -4   -2.32    4.39
  16  -3  -7    5.16    4.16
  16  -2  -9   11.72    4.42
  17  -5   0   12.35    4.53
  17  -3  -7    1.95    4.20
  17  -2  -9    1.36    2.98
  18   0 -12    6.18    3.62
  18   2 -13    0.31    3.35
  19  -1 -11    2.17    4.38
  19   0 -12    1.21    3.87
  19   2 -13   14.78    4.01
  20  -1 -11   -0.12    3.80
  21  -1 -11   14.55    4.14
  -3   0   6    2.66    1.07
  -1   2   0  936.45    7.05
   1  -3   7   16.46    1.05
   3  -4   9    1.77    1.31
   5  -3   0   59.00    3.19
   6  -4   3  460.48    8.28
   6  -3  -1  129.17    4.58
   7  -3  -2   24.20    2.89
   8  -3  -3  100.84    4.86
   8   0  -8  292.97    5.96
   9  -5   5   32.83    3.74
   9  -2  -6  102.91    4.81
  11  -4  -2    0.96    3.52
  11  -3  -5   46.61    4.67
  12  -5   2   -0.83    2.49
  12   1 -11    6.43    2.35
  13  -5   1    6.60    4.01
  13  -3  -6   16.94    3.38
  15  -5   0    2.50    4.03
  15  -4  -4    0.11    2.91
  15  -3  -7    1.42    4.33
  15  -2  -9   90.64    6.27
  17  -5  -1    3.06    4.65
  17  -4  -5   20.86    5.10
  17  -1 -11    2.36    3.88
  17   0 -12   -1.51    3.56
  17   2 -13   -1.40    3.18
  18  -4  -5   15.74    5.60
  19  -3  -8    5.10    5.18
  19  -2 -10   -0.76    3.95
  19   1 -13   -5.26    3.49
  20  -2 -10   -2.14    4.46
  20   1 -13   32.09    4.78
  -3  -1  10  104.05    2.74
  -2  -2  13    3.32    1.01
  -2  -2  14    3.70    1.11
  -2  -2  15   30.85    1.84
   2  -2   1  110.36    2.74
   5   2  -7   11.57    0.91
   7  -5   8   14.92    2.51
   8  -5   6   75.64    4.38
   8   1  -9   36.04    2.47
   9  -5   4    4.51    2.72
   9  -4  -1    9.01    3.28
   9  -3  -4   45.25    3.96
  10  -5   3    9.88    3.60
  11  -5   2   -3.66    3.42
  11  -1  -9    8.04    3.04
  11   0 -10    0.43    2.43
  11   2 -11    8.39    2.25
  12  -5   1    2.88    3.70
  12  -4  -3  239.94    8.53
  12  -3  -6   16.10    4.08
  13   0 -11   39.15    3.88
  14  -5   0    3.30    3.89
  14  -4  -4    4.91    3.11
  14  -3  -7   47.95    5.48
  14  -2  -9    3.36    3.89
  14   1 -12   13.13    3.14
  15  -5  -1   46.08    5.55
  16  -5  -1   -5.45    3.86
  16  -4  -5   14.14    4.98
  16  -1 -11   10.74    4.23
  16   0 -12    0.77    3.48
  17  -3  -8    0.52    4.58
  17  -2 -10    0.05    3.87
  18  -3  -8    0.69    3.33
  18  -2 -10   21.55    4.82
  18   1 -13    0.49    3.48
  21  -1 -12   32.22    5.37
  -2   2   2   30.60    1.92
   0  -3  13   29.28    0.95
   3   0  -4   -1.03    1.14
   4  -3   1    3.66    1.72
   4   0  -5    0.69    1.33
   5   0  -6   -1.26    1.37
   6  -5  10   12.32    2.09
   6  -4   2   46.92    3.22
   6  -2  -4   18.48    2.55
   7  -5   7   17.03    2.92
   7  -4   1    5.68    2.16
   8  -5   5   10.71    2.91
   9  -1  -8   66.74    3.84
   9   2 -10  128.13    3.66
  10  -4  -2    2.95    3.24
  10  -3  -5   32.67    3.97
  11  -4  -3    9.14    3.92
  11   3 -11   20.28    2.00
  13  -5   0    1.36    3.66
  13  -4  -4  140.16    7.18
  13   2 -12   29.60    2.94
  13   3 -12    5.82    1.97
  14  -5  -1   29.80    4.89
  15  -4  -5   56.00    5.85
  15   0 -12    0.06    3.25
  16  -3  -8   11.66    4.73
  16  -2 -10   -1.20    4.09
  16   2 -13   37.56    3.81
  17   1 -13    9.22    3.37
  18  -4  -6   67.16    6.99
  19  -1 -12    2.44    4.50
  19   0 -13   54.38    5.55
  20  -1 -12   20.24    4.63
  20   0 -13   -3.49    3.96
  -3  -1  11   34.22    1.89
   1  -1   0 1187.47    6.12
   3  -4   8    1.85    1.33
   4  -2  -2  605.87    7.57
   5  -1  -5   66.35    3.07
   6  -5   9   -0.21    1.85
   6   0  -7   -0.61    1.58
   7  -3  -3  260.40    6.82
   9  -5   3   19.07    3.51
   9   3 -10  316.26    4.40
  10  -5   2   42.71    4.48
  11  -5   1   26.18    4.12
  11  -3  -6  102.70    5.75
  11  -2  -8   83.10    5.18
  11   1 -11    0.78    1.98
  12  -5   0    8.78    4.02
  12  -4  -4   71.43    5.80
  12  -1 -10  100.17    5.43
  12   0 -11   -1.77    2.44
  13  -6   6   64.46    5.46
  13  -5  -1    5.11    3.93
  13  -3  -7   19.05    3.56
  13  -2  -9    5.69    2.83
  13   1 -12    0.88    2.62
  14  -4  -5    5.41    3.96
  15  -3  -8   38.78    5.25
  15  -2 -10   50.05    5.45
  15   2 -13   15.33    3.39
  16  -4  -6   76.04    6.88
  16   1 -13   50.13    4.55
  17  -4  -6   65.95    5.80
  17  -1 -12   18.32    4.25
  18  -3  -9   56.73    6.46
  18  -1 -12   19.30    4.46
  18   0 -13   -1.54    3.76
  19  -3  -9    2.12    3.88
  20   1 -14   17.64    4.48
  -3   0   7 1460.37    9.68
  -2   0   4  619.52    4.89
   3   4  -4   71.70    2.24
   4  -4   5   74.88    3.09
   4  -1  -4    0.65    1.25
   5  -4   3   33.84    2.79
   5  -3  -1    8.27    2.19
   5   5  -5    3.17    1.22
   6  -3  -2   54.29    3.07
   6  -1  -6  334.92    6.20
   6   2  -8   -0.09    0.77
   6   4  -7    3.16    0.65
   7  -5   6    5.19    2.44
   7  -1  -7    1.62    1.97
   7   0  -8   -0.30    1.69
   8  -5   4    4.48    2.83
   8  -4  -1  141.32    5.85
   8  -3  -4   21.19    2.75
   9  -4  -2   56.68    4.55
   9  -3  -5    0.08    2.92
   9  -2  -7   -0.97    2.44
   9   1 -10   17.13    2.01
  10  -1  -9    0.38    2.01
  10   0 -10  142.95    5.06
  12  -6   7   59.43    5.22
  12  -3  -7  154.99    7.17
  12  -2  -9  560.33   11.69
  13  -6   5    9.78    3.96
  13  -4  -5   12.26    4.47
  14  -6   4    3.55    4.38
  14  -3  -8    2.54    4.28
  14   0 -12   25.91    3.94
  15  -4  -6    8.24    4.70
  15   1 -13   16.66    3.39
  16  -1 -12   -1.21    3.50
  17  -3  -9    1.32    4.36
  17  -2 -11   14.61    4.68
  17   0 -13    2.27    3.68
  18  -4  -7    8.30    5.20
  19   1 -14   58.12    5.27
  -2   1   3  263.80    3.97
   0   2  -1    4.53    1.02
   2   0  -3   -0.50    0.92
   3  -4   7  183.30    3.98
   3  -1  -3  100.74    2.80
   6  -4   1    6.04    2.30
   7  -5   5    3.33    2.33
  10  -5   1   46.79    4.08
  10  -3  -6   50.33    4.49
  10  -2  -8  487.14   10.21
  10   2 -11   49.03    2.77
  11  -6   7    3.18    3.45
  11  -5   0   -0.15    2.59
  11  -4  -4  148.66    6.94
  11  -1 -10   -2.76    2.77
  12  -6   6   25.66    4.34
  12  -5  -1    1.85    3.76
  12   2 -12   17.28    2.47
  13  -6   4    1.10    3.43
  13  -3  -8    6.20    4.16
  14  -6   3    4.10    4.27
  14  -4  -6   29.68    5.32
  14  -2 -10   10.66    3.15
  14   2 -13   86.91    4.60
  16  -3  -9    8.88    3.55
  16  -2 -11   35.61    5.19
  16   0 -13    4.00    3.40
  17  -5  -4   27.02    5.86
  17  -4  -7   -1.06    3.31
  17   2 -14   30.37    4.06
  18   1 -14   33.44    4.58
  19  -3 -10    7.54    5.10
  19  -1 -13    2.01    4.27
  20  -2 -12   -1.54    4.43
  20  -1 -13   33.33    5.26
  20   0 -14   20.97    5.25
  -1   1   1    4.19    0.98
   1  -3   6  109.29    2.19
   4  -4   4   76.44    3.39
   4  -3   0   28.62    2.13
   4   4  -5    0.38    0.86
   5   4  -6   -0.15    0.77
   6  -2  -5   37.60    3.05
   6   1  -8    4.24    1.20
   7   2  -9   29.96    1.65
   8  -5   3    2.68    2.78
   8  -4  -2    0.84    2.88
   9  -4  -3   89.82    5.29
   9  -1  -9    3.45    2.52
  10  -5   0   12.36    3.60
  10   1 -11   21.78    2.47
  11  -6   6    5.16    3.61
  11  -5  -1   19.85    4.09
  11  -3  -7   26.31    4.16
  11  -2  -9   24.11    4.08
  11   0 -11   78.48    4.32
  12  -6   5   12.69    3.86
  12  -4  -5    7.07    3.04
  12   1 -12   30.58    3.05
  12   3 -12   41.84    2.64
  13  -6   3    9.01    3.87
  13  -2 -10   11.27    4.17
  13   0 -12    3.08    2.88
  14  -6   2    7.37    3.84
  15  -4  -7    2.30    4.26
  15  -3  -9    4.18    3.26
  15  -2 -11   18.22    4.52
  15  -1 -12   16.84    3.37
  15   0 -13    9.57    3.53
  17  -3 -10   13.75    4.98
  17   1 -14   -0.24    3.21
  18  -4  -8   28.01    5.90
  18  -3 -10    1.87    3.34
  18  -1 -13   -3.54    3.88
  19   0 -14   -0.23    3.85
  -1   0   2   -0.70    0.49
  -1   2   1  279.44    4.24
   1   3  -2   46.36    1.79
   3   1  -5  322.53    3.09
   5  -4   2   10.88    2.09
   5  -2  -4    2.08    1.51
   6  -5   6    8.32    2.55
   6  -3  -3   13.61    2.59
   7  -5   4    3.05    2.55
   7  -3  -4   29.19    3.17
   7  -2  -6    1.79    1.65
   8  -5   2    0.44    2.63
   8  -3  -5   14.52    3.20
   8  -2  -7   55.96    3.96
   9  -5   1   14.03    3.61
   9  -3  -6  195.17    6.91
   9   0 -10    1.94    2.02
  10  -6   7   -1.90    3.27
  10  -4  -4    0.03    3.38
  11  -6   5   43.93    4.44
  11  -4  -5   15.05    4.17
  12  -6   4    9.27    3.95
  12  -3  -8   60.77    5.48
  14  -4  -7   12.14    4.40
  14  -3  -9   12.93    3.54
  14  -1 -12   11.97    3.88
  15  -6   1    4.00    4.18
  15  -5  -4   -1.20    3.99
  16  -3 -10    5.77    4.66
  16   1 -14   -1.96    3.08
  16   2 -14   22.79    3.37
  17  -5  -5   -1.31    5.05
  17  -1 -13   10.09    4.05
  18   0 -14   -0.17    3.38
  19  -3 -11   -3.06    4.68
   2  -1  -2 3499.57   13.42
   3  -4   6   44.67    2.17
   3  -3   1  119.66    3.61
   4  -2  -3    3.04    1.37
   5  -5  10    0.18    1.55
   5  -3  -2    0.20    1.98
   9  -2  -8    5.12    2.99
  10  -6   6   47.29    4.53
  10  -5  -1   40.28    4.74
  10  -3  -7   -0.08    3.29
  10  -1 -10   39.37    3.75
  10   3 -11   84.78    2.72
  11  -6   4   21.45    3.86
  11   2 -12   18.48    2.43
  12  -6   3    9.50    3.97
  12  -4  -6   37.50    5.04
  12  -2 -10  104.91    6.05
  12   0 -12   37.00    3.69
  13  -6   2   -2.09    3.37
  13  -3  -9   41.27    5.21
  13   1 -13   32.49    3.44
  13   2 -13   28.07    3.17
  14  -6   1    1.57    3.85
  14  -5  -4   11.30    4.43
  14   0 -13   -0.82    3.19
  15  -6   0    5.74    4.50
  15  -3 -10    5.30    4.51
  16  -5  -5   16.03    4.94
  16  -4  -8   26.23    4.42
  17   0 -14    1.70    3.29
  18  -4  -9   25.23    6.01
  18  -3 -11   -2.56    4.64
  19  -1 -14   61.94    6.00
  19   1 -15    6.69    3.99
  20  -1 -14   15.33    4.75
  -1  -2   8   43.12    0.89
   2  -4  11   63.34    1.60
   4  -4   3   -0.65    1.38
   5  -5   8    3.57    1.80
   5  -5   9    0.60    1.36
   5  -1  -6   49.97    2.87
   6  -5   5    0.62    2.01
   6  -1  -7   -1.15    1.88
   7  -5   3  180.75    6.11
   7  -4  -2   13.45    3.10
   7  -1  -8  126.62    4.56
   8  -5   1   -3.94    2.93
   8  -4  -3   32.26    3.86
   8   1 -10    2.51    1.41
   8   2 -10  165.73    3.64
   9  -4  -4    2.27    3.46
  10  -6   5    0.59    2.70
  10  -2  -9  582.00   11.20
  10   0 -11    1.33    2.08
  11   1 -12   -1.57    1.97
  12  -6   2   26.26    4.64
  13  -6   1   12.98    4.41
  13  -5  -4   -1.82    4.06
  13  -4  -7   77.64    6.28
  13  -2 -11   90.37    6.12
  13  -1 -12    1.77    3.37
  14  -6   0    2.68    4.41
  14  -3 -10   19.36    4.55
  15  -6  -1   12.73    4.55
  15  -5  -5   24.81    4.27
  15  -4  -8   24.51    4.39
  15  -1 -13   18.81    4.29
  15   1 -14    2.44    2.99
  15   2 -14   25.28    3.23
  16   0 -14   31.28    4.45
  17  -4  -9    7.66    5.12
  17  -3 -11   -2.13    4.19
  18  -2 -13    1.12    4.48
  18  -1 -14   42.71    5.52
  18   1 -15    1.23    3.38
  19  -2 -13   15.38    4.13
  19   0 -15   18.97    4.32
  -2   0   5    0.11    0.93
  -2   1   4   39.52    1.80
   2  -4  10   50.38    1.67
   3  -2  -2  129.22    3.52
   4  -1  -5   77.38    3.16
   4   0  -6  644.99    6.71
   5   0  -7  460.21    6.29
   6   0  -8 2257.99   14.84
   7  -5   2  104.20    5.05
   7  -3  -5   31.36    3.33
   8  -3  -6   11.33    3.41
   8  -1  -9   36.75    3.12
   9  -6   7    0.06    2.48
   9  -3  -7  178.41    6.79
  10  -6   4    9.18    3.21
  11  -6   3   -2.35    3.18
  11  -4  -6   -0.31    2.75
  11  -2 -10   39.33    4.59
  11   0 -12    0.91    2.39
  12  -6   1    1.19    3.53
  12  -4  -7   -1.46    3.82
  12  -3  -9   -1.03    3.67
  13  -6   0    4.11    3.79
  13   0 -13   97.16    5.40
  14  -6  -1    5.15    4.06
  14  -5  -5    6.84    4.16
  14  -4  -8    2.85    4.32
  15   0 -14   -0.96    3.02
  16  -5  -6    4.92    3.99
  16  -4  -9   16.13    5.35
  16  -3 -11   29.75    5.28
  17  -1 -14   -1.23    4.05
  17   1 -15   11.23    3.56
  18   0 -15    3.18    3.91
   1  -3   5   -1.00    0.69
   2  -4   9    0.08    1.01
   2   3  -3 1287.12    7.63
   5  -2  -5  162.82    4.91
   6  -5   4   16.83    2.69
   6  -3  -4   25.86    2.55
   6  -2  -6   29.14    2.51
   8  -5   0   -3.28    3.00
   8  -2  -8  241.21    6.99
   9  -6   6   12.31    3.20
   9  -5  -1    5.94    2.76
   9  -2  -9   24.01    3.54
   9  -1 -10   16.26    3.00
   9   1 -11    4.80    1.81
   9   2 -11   72.37    2.94
  11  -6   2   26.45    4.43
  12  -5  -4    2.59    2.96
  12   1 -13   -1.60    2.30
  12   2 -13    0.66    2.16
  13  -5  -5   -0.10    4.21
  13  -4  -8   11.36    4.77
  13  -3 -10   59.71    5.80
  14  -2 -12    5.33    4.17
  14   1 -14   -3.66    2.68
  14   2 -14    2.37    2.68
  15  -6  -2   -0.52    4.38
  15  -5  -6   12.56    3.76
  15  -4  -9    4.13    4.84
  15  -3 -11   12.37    4.81
  16  -1 -14    2.75    3.85
  17  -4 -10    4.95    5.44
  17  -3 -12   -1.57    4.30
  17   0 -15    9.34    3.63
  18  -3 -12   -4.45    3.53
  19  -2 -14    1.76    4.25
  19  -1 -15   11.61    4.48
  -1   2   2   52.80    2.25
   3  -3   0    2.85    1.66
   3  -1  -4    6.55    1.83
   3   4  -3    1.51    1.34
   4  -4   2    0.76    1.60
   4  -2  -4    3.48    2.00
   6  -5   3   16.91    2.73
   7  -5   1    5.21    2.81
   7  -4  -3   -0.80    2.91
   8  -4  -4   -0.10    2.38
   9  -6   5    0.03    2.82
   9  -4  -5    0.18    2.47
   9   0 -11  240.44    6.20
  10  -6   3    3.04    3.19
  10  -4  -6    5.04    3.59
  10  -2 -10   76.25    5.14
  10   1 -12    5.32    2.35
  11  -6   1   15.33    4.18
  11  -5  -4   -3.20    3.85
  11  -4  -7   76.86    6.11
  11  -3  -9   16.90    4.15
  11   3 -12   16.53    1.74
  12  -6   0    6.82    4.19
  12   0 -13    0.85    2.67
  13  -6  -1    1.47    3.76
  14  -6  -2    1.73    4.15
  14  -5  -6    0.70    4.17
  14  -4  -9   17.77    5.11
  14  -3 -11    3.13    4.19
  14   0 -14   15.53    3.60
  15  -6  -3   12.61    4.66
  16  -5  -7    7.11    3.75
  16  -4 -10   61.60    6.65
  16  -3 -12   -1.66    4.10
  16   1 -15   -3.44    2.93
  18  -2 -14   11.53    4.73
  18  -1 -15    0.45    3.80
  -2  -1  10  152.30    3.27
  -2  -1  11   19.40    1.75
  -2   0   6   72.40    2.19
  -2   1   5  491.35    5.99
   1  -2   1  696.45    5.93
   1   2  -2   47.16    1.40
   1   3  -1   14.31    1.51
   2  -4   8    7.29    1.19
   3  -4   4   26.08    2.08
   3   0  -5   39.86    1.91
   4  -3  -2    1.93    1.94
   5  -5   5    7.54    2.37
   6  -4  -2   46.60    3.80
   7  -3  -6   42.81    3.71
   8  -5  -1    9.46    3.56
   9  -6   4   20.44    3.59
   9  -5  -2    2.54    2.66
  10  -6   2    2.54    3.38
  10   2 -12   79.46    3.31
  11  -2 -11   10.03    3.86
  12  -6  -1    0.86    3.96
  12  -5  -5    0.48    2.96
  12  -4  -8   38.66    5.17
  12  -3 -10    0.10    2.90
  13  -6  -2    1.82    4.20
  13  -5  -6   16.02    4.74
  13  -2 -12   26.81    3.78
  13  -1 -13   28.56    3.63
  13   1 -14   37.27    3.73
  14  -6  -3    7.41    4.19
  15  -5  -7    3.49    3.48
  15  -4 -10    4.12    4.93
  15  -1 -14    4.48    3.58
  16  -5  -8    5.45    5.06
  16   0 -15   -1.38    3.34
  17  -2 -14   33.10    5.47
  17  -1 -15   13.19    4.14
  18  -3 -13    7.78    5.15
  18   1 -16    0.12    3.67
  -1  -2   9   30.19    1.05
  -1  -2  13   28.42    1.68
  -1   1   2   73.09    1.93
   0   2   0   36.12    1.57
   1  -1  -1    4.74    1.15
   4  -4   1  153.12    4.73
   5  -1  -7  462.51    7.33
   6  -5   2   30.60    3.25
   6  -3  -5   26.05    3.28
   6  -1  -8    6.38    2.12
   7  -5   0    0.09    2.59
   7  -2  -8   88.59    4.59
   7  -1  -9   29.45    2.86
   8  -6   5    7.15    2.98
   8  -6   6   42.42    3.91
   8  -1 -10    4.41    2.37
   9  -6   3    8.61    3.51
   9  -4  -6   28.64    4.46
  10  -6   1   14.53    3.94
  10  -5  -4   64.93    5.67
  10  -4  -7    3.99    4.00
  10   0 -12   14.87    2.81
  11  -6   0    5.68    2.94
  11  -5  -5    5.23    4.13
  11   1 -13   38.33    3.38
  12  -2 -12   21.41    4.17
  13  -4  -9    4.36    3.35
  13  -3 -11   35.61    5.06
  13   0 -14   -1.23    2.98
  13   2 -14    5.27    2.47
  14  -1 -14   -0.28    3.37
  15  -6  -4    2.12    4.90
  15  -3 -12    6.35    3.31
  15   0 -15   -0.56    2.96
  15   1 -15   10.07    3.21
  16  -2 -14   19.61    4.92
  17  -4 -11    7.64    3.85
  17  -3 -13    2.41    4.70
  18   0 -16   12.21    4.18
  -1  -2  10   93.25    1.92
  -1  -2  11    8.38    1.07
  -1  -2  12   89.61    2.34
  -1   2   3  394.53    5.67
   1  -3   4   29.92    1.53
   2  -4   7    0.33    1.11
   2   1  -4   40.69    0.89
   3  -4   3    6.61    1.64
   3  -2  -3    4.05    1.38
   4  -5   9   71.28    2.87
   5  -3  -4   68.30    3.79
   5  -2  -6   35.48    3.02
   5   1  -8   88.36    2.59
   7  -4  -4   19.05    2.96
   7   1 -10   15.28    1.81
   8  -6   4    2.16    2.93
   8  -2  -9   23.92    2.96
   8   3 -10  134.77    2.40
   9  -6   2    6.68    3.44
   9  -2 -10  126.68    5.83
  10  -6   0   21.60    4.05
  11  -6  -1    2.95    4.05
  11  -4  -8   84.23    5.60
  11  -3 -10   19.86    3.51
  12  -6  -2   15.78    4.42
  12  -5  -6   14.44    3.67
  12  -4  -9    1.50    4.45
  12  -1 -13    5.77    3.30
  13  -6  -3    1.40    4.03
  13  -5  -7    8.07    4.64
  14  -6  -4   19.95    5.23
  14  -4 -10   25.43    4.30
  14  -3 -12    8.63    4.53
  15  -5  -8    1.54    3.53
  16  -4 -11   39.61    5.43
  16  -3 -13   -0.44    4.38
  16  -1 -15    2.59    3.66
  17   0 -16    1.16    3.73
  17   1 -16    5.24    3.55
  18  -2 -15   75.26    6.88
  -2   0   7   -0.11    1.07
   2  -3   1  158.23    3.86
   3  -3  -1  647.30    8.31
   4  -5   8   61.92    2.90
   4  -1  -6   86.46    3.12
   4   4  -4    0.71    1.11
   5  -5   3    0.30    2.46
   6  -5   1    3.84    2.62
   6  -4  -3    4.90    2.24
   7  -5  -1    4.10    3.06
   8  -3  -8    5.92    3.24
   8   1 -11    0.66    1.55
   9  -6   1    9.54    3.39
  10  -2 -11   53.58    4.67
  11  -6  -2   26.18    4.59
  11  -5  -6    2.52    3.84
  11   2 -13   27.99    2.45
  12  -6  -3    0.12    4.14
  12  -3 -11  188.81    7.74
  12   1 -14   17.41    3.08
  13  -6  -4   -1.65    3.97
  13  -4 -10   -0.43    4.68
  13  -1 -14   29.88    4.37
  14   0 -15   -2.75    2.77
  14   1 -15   17.72    3.29
  15  -4 -11   -1.62    3.25
  15  -3 -13   21.41    4.86
  15  -2 -14   25.64    4.83
  15  -1 -15   15.10    4.24
  16   1 -16    0.39    3.44
  17  -2 -15    6.16    4.39
  18  -1 -16    4.21    3.93
   2  -4   6   80.08    2.62
   3   3  -4   21.45    1.12
   4  -5   7   30.09    2.25
   5  -4  -2    6.16    2.42
   6  -3  -6    3.13    2.69
   7  -6   6   24.01    3.18
   7  -4  -5   13.51    3.45
   7  -3  -7   38.31    3.40
   8  -6   3   17.58    3.47
   8  -4  -6   90.06    5.58
   8   0 -11    1.46    1.90
   9  -4  -7    6.30    2.94
   9  -3  -9   39.77    3.97
   9   0 -12    0.33    1.94
   9   1 -12   14.28    2.15
   9   3 -11   22.32    1.53
  10  -6  -1    2.00    3.90
  10  -4  -8   13.11    4.29
  10  -3 -10   -2.83    3.83
  11  -4  -9   23.67    5.08
  11  -2 -12   17.67    3.89
  11  -1 -13   34.57    4.14
  12  -5  -7    2.67    3.16
  12   0 -14   19.38    3.45
  13  -5  -8    0.84    4.63
  13  -3 -12    4.22    3.17
  14  -6  -5   18.01    4.26
  14  -4 -11    9.04    4.96
  14   2 -15    1.33    2.73
  15  -5  -9    2.38    4.00
  16  -4 -12    5.34    5.00
  16  -2 -15    4.21    4.11
  16   0 -16   10.73    3.89
  17  -1 -16    0.00    4.11
  -1   0   3  342.42    3.10
   0  -2   3  212.66    2.51
   0   1   0  891.11    4.74
   2  -2  -2   34.26    2.34
   2   0  -4  630.97    5.15
   3  -4   2    1.21    1.46
   4   0  -7    1.33    1.42
   5  -5   2  195.25    6.00
   6  -5   0   93.18    4.93
   6  -4  -4   70.89    4.52
   6  -2  -8   -0.01    2.47
   6   2  -9   14.88    1.18
   7  -6   5    6.90    2.72
   7  -5  -2   54.64    4.66
   7  -2  -9   33.70    3.58
   7   2 -10   29.94    1.65
   8  -6   2   11.73    3.46
   8  -2 -10  172.32    6.36
   8   2 -11   35.29    2.04
   9  -6   0    2.11    3.54
  10  -6  -2   16.23    4.12
  10  -5  -6  101.41    6.50
  10   0 -13   -1.10    2.45
  10   1 -13   11.32    2.64
  11  -6  -3    7.41    4.33
  11  -5  -7    4.46    3.98
  11  -3 -11   21.19    3.68
  12  -6  -4    2.83    4.35
  12  -4 -10   99.20    6.86
  12  -3 -12   40.61    5.15
  12   2 -14   12.34    2.40
  13   1 -15   -1.41    2.94
  14  -5  -9   31.97    5.64
  14  -3 -13    5.05    4.20
  14  -1 -15   19.70    4.23
  15  -4 -12    1.62    4.86
  15   0 -16    0.19    3.11
  15   1 -16   23.83    3.83
  16  -3 -14    2.63    4.40
  16  -1 -16   -0.14    3.90
  18  -2 -16   -0.40    4.47
  18   0 -17    0.37    4.18
  -1   1   3  193.33    3.26
   0   2   1    2.05    1.14
   2  -4   5  219.82    4.24
   3  -3  -2  312.30    6.23
   3  -2  -4   15.82    2.25
   5  -2  -7    9.56    2.42
   5  -1  -8   88.56    3.72
   5   4  -5    2.45    1.10
   6  -1  -9   20.87    2.14
   7  -6   4    9.42    2.85
   8  -6   1    1.72    3.20
   8  -4  -7   27.01    4.40
   8  -3  -9  521.67   11.03
   9  -6  -1   22.85    4.29
   9  -5  -5    8.66    2.97
   9  -2 -11   69.31    4.48
   9   2 -12   11.84    1.86
  10  -4  -9  423.70   11.54
  10  -2 -12   85.94    5.59
  12  -5  -8   39.02    5.47
  12  -1 -14   23.55    3.39
  13  -5  -9   22.85    5.47
  13  -4 -11   18.53    4.01
  13  -3 -13    5.97    4.20
  13   0 -15    1.90    2.81
  14  -4 -12    4.62    4.58
  15  -5 -10   13.51    4.05
  15  -3 -14    2.42    4.43
  15  -2 -15  118.33    7.25
  16  -4 -13    2.12    5.38
  17  -2 -16   32.66    5.48
  17   0 -17   15.21    4.14
   3  -4   1    5.28    1.74
   4  -5   4   91.66    3.94
   4  -3  -4   26.31    2.39
   5  -4  -3    0.51    1.94
   5   2  -8  177.13    2.42
   6  -5  -1    5.64    2.41
   6  -3  -7    7.61    2.73
   7  -6   3    3.48    2.84
   7  -4  -6   20.78    3.67
   7  -3  -8   25.76    3.20
   8  -6   0   -2.17    2.92
   9  -3 -10  356.64    9.47
  10  -6  -3   13.27    4.42
  10  -5  -7    7.86    3.91
  10  -3 -11   98.98    6.36
  10  -1 -13    9.45    3.31
  11  -7   2   -1.47    3.68
  11  -6  -4    0.83    3.89
  11  -4 -10    1.83    3.20
  11  -3 -12   19.79    4.41
  11  -2 -13   30.02    4.77
  11   0 -14   -1.59    2.75
  11   1 -14    3.16    2.33
  12  -6  -5   10.55    3.72
  13  -1 -15   -3.60    3.45
  14  -5 -10    7.12    5.01
  14  -2 -15    3.56    4.03
  14   0 -16    2.82    3.43
  15  -4 -13    5.06    4.63
  15  -1 -16   30.03    4.45
  16  -2 -16   20.11    4.76
  17  -1 -17    9.67    4.46
   3   0  -6    3.29    1.29
   4  -5   3  518.75    8.77
   4  -2  -6  130.63    4.27
   4  -1  -7   46.21    2.82
   5  -3  -6   91.01    4.47
   6  -5  -2   15.10    3.28
   6  -4  -5   51.72    3.77
   7  -6   2    8.35    3.07
   7   0 -11  224.82    5.59
   8  -5  -5  170.85    7.51
   9  -6  -2    4.60    3.54
   9  -5  -6    2.03    2.81
  10   2 -13  140.32    4.11
  11  -6  -5    4.50    4.44
  11  -5  -8    2.14    3.13
  11  -1 -14    3.73    3.21
  12  -5  -9   14.02    4.88
  12  -3 -13   22.43    4.93
  12   0 -15    0.80    3.07
  13  -5 -10   12.13    5.23
  13  -4 -12    2.42    4.61
  13   2 -15   17.52    2.39
  14  -3 -14    6.97    3.44
  14   1 -16    1.97    2.83
  16   0 -17    1.91    3.26
  16   1 -17   21.65    3.87
  -1   1   4  237.47    3.87
   2  -1  -4   45.80    2.38
   3  -3  -3  157.97    4.78
   4  -4  -2    3.75    1.68
   5  -5   0   -0.29    2.53
   5  -4  -4    5.97    2.79
   6  -6   4   86.15    4.80
   6  -6   5    0.60    2.34
   6  -2  -9   16.57    2.91
   7  -6   1   10.26    3.30
   7  -4  -7    6.09    3.49
   7  -2 -10   27.41    3.05
   7   1 -11    5.80    1.60
   8  -6  -1   18.87    4.02
   8  -4  -8   11.32    3.80
   8  -2 -11   38.62    3.59
   8   0 -12   38.88    3.00
   8   1 -12   17.77    2.31
   9  -6  -3    8.28    4.03
   9  -4  -9    0.06    2.92
   9  -2 -12   12.14    3.86
   9   0 -13   12.56    2.68
  10  -7   3    5.79    3.90
  10  -6  -4   13.03    4.23
  10  -4 -10    2.59    4.07
  11  -4 -11   65.93    6.21
  12  -1 -15   -3.23    3.20
  12   1 -15    2.51    2.55
  13  -3 -14    5.67    4.49
  13  -2 -15   13.43    4.46
  14  -5 -11   31.31    6.30
  14  -1 -16    4.29    2.75
  15  -2 -16   52.00    5.86
  15   0 -17   27.41    4.50
  16  -1 -17   20.95    4.39
  17  -2 -17    7.24    4.84
  -1  -1   5   14.92    0.70
  -1   1   5   16.31    1.66
   0   2   2  438.52    5.48
   1   2  -1  260.74    3.32
   2  -4   3  187.84    4.34
   2  -3  -1   19.65    2.18
   2  -2  -3  186.09    4.20
   3  -2  -5    1.29    1.98
   3  -1  -6   27.13    2.35
   4  -5   2  306.34    7.12
   4  -3  -5   11.88    2.55
   5  -5  -1   60.02    4.19
   5  -2  -8  172.64    5.51
   6  -6   3    3.90    2.85
   6  -4  -6    1.75    3.21
   6  -3  -8    3.36    3.18
   6  -1 -10   60.90    3.58
   6   4  -6    0.09    0.92
   7  -6   0    9.57    3.23
   7  -3  -9   59.90    4.25
   7  -1 -11    5.81    2.45
   8  -6  -2    3.08    3.64
   8  -5  -6   10.45    4.06
   9  -5  -7   -0.10    3.72
   9  -1 -13   50.38    4.13
   9   1 -13   41.40    2.99
  10  -7   1    6.00    3.86
  10  -6  -5    5.39    4.35
  10  -5  -8   37.92    4.54
  10  -3 -12  115.40    6.58
  10  -2 -13  134.39    6.13
  10   0 -14  288.57    7.58
  11  -7  -1   27.04    5.25
  11  -5  -9   32.46    4.51
  11  -3 -13  120.23    7.11
  11   2 -14   -0.22    1.88
  12  -5 -10    8.56    5.02
  12  -4 -12   -3.69    3.12
  13  -6  -8   20.79    5.62
  13  -5 -11   10.31    4.82
  13  -4 -13    1.84    4.28
  13   0 -16    1.09    3.10
  13   1 -16    0.83    3.02
  14  -2 -16    5.40    4.07
  15  -4 -14    6.81    5.15
  15   1 -17    1.51    3.08
  16  -3 -16    2.62    4.73
  16  -2 -17    5.50    4.14
  17   0 -18    0.04    3.95
  -1   0   4    0.43    0.61
   1  -2  -1  286.17    4.53
   2   3  -1   14.89    1.37
   3  -5   7   45.80    2.43
   3  -5   8   11.76    1.61
   4  -5   1  153.68    5.53
   5  -4  -5    0.47    2.69
   5  -3  -7   53.12    4.02
   5   1  -9  103.33    2.87
   6  -6   2   -1.36    2.67
   7  -5  -5   16.25    4.07
   8  -4  -9   34.28    4.77
   9  -7   3   -0.83    3.38
   9  -6  -4    4.26    4.06
   9  -4 -10   94.55    6.58
  10  -7   0   23.64    4.68
  10  -4 -11   34.60    5.38
  10  -1 -14   65.96    4.87
  11  -7  -2    1.54    3.90
  11   0 -15   -2.87    2.70
  12  -3 -14   40.04    5.39
  12  -2 -15   37.81    5.02
  13  -1 -16    0.81    3.30
  14  -5 -12   25.91    6.11
  14  -4 -14    1.54    4.70
  16   0 -18    3.50    4.13
   0  -2  13    3.74    1.24
   0   2   3  219.94    4.28
   2  -4   2    4.30    1.43
   3  -5   6   -0.09    1.34
   3  -5   9    0.82    1.16
   3  -3  -4   23.10    2.68
   4  -2  -7   41.62    2.76
   4   0  -8 1176.44    9.92
   4   3  -5   10.37    0.85
   5  -5  -2    8.22    2.96
   6  -6   1    1.64    3.00
   7  -6  -1   22.88    3.80
   7  -4  -8    3.83    2.66
   7  -3 -10 1445.02   17.89
   7  -2 -11  160.17    6.18
   8  -6  -3   -0.97    3.58
   8  -5  -7    0.94    3.88
   8  -3 -11  802.10   14.23
   9  -7   2   22.96    4.17
   9  -6  -5    5.20    3.99
   9  -5  -8  100.50    6.59
   9  -3 -12   33.35    4.86
   9  -2 -13   -0.65    3.43
  10  -7  -1    1.13    3.69
  10  -5  -9   -2.17    2.97
  11  -4 -12   12.56    3.71
  11  -1 -15   13.50    3.69
  11   1 -15   12.71    2.99
  12  -6  -8   73.14    6.02
  12  -5 -11   26.05    5.61
  12  -4 -13   -4.24    4.45
  12   0 -16   13.19    3.55
  12   2 -15   31.27    2.61
  13  -3 -15   44.85    5.86
  13  -2 -16   20.94    4.64
  14  -1 -17   10.75    4.15
  14   0 -17    0.91    3.03
  14   1 -17    9.68    3.54
  15  -2 -17   -1.97    4.08
  16  -1 -18    9.85    4.42
  -1  -1   9  739.94    6.43
  -1   0   5 2150.89    9.75
   2  -3  -2   93.62    3.62
   2  -2  -4   33.00    2.51
   3   2  -5    1.99    0.24
   3   3  -3  149.09    2.85
   4  -5   0  128.81    5.15
   4  -4  -4    3.15    2.61
   4  -3  -6    9.36    2.22
   5   4  -4    3.06    1.34
   6  -4  -7    2.01    2.40
   6  -3  -9    3.14    3.08
   6  -2 -10    0.76    1.76
   7  -6  -2    5.13    3.66
   7  -5  -6   29.47    4.54
   7   0 -12    1.04    1.78
   8   0 -13   -1.67    2.13
   9  -7   1   44.58    5.02
  10  -7  -2    6.74    3.79
  10  -3 -13    5.43    3.07
  11  -7  -3   10.04    4.35
  11  -6  -8   84.36    6.84
  11  -2 -15   40.71    4.89
  12  -6  -9   40.17    6.25
  12  -1 -16    4.10    3.52
  13  -5 -12    4.44    3.76
  13  -4 -14    0.34    4.27
  15   0 -18    3.17    3.88
  16  -2 -18    0.42    4.05
  -1  -1   8    3.15    0.84
  -1   0   6   -0.68    0.96
  -1   0   8   -1.81    1.11
   0   1   1  108.27    1.99
   1  -3  13   15.82    1.25
   2  -4   1  217.54    5.04
   2  -1  -5  493.98    6.34
   2   0  -5    0.37    1.15
   3  -5   3  303.69    6.53
   3  -4  -2   26.74    2.86
   3  -2  -6  238.33    5.48
   4   1  -8  356.65    4.45
   5  -6   4  150.14    5.40
   5  -4  -6    0.13    2.82
   5  -3  -8  158.71    5.89
   5  -2  -9  107.02    4.37
   6  -6   0   -2.73    2.88
   6  -5  -5   35.88    4.44
   6  -1 -11   61.47    3.71
   6   0 -11    0.87    1.68
   7  -4  -9   22.57    4.37
   8  -7   3   12.51    3.60
   8  -5  -8   -0.08    3.98
   8  -4 -10    7.59    3.11
   8  -1 -13   32.04    3.61
   8   2 -12  188.00    3.92
   9  -7   0    0.16    3.35
   9  -5  -9   -2.18    4.11
   9  -4 -11   21.01    3.80
   9   0 -14    1.80    2.44
   9   2 -13    0.02    1.52
  10  -5 -10    2.14    4.20
  10  -4 -12    5.85    3.36
  10   0 -15   -0.76    2.51
  11  -7  -4    2.11    4.43
  11  -5 -11   45.85    5.94
  11  -4 -13    2.35    4.50
  12  -5 -12   25.22    5.58
  12  -3 -15    4.35    4.41
  12   1 -16    4.00    2.57
  13  -1 -17    5.09    3.86
  13   0 -17   67.40    4.98
  14  -4 -15   32.44    5.87
  14  -2 -17    7.30    3.31
  15  -3 -17   -0.33    4.59
  15  -1 -18    9.87    3.85
   0  -1   0  955.13    5.03
   1  -3   0   55.86    2.57
   1  -2  -2   51.30    2.52
   1  -1  -3  206.63    3.66
   1   0  -3  345.80    3.22
   1   2   0  937.49    6.83
   2  -3  -3 1454.09   13.04
   3  -5   2  279.39    6.54
   3  -3  -5  278.13    6.55
   3  -1  -7   15.95    2.21
   3   0  -7 1498.80   10.22
   4  -5  -1  112.37    5.06
   4  -2  -8    4.38    2.35
   5  -6   2   -1.26    2.63
   5  -6   3   -1.26    2.34
   5  -1 -10   72.12    3.69
   6  -6  -1    7.74    3.32
   6  -4  -8    4.98    3.50
   7  -6  -3    3.90    2.67
   7  -5  -7   -3.29    3.70
   7  -3 -11  438.74   10.59
   7  -2 -12   44.41    4.23
   7   1 -12    0.38    1.75
   7   4  -7    6.41    0.97
   8  -7   1    2.97    3.06
   8  -7   2   26.69    4.13
   8  -6  -5    4.54    4.06
   8  -3 -12   98.72    6.26
   8   1 -13   35.51    2.74
   9  -7  -1    5.47    3.75
   9  -3 -13    7.55    4.13
  10  -7  -3    2.78    3.92
  10  -6  -8   15.66    4.67
  10  -3 -14   18.06    4.40
  10  -1 -15    2.69    2.99
  10   2 -14   55.02    2.84
  11  -7  -5   10.88    5.07
  11  -6  -9    5.38    4.75
  11  -1 -16    3.85    3.13
  11   0 -16    0.66    2.55
  12  -6 -10   -1.09    5.25
  12  -4 -14    1.59    3.24
  13  -5 -13    5.74    4.17
  13  -4 -15    2.78    4.84
  13  -2 -17   -3.31    3.65
  13   1 -17    5.91    3.06
  16   0 -19    2.87    4.09
   0  -3   6   26.78    0.95
   0  -3   7   72.29    1.04
   0  -2   1    3.77    1.12
   1  -4   6   27.40    1.56
   1  -4   7    4.31    0.96
   3  -4  -3    0.66    2.22
   4  -5  -2   -0.11    2.68
   4  -4  -5    0.50    1.99
   4  -3  -7   21.24    2.72
   4   2  -7   43.35    0.86
   5  -6   1    4.45    2.77
   5  -4  -7    0.29    3.14
   6  -6  -2   -1.71    3.20
   6  -5  -6   46.38    4.79
   6  -3 -10  187.26    6.94
   6  -2 -11  329.70    8.17
   6   1 -11   61.32    2.74
   7  -6  -4    3.44    3.71
   8  -7   0    7.18    3.79
   8  -5  -9   21.33    4.80
   8  -4 -11  133.29    7.25
   9  -7  -2    3.31    3.53
   9  -5 -10    8.70    4.71
   9  -4 -12  135.14    7.55
   9   1 -14   27.86    2.71
  10  -7  -4   -2.30    4.24
  10  -5 -11   39.45    5.54
  10  -4 -13   -0.21    4.34
  10   1 -15    1.81    2.36
  11  -5 -12    3.02    4.83
  11  -4 -14   -4.12    4.04
  11  -3 -15    3.92    4.26
  11   2 -15   39.39    2.75
  12  -5 -13   12.73    5.25
  12  -1 -17   -2.27    2.96
  14  -3 -17    6.76    4.57
  14  -1 -18   -0.44    3.26
  14   0 -18    3.10    3.15
   1  -4   5   19.34    1.46
   1  -4   8  155.80    2.35
   2  -2  -5    7.11    2.06
   3  -5   1   70.85    3.79
   3  -2  -7  136.15    4.61
   4  -1  -9  311.00    6.35
   5  -6   0   63.79    4.59
   5  -3  -9   24.70    3.58
   5  -2 -10   11.29    2.86
   6  -4  -9   33.71    4.59
   6   2 -10    1.91    0.95
   7  -7   3   15.35    3.46
   7  -5  -8   26.37    4.73
   7  -4 -10   56.91    4.63
   8  -7  -1    3.31    3.93
   8  -1 -14    8.70    3.04
   9  -7  -3    0.11    3.96
   9  -6  -8    7.58    4.22
  10  -7  -5    1.51    4.18
  10  -6  -9   10.41    4.76
  11  -7  -6    2.67    3.64
  11  -6 -10   -1.99    4.96
  11  -2 -16   87.04    5.45
  11   1 -16   -0.66    2.42
  12  -4 -15   10.13    4.86
  12  -2 -17    2.27    3.71
  12   0 -17    0.69    2.83
  13  -3 -17   72.67    6.67
  14  -2 -18    2.32    3.89
  15  -1 -19    2.23    4.01
  15   0 -19   60.23    5.52
   0  -2  11    2.78    1.04
   0   1   2    1.84    0.79
   1  -4   4   47.51    2.06
   1  -3  -1   12.77    1.90
   1  -2  -3  435.02    6.22
   1   2   1  681.46    6.38
   2  -3  -4  262.68    6.03
   3  -5   0  101.50    4.50
   3  -3  -6   71.44    3.58
   3   3  -2  278.13    4.12
   4  -4  -6    0.45    2.75
   4  -3  -8   10.90    2.95
   4  -2  -9   52.97    3.57
   5  -6  -1   32.22    3.83
   5  -5  -5    8.33    2.73
   5  -4  -8   26.74    3.86
   6  -6  -3   59.39    4.53
   6  -5  -7    9.44    4.00
   6   4  -5   44.68    1.98
   7  -7   1   16.99    3.80
   7  -7   2    1.48    3.10
   7  -6  -5   29.71    3.86
   7  -3 -12   88.05    5.90
   8  -7  -2   -1.60    3.71
   8  -5 -10   13.96    4.71
   8  -3 -13   17.06    4.41
   8   0 -14   -1.25    2.19
   9  -7  -4   13.65    4.74
   9  -5 -11   54.46    6.09
   9  -4 -13    1.10    4.07
   9  -3 -14  138.53    7.25
   9  -1 -15   14.35    3.36
   9   0 -15  126.27    5.17
  10  -7  -6   50.54    5.89
  10  -5 -12   30.66    5.64
  10  -3 -15   -0.02    4.01
  10  -1 -16   -2.44    3.27
  11  -5 -13    4.36    5.02
  12  -5 -14   16.87    5.62
  13  -4 -16   25.89    5.38
  13  -2 -18   -4.68    3.57
  13  -1 -18    1.41    3.21
  13   0 -18   -0.34    3.17
   0  -3   4   29.16    1.30
   2  -4  -2   19.25    2.57
   2  -1  -6   40.36    2.56
   3  -5  -1    9.83    2.73
   3  -1  -8   82.89    3.47
   4  -6   3    8.95    2.51
   4  -6   4   18.48    2.65
   4  -6   6    1.73    1.61
   5  -5  -6   43.64    4.68
   5  -1 -11    1.27    2.08
   6  -6  -4   33.52    4.62
   6  -3 -11  148.49    6.16
   6  -2 -12   46.35    4.22
   6   0 -12  170.44    4.92
   7  -7   0   10.08    3.76
   7  -5  -9   16.97    4.57
   7  -2 -13   99.68    5.45
   8  -7  -3    2.78    3.93
   8  -4 -12    8.28    3.24
   9  -7  -5   20.18    4.80
   9  -6  -9   -2.72    4.19
   9   3 -12   30.89    1.40
  10  -6 -10    0.03    4.69
  10  -4 -14   -0.18    3.05
  10  -2 -16   19.83    4.23
  10   0 -16   -0.18    2.70
  11  -6 -11    2.06    4.93
  11  -4 -15    1.34    4.63
  11  -1 -17   23.36    4.11
  12  -4 -16   -3.85    4.49
  12   1 -17   -2.72    2.43
  14  -3 -18    9.93    3.87
  14  -1 -19   -0.85    3.79
  14   0 -19   -1.81    3.61
   0  -3   3   11.53    1.16
   0  -2   0   37.62    1.80
   0   1   3   44.42    1.71
   1  -4   2   91.41    3.12
   1  -3  -2   45.80    2.77
   1  -3  12    1.46    0.80
   1  -1  -4  265.22    4.39
   1   2   2    1.85    1.23
   2  -5   5  137.17    3.86
   2  -5   6   68.57    2.74
   2  -2  -6    1.77    2.02
   2   0  -6   74.90    2.38
   3  -4  -5    4.49    2.72
   3  -3  -7   56.50    3.89
   3  -2  -8  152.64    5.01
   4  -6   1   -2.56    2.63
   4  -6   2   44.88    3.67
   5  -6  -2   27.79    3.90
   5  -3 -10    6.00    2.57
   5  -2 -11   80.76    4.59
   5   0 -11    2.87    1.68
   6  -6  -5   65.79    5.49
   6  -5  -8    5.36    3.88
   6  -4 -10   41.26    4.11
   7  -7  -1   -0.81    3.51
   8  -7  -4   -3.33    3.87
   8  -5 -11   41.13    5.49
   8   4  -8    7.05    0.99
   9  -7  -6    7.27    4.10
   9  -5 -12   31.84    5.65
  10  -7  -7   -5.01    4.13
  10  -5 -13   51.10    6.31
  11  -5 -14    5.84    4.97
  11  -2 -17   10.76    4.08
  12  -1 -18   -0.19    3.50
  13   1 -18   -2.41    3.07
  14  -2 -19    4.04    3.99
   0  -2  10   46.99    1.68
   0   1   4  244.98    3.90
   0   1   5  813.79    7.56
   1  -4   1   43.33    2.57
   2  -5   2    3.40    2.12
   2  -5   3  178.08    4.81
   2  -5   7   28.93    1.83
   2  -3  -5  398.45    7.43
   3  -5  -2  227.66    6.73
   3   0  -8    8.68    1.59
   3   3  -1  608.17    6.51
   4  -6   0    0.67    2.76
   4  -3  -9   13.75    3.28
   4  -1 -10   39.78    2.96
   4   3  -4   23.17    1.26
   5  -6  -3    6.48    3.50
   5  -5  -7    4.86    3.68
   5  -4  -9    5.97    2.58
   6  -7   1    0.43    3.12
   6  -7   2   25.40    3.78
   6  -7   3    3.79    2.81
   6  -3 -12   26.09    4.40
   7  -7  -2    5.85    3.84
   7  -5 -10   19.17    4.70
   7  -4 -12   53.11    5.62
   7  -3 -13  161.13    7.19
   7  -1 -14   18.35    3.13
   7   1 -13   -1.09    1.69
   8  -7  -5    4.43    3.94
   8  -6  -9   -1.89    3.85
   8  -4 -13   21.13    4.93
   8  -3 -14   21.65    3.66
   8  -1 -15   11.00    3.36
   8   1 -14   13.11    2.17
   9  -6 -10    2.68    4.63
   9  -4 -14   17.60    4.71
   9  -3 -15   29.58    4.02
   9  -1 -16   68.23    4.95
   9   1 -15   20.00    2.59
  10  -6 -11    8.50    3.68
  10  -4 -15   -5.58    4.20
  11  -4 -16    5.09    4.56
  12  -2 -18   -2.85    2.74
  12   0 -18   17.38    3.64
  13  -1 -19    6.86    3.95
   0  -1  -1  108.87    2.07
   1  -4   0    3.90    1.68
   1  -2  -4  122.52    3.56
   2  -5   8    3.89    1.20
   2   2  -2   30.72    1.26
   3  -4  -6    1.48    2.64
   4  -6  -1    9.97    3.15
   4  -4  -8    4.37    3.33
   4  -2 -10    2.13    1.95
   4   1  -9  301.28    4.35
   5  -6  -4   12.23    3.90
   5  -3 -11   11.23    3.48
   6  -7   0   12.65    3.61
   6  -5  -9   65.04    5.63
   6  -4 -11  152.41    7.52
   6  -2 -13    9.38    3.34
   7  -7  -3   -0.43    3.70
   7  -6  -8   -3.48    4.25
   7   0 -14   -1.95    2.48
   8  -5 -12   32.30    5.28
   8   0 -15   -4.75    2.19
   8   2 -13   26.18    2.01
   9  -7  -7   77.13    6.67
   9  -5 -13    3.33    4.73
   9  -2 -16    1.41    3.67
   9   0 -16    0.64    2.35
   9   2 -14   58.50    2.73
  10  -6 -12    2.02    4.98
  10  -5 -14    4.23    4.92
  10  -2 -17    2.58    3.86
  10  -1 -17   10.24    3.56
  10   2 -15   -0.18    1.62
  11  -1 -18   -0.24    3.08
  11   1 -17   20.60    3.12
  12  -4 -17   16.80    5.63
  12  -3 -18   -1.95    4.45
  13  -2 -19   -2.72    3.67
  13   0 -19    4.23    3.31
  14  -1 -20   -1.68    3.41
   0  -2  -1    6.00    1.49
   0  -1  10   51.79    2.18
   2  -5   0   -0.57    2.07
   2  -4  -4    0.88    2.39
   2  -3  -6   29.41    2.98
   2  -2  -7   15.42    2.47
   2  -1  -7   43.24    2.67
   2   1  -5  479.39    3.16
   3  -3  -8   18.39    3.16
   3  -1  -9  326.62    6.42
   4  -6  -2   81.51    5.16
   4  -5  -6   41.27    4.58
   5  -6  -5   10.90    3.86
   5  -5  -8    6.46    3.88
   5  -4 -10  180.44    7.58
   5  -2 -12  161.39    6.22
   5   2  -9   99.69    1.87
   6  -7  -1    2.51    3.53
   6   0 -13   -0.78    1.77
   6   1 -12   64.34    2.77
   7  -7  -4    4.02    4.15
   7  -5 -11   66.39    6.23
   7  -3 -14   58.55    5.20
   7   4  -6   15.72    1.40
   8  -6 -10   -0.88    4.32
   8  -4 -14    3.74    4.38
   8  -3 -15   -0.31    4.06
   9  -7  -8   -1.16    4.55
   9  -6 -11    0.10    3.77
   9  -4 -15   -6.63    4.18
   9  -3 -16    0.89    4.19
  10  -4 -16    5.35    4.31
  10   0 -17   -0.19    2.73
  11  -2 -18   12.50    4.25
  12  -1 -19    1.71    3.26
  12   1 -18   -5.41    2.86
  13  -3 -19    0.80    4.58
  14   0 -20   31.86    4.88
   0   0   8   86.11    2.79
   1  -1  -5   19.62    2.05
   1   0  -4    0.38    1.00
   2  -5  -1   -0.19    2.28
   3  -6   3   22.22    2.91
   3  -6   5   18.52    2.34
   3  -4  -7    0.64    2.81
   3  -2  -9  135.11    4.72
   4  -4  -9    4.04    3.52
   4  -3 -10   35.98    3.48
   4  -1 -11   19.87    2.62
   6  -7  -2    8.39    3.80
   6  -5 -10   47.41    4.67
   6  -4 -12    0.97    4.37
   6  -3 -13   23.80    4.46
   7  -7  -5   -1.54    3.91
   7  -6  -9   -3.03    4.13
   7  -4 -13    0.53    3.03
   7   2 -12   40.24    1.94
   8  -7  -7   10.91    4.68
   8  -5 -13   24.26    5.16
   9  -6 -12    7.23    4.79
   9  -5 -14    2.03    4.79
  10  -5 -15   -0.06    5.08
  11  -4 -17    4.12    4.52
  11  -3 -18   93.48    7.08
  11   0 -18   -0.19    2.98
  12  -2 -19    7.47    3.94
   0  -3   0    1.63    1.38
   1  -3  -4    5.54    1.60
   1  -2  -5  231.91    5.04
   2  -5  -2    5.23    2.63
   2  -4  -5  115.30    5.05
   2  -3  -7   37.70    3.47
   3  -6   1   38.11    3.54
   3  -6   2  148.76    5.41
   3  -5  -5   21.88    3.90
   3  -3  -9   54.32    4.16
   4  -5  -7    0.73    2.55
   4  -2 -11   39.81    3.25
   5  -7   1    2.14    2.92
   5  -7   2    3.09    2.86
   5  -7   3   35.29    3.62
   5  -6  -6   23.32    4.73
   5  -5  -9   14.89    4.13
   5  -4 -11    1.50    3.96
   5  -3 -12  139.84    6.52
   5   0 -12   -0.02    1.69
   5   1 -11    1.21    1.27
   6  -7  -3   -0.51    3.27
   6  -2 -14   94.12    5.70
   7  -7  -6    2.21    4.22
   7  -6 -10    1.15    3.95
   7  -5 -12    8.22    4.74
   7  -1 -15   12.88    3.26
   8  -7  -8   18.15    4.93
   8  -6 -11    4.64    4.44
   8  -2 -16  191.94    7.67
   8  -1 -16   -3.98    2.79
   9  -2 -17   -1.39    3.74
   9  -1 -17   -1.62    3.14
  10  -2 -18    8.61    4.30
  10  -1 -18    3.13    3.52
  12  -3 -19    0.64    4.19
  13  -2 -20   29.24    5.02
  13  -1 -20    9.30    3.85
   0  -2  -2  458.81    5.84
   4  -6  -4   43.17    4.08
   6  -5 -11   -3.34    3.00
   8  -4 -15    3.40    3.34
   9  -4 -16    1.11    3.27
  -9  -4  -3   79.92    2.11
  -4   1   1 1398.30    9.43
  -3  -3  -3  357.22    2.37
  -2  -6  -2  128.26    3.94
  -2   3   7   36.82    1.94
   1  -5  -2  461.97    7.57
   2  -7   0   40.10    3.88
   2  -6  -1   -0.16    2.22
   2  -4  -2   20.90    1.97
   4  -7   1    1.69    3.35
   6  -6   1   -1.01    3.29
   6  -3   0   20.44    2.67
   7  -7   3   15.14    4.18
   7   0   4    0.91    1.72
   8  -7   4   16.97    4.82
   8   0   5   -0.24    1.82
   8   2  13   -1.17    1.64
   9  -7   5   18.97    4.79
   9  -2   3   30.91    3.52
  10  -2   4   16.78    2.82
  11  -6   6   -1.23    4.58
  11  -5   5    5.45    4.56
  11   1  16    1.81    2.94
  12  -4   6   27.45    5.21
  12  -2   7  101.67    6.12
  12  -1   9  191.32    7.19
  12   0  12    0.09    2.79
  13  -5   8   29.08    5.04
  13  -3   8   32.76    5.20
  13  -1  11   21.23    3.44
  14  -4  10   11.69    4.92
  14  -3  10   37.96    4.70
  14  -2  12    4.99    4.28
  -5  -1  -2  379.94    4.22
  -3   1   1  488.87    5.13
   1  -7   0    1.78    2.87
   4  -6   0    0.58    2.73
   4  -3  -1   95.51    3.68
   5  -7   2   -0.64    3.55
   5  -5   0   -0.37    2.76
   5  -1   1  158.06    4.09
   5   2   8   71.32    1.96
   7  -6   2    6.37    3.56
   7  -3   1  209.82    6.27
   7   2  11   17.79    1.91
   8  -6   3   12.76    4.31
   8   1   8   46.02    2.74
   9  -7   6   -4.45    4.31
   9  -5   3   21.21    4.46
   9   1  10   -0.77    2.13
  10  -5   4   12.26    3.40
  10   0   8    0.65    2.14
  10   1  12   56.77    3.79
  11  -6   7    1.32    5.20
  11  -4   5   12.69    4.42
  11  -3   5   40.24    4.66
  11   0  10   -1.15    2.60
  12  -5   7    1.17    4.39
  12   0  13   -3.71    2.66
  12   0  14   29.43    4.41
  13  -5   9    7.87    4.35
  13  -4   9    3.79    4.53
  13  -3   9   20.54    4.61
  13  -1  12    0.54    2.62
  13  -1  13   41.57    4.77
  14  -4  11    9.01    4.39
  14  -2  13    1.16    3.99
  14  -2  14   34.92    5.25
  -9  -3  -3   21.89    1.57
  -6   0  -1    0.27    1.24
  -4  -1  -2 1461.94    6.97
  -4   2   3    5.49    1.08
  -3  -6  -2  149.90    3.92
  -3  -4  -3    4.65    0.90
   1  -6  -1   38.96    3.25
   3  -8   3    8.70    3.90
   3  -7   1   43.95    4.52
   3  -5  -1    7.50    2.31
   3  -1   0 1119.12    8.04
   4   1   4   18.46    1.26
   4   2   7   17.91    0.90
   5  -6   1    3.55    3.31
   6  -7   3   -1.96    3.38
   7  -7   4   35.71    5.38
   7  -4   1    7.43    2.42
   7   1   7    1.73    1.57
   8  -7   5   -2.02    3.99
   8  -4   2  223.11    7.49
   8  -3   2    1.73    2.69
   8   2  14    4.74    1.90
   9  -3   3   25.72    3.73
   9   0   7   23.49    2.71
  10  -6   6   53.88    6.18
  10  -4   4   67.23    4.93
  10  -3   4   52.77    4.16
  10  -2   5   65.05    4.57
  10  -1   6    6.73    2.33
  10   1  13    2.58    2.48
  11  -5   6  222.00    9.49
  11   0  11   44.19    4.05
  12  -5   8   -4.98    4.60
  12  -4   7   15.34    3.80
  12  -3   7   18.02    3.53
  12  -2   8  163.44    7.25
  12  -1  10    1.04    3.44
  12   0  15    1.99    3.34
  12   0  16    0.47    3.69
  13  -3  10    2.11    4.00
  13  -2  11    7.55    4.22
  13  -1  14    3.16    3.92
  13  -1  15    7.41    3.66
  14  -3  13    8.63    4.98
  14  -2  15   -3.32    3.84
 -10  -4  -3   27.95    1.60
 -10  -3  -3    9.87    1.51
  -4  -6  -2   41.27    2.19
  -3   2   3    3.29    1.03
  -1   3   7    1.64    1.07
   0  -7   0   37.70    3.46
   1  -4  -2   49.37    2.40
   3  -6   0    3.97    2.86
   4  -7   2    3.56    3.48
   4   0   2 8113.79   20.91
   5  -3   0   60.86    3.37
   6  -6   2   -2.40    3.42
   6  -5   1    6.50    3.15
   6  -2   1 1479.22   13.35
   6  -1   2  946.79    9.81
   6   1   6  814.68    7.75
   7  -6   3    4.30    3.84
   7  -2   2    1.75    2.22
   7  -1   3   37.00    2.86
   8  -6   4    0.18    4.15
   8  -5   3    5.70    3.51
   8  -1   4    2.22    2.14
   8   2  15   -1.72    1.90
   9  -5   4    4.62    4.08
   9  -2   4   68.96    4.25
   9  -1   5  247.68    6.34
  10  -5   5    3.61    3.00
  10   0   9    0.58    2.14
  10   1  14   14.57    2.88
  11  -4   6   62.39    5.77
  11  -3   6   97.06    6.06
  11  -2   7  261.89    8.40
  12  -5   9   13.25    5.65
  12  -4   8   13.06    4.92
  12  -3   8    4.78    4.07
  12  -2   9  121.12    6.73
  12  -1  11   46.91    4.77
  12   0  17    3.71    3.56
  13  -4  10    1.40    3.38
  13  -4  11   13.54    5.18
  13  -3  11   -0.49    3.97
  13  -2  12   45.34    5.32
  13  -1  16   -0.95    4.23
  -7  -2  -3  148.32    2.95
  -2   1   1  193.60    2.89
   0  -6  -1  180.88    5.50
   2  -8   3   -0.73    3.70
   2  -7   1    3.62    2.99
   2  -5  -1    3.36    2.02
   3  -4  -1    0.96    1.70
   3  -3  -1  630.95    7.96
   4  -5   0  122.46    5.09
   5  -7   3   31.36    4.70
   6  -7   4   12.70    4.49
   6  -4   1    6.02    2.78
   6   2  10    1.82    1.35
   7  -7   5    3.72    4.30
   7   2  12    2.21    1.64
   8  -7   6    2.48    3.35
   8  -2   3   77.24    3.81
   8   1   9   15.60    2.09
   9  -4   4  180.88    7.37
   9   1  11  120.03    4.54
  10  -6   7    1.85    3.24
  10  -5   6  196.97    8.90
  10  -4   5   19.24    4.18
  10  -3   5  120.50    6.13
  10  -1   7  527.71   10.09
  10   1  15    6.22    2.85
  10   1  16   20.62    3.53
  11  -4   7    9.40    4.31
  11   0  12   -2.18    2.62
  12  -5  10   -0.64    5.28
  12  -4   9   -0.84    4.46
  12  -3   9   27.39    4.94
  12  -1  12    3.79    3.53
  13  -4  12    6.81    5.02
  13  -2  13   15.38    4.59
  13  -2  14   -2.43    3.66
  -8  -2  -3   75.83    2.42
  -6  -2  -3  388.10    4.00
  -4  -4  -3    1.62    0.71
  -1  -7   0    3.22    2.24
  -1  -5  -2   91.72    3.25
   1  -7   1    5.39    3.19
   2  -6   0  109.56    5.02
   2  -2  -1 1247.80    8.83
   3  -7   2   23.35    4.10
   4  -2   0  402.02    6.12
   5  -6   2    1.19    3.31
   5  -5   1    7.37    2.98
   5   0   3  509.91    6.11
   6  -3   1   97.09    4.01
   6   0   4  543.92    6.98
   7  -4   2  291.05    8.02
   7  -3   2   39.25    3.40
   7   0   5  629.64    8.19
   8  -7   7    3.49    4.63
   8  -4   3  153.09    6.53
   8  -3   3    1.96    2.86
   9  -5   5   43.28    5.34
   9  -3   4  537.64   10.63
   9  -1   6    0.26    2.39
   9   0   8   -0.19    1.91
   9   1  12   22.21    2.89
  10  -6   8   -2.31    4.85
  10  -2   6   41.67    3.66
  10   0  10    3.00    2.57
  11  -5   8   14.70    3.93
  11  -3   7   20.36    3.54
  11  -2   8  106.13    6.11
  11  -1  10   12.93    3.33
  11   0  13  127.32    5.78
  11   0  14    2.13    2.78
  12  -4  10    6.02    4.80
  12  -3  10    4.04    3.95
  12  -1  13    2.09    3.52
  13  -3  14   10.61    4.62
  13  -2  15   -0.49    3.99
  13  -2  16   -3.18    4.07
  -9  -2  -3   25.77    1.88
  -5  -2  -3   47.62    1.28
  -2   2   3  193.06    3.30
  -2   3   6   31.21    1.86
   1  -8   3   14.20    3.98
   2   0   1   -0.60    0.76
   4  -7   3   31.42    4.58
   4  -1   1 3185.34   15.10
   5  -7   4    0.32    3.85
   6  -6   3    4.16    3.53
   7  -7   6    6.70    4.07
   7  -6   4    8.99    3.31
   7  -5   3  186.89    7.52
   7   1   8  386.19    6.23
   7   2  13    0.65    1.64
   8  -5   4    9.02    3.72
   9  -6   7    0.69    4.31
   9  -2   5  127.75    5.51
  10  -6   9    6.69    5.22
  10  -5   7   65.50    6.46
  10  -4   6   43.60    4.39
  10  -3   6   19.60    4.14
  10   0  11    0.59    2.52
  11  -5   9    7.96    4.56
  11  -4   8    1.42    4.39
  11  -3   8   34.18    4.88
  11   0  15    1.91    3.22
  11   0  16    3.58    3.04
  12  -4  11    4.69    4.63
  12  -3  11   98.11    6.68
  12  -2  12    6.02    3.78
  12  -1  14    0.83    2.63
  12  -1  15   11.27    4.03
  12  -1  16    7.28    3.67
  12  -1  17    3.38    3.70
  -5   1   0  594.23    6.79
  -3   0  -1  155.48    2.53
   0  -7   1    4.75    2.85
   1  -6   0    2.80    2.35
   1  -5  -1   -0.69    1.81
   1   3   8   11.19    0.77
   2  -7   2  225.56    7.83
   2  -4  -1   22.30    2.16
   3  -6   1   39.31    3.91
   3  -5   0  106.98    4.66
   4  -3   0   29.20    2.57
   4   3  13    3.21    0.93
   6  -2   2  256.22    5.97
   7  -7   7   21.49    5.15
   7  -2   3  157.07    5.17
   8  -4   4   81.17    5.43
   8  -2   4   17.63    3.06
   8  -1   5   43.29    2.83
   8   1  10  248.51    5.67
   9  -5   6   91.25    6.55
   9  -4   5  195.07    7.34
   9  -3   5    7.95    3.50
   9   0   9   20.53    2.92
   9   1  13    3.25    2.42
  10  -4   7   23.18    4.81
  10  -2   7  131.33    6.04
  11  -5  10   42.21    5.89
  11  -4   9   31.80    5.36
  11  -3   9   42.59    4.96
  11  -2   9   77.65    4.96
  11  -1  11    1.09    3.15
  11   0  17    4.80    3.37
  11   0  18   -0.94    3.20
  12  -4  12   -0.07    4.87
  12  -2  13   15.88    4.48
  -2  -6  -1  106.96    3.96
  -2  -5  -2   -0.48    1.13
   1  -8   4    9.57    4.21
   2  -3  -1   19.54    1.90
   3  -7   3   -0.39    3.34
   4  -7   4   -0.49    3.26
   4  -5   1  149.11    5.89
   5  -7   5    1.18    4.05
   5  -6   3   -1.20    3.41
   5  -3   1    1.36    2.03
   5  -1   2  366.64    5.79
   5   2   9  123.67    2.74
   6  -7   6    5.20    4.25
   6  -6   4   98.66    6.33
   6  -4   2   52.25    4.08
   6  -1   3  253.45    5.45
   6   2  11    1.12    1.36
   7  -6   5    3.52    3.00
   7  -5   4    3.35    3.47
   7  -4   3    1.52    3.23
   7  -3   3   -0.74    2.54
   7  -1   4  287.66    6.05
   7   2  14   38.78    2.73
   8  -5   5   15.73    4.38
   8  -3   4   42.45    4.04
   9  -2   6    8.26    3.07
   9  -1   7  201.13    6.29
   9   1  14    2.12    2.42
  10  -5   9    2.84    4.37
  10  -3   7   66.46    4.75
  10   0  12  220.08    6.95
  11  -5  11   -3.41    3.21
  11  -4  10   -1.59    4.38
  11  -2  10   11.81    4.12
  11  -1  12    0.06    3.27
  12  -4  13   -0.11    3.77
  12  -2  14    1.60    3.74
  12  -2  15   -1.64    4.07
  12  -2  16    1.14    3.73
  -4   1   0  382.09    5.09
  -4   2   2  614.12    7.00
  -1  -7   1   47.95    3.91
   0  -6   0  226.51    6.40
   0   3   7   73.29    1.84
   1  -7   2   13.39    3.41
   2  -5   0    0.66    2.05
   2  -1   0 6496.19   16.85
   3  -2   0  169.79    3.95
   3   3  11    7.43    0.66
   6  -3   2   18.35    2.27
   6   1   7  189.69    3.98
   7  -7   8   21.14    5.19
   7   0   6    2.22    1.77
   7   2  15    7.41    1.99
   8  -6   7   33.65    4.52
   8   1  11   25.73    2.68
   9  -6   9   13.31    4.35
   9  -5   7   41.79    4.64
   9  -4   6  227.44    8.04
   9  -3   6  533.38   11.29
   9   0  10    1.35    2.35
   9   1  15    1.76    2.45
   9   1  16    5.14    2.87
   9   1  17    6.73    3.10
  10  -5  10   20.48    5.16
  10  -4   8    4.00    4.10
  10  -3   8   72.88    5.78
  10  -2   8   14.49    3.02
  10  -1  10    2.23    3.26
  10   0  13    1.02    2.85
  11  -4  11    1.21    4.59
  11  -3  10   30.35    3.97
  11  -1  13   11.20    3.44
  11  -1  14    6.10    3.66
  -3  -5  -2  300.62    4.88
  -1  -4  -2   93.49    2.68
  -1  -2  -2   -0.18    0.57
  -1   1   1    4.16    0.71
  -1   4  11   -0.04    1.13
   0  -8   4   -0.76    3.47
   0  -5  -1  111.94    3.87
   2  -7   3   23.31    4.16
   3  -7   4    1.40    3.23
   3  -6   2  142.51    6.25
   4  -7   5    4.58    3.63
   5  -7   6    5.83    4.23
   5  -6   4  141.73    6.86
   6  -7   7    5.31    3.20
   6  -6   5   -2.45    3.74
   7   1   9  198.22    4.73
   8  -6   8   14.72    4.87
   8  -5   6   78.29    5.92
   8  -4   5   15.63    3.23
   8  -3   5  171.37    6.49
   8  -2   5  629.06   10.40
   8  -1   6    4.41    1.67
   8   0   8  196.27    5.44
   9  -6  10    8.13    4.24
   9  -5   8   42.28    5.68
   9  -4   7    6.39    4.07
   9  -2   7   34.46    3.88
   9  -1   8   15.74    3.12
  10  -5  11   -0.71    4.75
  10  -4   9   -2.32    4.20
  10  -2   9   12.87    3.81
  10   0  14    4.33    2.85
  10   0  15    0.35    2.91
  10   0  16    7.33    3.67
  10   0  19    0.77    3.45
  11  -4  12   42.40    5.73
  11  -4  13    0.44    4.35
  11  -3  11    8.31    3.29
  11  -3  12   22.03    4.61
  11  -1  15    0.98    3.34
  11  -1  16   -2.22    3.61
  11  -1  17   23.53    4.61
  11  -1  18    8.89    4.34
  -5  -4  -3   39.81    1.11
  -3  -6  -1   38.50    2.49
  -2  -7   1    3.03    2.56
  -1   2   3  409.13    4.17
  -1   3   6   84.00    2.28
   0  -7   2   31.75    3.66
   1  -6   1   10.48    3.00
   1  -4  -1   26.84    2.07
   1  -2  -1  284.72    4.00
   3  -5   1   70.83    4.16
   3  -3   0    0.00    1.67
   3   0   2    0.39    1.14
   4  -4   1  154.28    5.22
   4  -2   1   95.88    3.48
   5  -4   2    7.47    2.78
   6  -7   8   -2.72    4.29
   6  -5   4   16.14    3.94
   6  -4   3  456.20    9.69
   6  -2   3  413.82    7.61
   6   0   5   -0.64    1.11
   6   2  12   -0.61    1.43
   7  -5   5    0.70    2.66
   7  -4   4  973.71   14.37
   7  -3   4  313.01    7.91
   7  -2   4  412.45    7.94
   7  -1   5   85.00    3.84
   8  -6   9   47.97    6.18
   8  -5   7   40.56    5.25
   8   1  12   26.59    2.76
   9  -5   9   24.57    5.36
   9  -3   7  129.70    6.51
   9   0  11   -0.13    2.45
  10  -5  12   19.68    5.57
  10  -4  10    4.69    4.51
  10  -3   9    5.75    2.94
  10  -2  10    6.92    3.54
  10   0  17   -0.08    2.97
  10   0  18    7.54    3.29
  11  -3  13    0.50    4.30
  11  -2  13    1.17    2.74
  11  -2  14   10.28    4.45
  11  -2  15    1.43    3.85
  -7  -1  -3   35.16    1.86
  -6   0  -2  109.14    2.95
  -3   1   0 1096.66    7.67
  -3   2   2  127.81    2.98
  -1  -6   0    0.80    2.06
   1  -7   3   20.40    3.87
   1  -5   0   32.21    2.78
   4  -7   6    5.32    3.87
   4  -3   1    7.92    2.08
   4   0   3    0.03    1.35
   5  -7   7  107.92    7.14
   5  -3   2  811.30   10.79
   5  -2   2   14.96    1.92
   5   0   4    1.37    1.46
   7  -6   8   12.39    4.52
   8  -6  10   -0.51    4.77
   8  -4   6  220.50    7.72
   8  -2   6  184.26    6.32
   8  -1   7   74.88    4.05
   8   0   9    1.31    1.96
   8   1  13   14.51    2.56
   9  -4   8    7.79    4.17
   9  -2   8    7.02    3.28
   9   0  12    2.90    2.61
  10  -4  11    5.77    4.62
  10  -3  10    0.30    3.63
  10  -1  12   53.98    4.66
  10  -1  13    2.80    3.17
  11  -2  16    4.27    3.96
  11  -2  17    5.65    4.04
  -4  -6  -1    1.49    1.60
  -4  -3  -3  314.75    1.96
  -2   3   5  407.29    5.33
  -1  -3  -2  374.24    4.25
   2  -7   4   11.68    3.52
   2  -6   2  135.82    5.78
   3  -7   5   -2.06    3.34
   3  -6   3   30.86    4.30
   4  -6   4   11.38    3.94
   4   2   8  163.85    2.62
   5  -7   8    3.44    4.55
   5  -6   5   -1.88    2.46
   5  -1   3 1165.95   10.55
   6  -5   5   -0.32    3.33
   6  -1   4   95.77    3.50
   6   1   8   16.89    1.70
   7  -5   6    7.05    3.08
   7  -4   5   43.48    4.65
   7   1  10   59.34    2.99
   8  -5   8   10.13    4.34
   8  -4   7   36.73    4.71
   8  -3   6   59.17    4.25
   8   1  14   15.16    2.79
   9  -5  11   17.49    5.27
   9  -4   9   14.35    4.68
   9  -3   8   28.80    3.61
   9   0  13    6.46    2.96
  10  -4  12   44.72    5.81
  10  -4  13    1.84    4.70
  10  -3  11   41.10    5.03
  10  -1  14   17.62    4.05
  10  -1  15    6.59    3.47
  10  -1  19    0.35    3.78
  -5   0  -2    0.51    0.83
  -4  -5  -2  324.42    4.74
  -2  -4  -2    4.63    1.09
  -2   4   9   49.08    2.33
   0  -7   3    9.88    3.56
   0  -6   1  180.18    5.96
   0  -4  -1   24.28    2.06
   2  -5   1   54.49    3.71
   2   1   3 3169.09    6.76
   4  -7   7   -0.48    4.36
   5  -7   9   39.47    5.65
   5  -6   6   -0.37    3.64
   5  -4   3   35.21    3.71
   5   2  10    0.40    1.10
   6  -4   4   95.62    5.31
   6   2  13    8.86    1.64
   7  -6   9    9.25    3.57
   7  -5   7   25.35    4.77
   7  -3   5    9.61    3.14
   7  -2   5  383.13    7.88
   7  -1   6   47.67    3.26
   8  -5   9   36.35    5.53
   8  -2   7  149.76    5.98
   8  -1   8   46.53    3.75
   8   0  10  378.29    7.89
   8   1  15    7.68    2.64
   8   1  16    4.18    2.70
   8   1  17   13.08    3.10
   8   1  18    0.17    2.96
   9  -5  12   12.15    5.14
   9  -5  13    6.84    5.66
   9  -4  10    3.79    4.41
   9  -3   9   20.98    4.41
   9  -2   9   21.10    3.79
   9   0  14    1.02    2.96
   9   0  15    3.47    2.87
  10  -4  14    0.55    4.80
  10  -4  15   15.68    5.88
  10  -3  12   30.44    4.13
  10  -3  13    2.73    4.25
  10  -2  14    2.88    3.85
  10  -1  16   21.38    4.11
  10  -1  17    4.25    3.53
  10  -1  18   -3.32    3.52
 -10  -3  -4   47.11    2.08
  -5  -6  -1    4.95    1.64
  -5   1  -1  158.95    3.80
  -2  -7   2   12.51    3.40
  -1   4  10   21.55    1.56
   1  -7   4    7.93    3.71
   1  -6   2  220.25    7.07
   2  -7   5    2.74    3.72
   2  -3   0  183.91    4.41
   2  -2   0  199.96    3.95
   3  -7   6   18.08    4.21
   3   1   4   70.27    1.64
   4  -7   8   25.79    4.91
   4  -6   5   11.83    4.03
   4  -4   2    0.94    1.61
   6  -5   6    5.98    3.73
   6  -2   4  437.71    8.04
   6   0   6  180.15    4.52
   6   2  14  131.27    4.09
   7  -6  10   14.54    4.34
   7  -6  11    2.75    4.52
   7  -4   6    0.86    3.40
   7   1  11    1.18    1.74
   8  -5  10    9.60    4.93
   8  -4   8    1.78    4.00
   8  -3   7  109.55    5.40
   9  -4  11    7.27    4.67
   9  -3  10   -4.10    3.74
   9  -2  10   13.91    3.85
   9  -1  11  113.24    5.60
   9   0  16    0.02    2.92
   9   0  17  126.96    6.39
   9   0  18   -2.33    3.21
  10  -3  14    3.78    3.31
  10  -3  16    2.10    4.49
  10  -3  17   19.45    5.22
  10  -2  15    2.29    3.91
  10  -2  16   27.30    4.93
  10  -2  17    2.59    4.36
  10  -2  18    1.29    4.32
  -9  -3  -4  524.50    5.38
  -9  -2  -4   69.05    2.57
  -2   2   2   35.63    1.68
   0  -5   0    4.17    1.84
   2  -6   3    0.13    2.99
   3  -7   7   18.42    4.80
   3  -6   4   73.68    5.24
   3  -3   1  116.56    4.03
   5  -5   5    5.32    3.50
   5  -3   3  171.90    5.50
   5  -2   3   53.77    3.24
   6  -6   9    2.36    4.44
   6  -4   5  608.50   11.81
   6  -1   5  221.18    5.48
   6   2  15   30.30    2.62
   6   2  16   38.49    2.93
   7  -5   8    9.85    3.29
   7  -2   6    6.63    2.85
   7   1  12   11.46    2.60
   8  -5  11    1.59    4.29
   8  -5  12   21.30    5.23
   8  -4   9    9.11    4.40
   8  -3   8   56.40    5.01
   8  -2   8   19.03    3.45
   8  -1   9   21.42    3.31
   8   0  11    2.46    2.50
   9  -4  12    8.15    3.54
   9  -4  13   -2.42    4.50
   9  -3  11    7.80    4.14
   9  -2  11   29.32    4.39
   9  -1  12   22.09    3.30
   9  -1  13    7.27    3.36
  -8  -3  -4   38.20    1.48
  -8  -2  -4   14.81    1.52
  -4   0  -2 8082.65   20.33
  -1  -7   3   17.46    3.42
  -1  -6   1   39.91    3.38
   0  -7   4   20.59    4.03
   1  -7   5    6.21    3.75
   1  -5   1   -1.74    2.03
   1  -4   0    1.61    1.52
   2  -7   6   16.91    4.44
   3  -2   1   45.72    2.33
   4  -7   9    4.96    4.42
   4  -6   6    3.02    3.71
   4  -3   2  285.03    6.23
   4  -2   2  464.37    7.00
   5  -4   4  321.68    8.34
   5   0   5  257.05    4.84
   5   1   7   44.70    2.06
   5   2  11    0.66    1.38
   6  -6  10   15.79    5.12
   6  -5   7   49.87    5.35
   6   1   9   29.94    2.23
   7  -5   9   12.02    4.34
   7  -4   7    9.72    3.05
   7  -1   7    2.00    2.12
   8  -5  13   13.06    5.30
   8  -4  10   57.44    5.90
   8   0  12  147.11    5.60
   9  -4  14   17.04    4.21
   9  -4  15   -2.77    4.66
   9  -3  12   20.59    4.41
   9  -3  13   -2.68    3.78
   9  -1  14   -2.71    3.33
   9  -1  15    2.16    3.58
   9  -1  16    5.34    3.56
   9  -1  17    4.01    3.56
   9  -1  18   -0.14    3.85
   9  -1  19   56.92    5.78
  -4   1  -1 3184.11   14.77
  -3  -7   2    5.01    2.68
  -2   1   0 6471.25   16.54
   0  -6   2    3.54    2.76
   1  -6   3   28.54    3.64
   2  -6   4   -0.76    3.21
   2  -5   2   -1.15    2.41
   3  -7   8   15.37    4.50
   3  -6   5   20.01    4.16
   3  -5   3  316.87    8.31
   3  -4   2    4.19    2.27
   4  -7  10   11.17    4.72
   4  -4   3    1.08    2.62
   5  -5   6    5.64    3.86
   5  -1   4    2.02    1.90
   6  -6  11   -2.46    4.61
   6  -4   6   18.40    4.11
   6  -3   5  218.63    6.79
   6  -2   5  309.60    7.10
   7  -4   8   20.21    4.47
   7  -2   7   -1.21    2.67
   7   0   9  143.87    4.77
   7   1  13    0.92    2.13
   7   1  14   70.83    4.11
   8  -4  11   -2.30    4.40
   8  -2   9  175.61    6.44
   8   0  13    0.17    2.52
   8   0  14  304.29    8.13
   8   0  19    0.36    3.69
   8   0  20    6.33    3.98
   9  -3  17   -1.73    4.56
   9  -2  14    3.20    3.97
   9  -2  15   30.32    4.99
   9  -2  16   20.15    4.54
   9  -2  17   -2.33    3.75
   9  -2  18    1.15    4.26
   9  -2  19   75.20    6.73
  -7  -2  -4  433.75    4.75
  -3  -4  -2    1.18    1.03
  -3   2   1   87.22    2.72
  -2  -7   3    1.44    2.71
  -2  -6   1    1.59    2.52
  -2   4   8   80.52    2.76
  -1  -7   4    5.53    3.50
  -1  -5   0   35.56    2.61
  -1   3   5  485.88    5.18
   0   4  11  103.79    2.03
   1  -7   6    2.29    3.89
   2  -7   7    8.34    3.99
   3  -7   9    7.68    4.61
   3   3  12  104.59    2.11
   4  -6   7    6.29    4.16
   5  -3   4   -2.21    2.48
   6  -6  12   -1.14    3.40
   6   1  10    0.89    1.57
   7  -5  11   -0.95    3.18
   7  -5  12    0.53    4.74
   7  -4   9    0.49    4.03
   7  -1   8  392.81    8.11
   7   0  10    0.82    2.01
   7   1  15    2.31    2.52
   7   1  16   37.04    3.58
   7   1  17    0.49    2.76
   7   1  18    8.43    3.03
   8  -4  12    6.44    4.43
   8  -4  13    3.43    4.77
   8  -3  10    8.87    3.04
   8  -2  10  115.52    6.09
   8   0  15   -2.83    2.97
   8   0  16   50.03    4.51
   8   0  17   -1.29    3.38
   8   0  18   32.46    4.52
  -4  -7   2   -0.56    2.29
  -4  -6   0    1.24    1.87
  -3  -5  -1   75.66    3.04
  -2  -3  -2   21.57    1.22
  -2   3   4  261.72    4.37
  -1   4   9   -1.34    1.10
   0  -7   5   18.71    3.78
   0  -5   1  117.91    4.69
   0   3   6   29.02    1.22
   1  -1   0 1107.57    6.15
   2  -7   8   -0.47    4.23
   3  -7  10    7.57    4.90
   3  -6   6    4.36    3.94
   3   2   7  113.15    1.80
   4  -3   3  295.34    6.75
   4  -1   3 1233.34   10.24
   4   0   4   25.30    1.91
   4   2   9   36.32    1.59
   5  -6  10   65.32    6.29
   5  -5   7   22.58    4.53
   5  -4   5  451.79    9.79
   5   2  12   -0.95    1.45
   6  -5   9    2.17    3.09
   6  -4   7  106.91    6.22
   6  -3   6   10.11    3.17
   6  -1   6  788.10   10.10
   7  -5  13    7.25    4.66
   7  -5  14   15.13    5.43
   7  -3   8   16.65    3.08
   7  -2   8    8.09    3.00
   8  -4  14    9.06    3.75
   8  -4  15    5.44    4.80
   8  -4  16   -2.83    5.10
   8  -3  11   -0.22    2.81
   8  -3  12   53.82    5.62
   8  -2  11   25.13    4.28
   8  -1  12   31.37    4.00
   8  -1  20    3.88    4.56
  -7  -3  -4  299.15    2.81
  -6   0  -3   -0.93    0.90
  -1  -6   2   -1.95    2.40
   0  -6   3   67.00    4.55
   0  -4   0    4.69    1.52
   1  -6   4   39.33    4.39
   1  -5   2   97.85    4.47
   2  -7   9    0.08    4.27
   2  -6   5    3.48    3.31
   2  -5   3  185.60    6.45
   2  -3   1  150.19    4.28
   2  -1   1 1465.21    8.69
   3  -6   7   12.29    4.18
   3  -3   2  211.95    5.40
   3  -1   2  463.87    5.81
   4  -5   6  238.23    8.23
   4  -4   4   78.06    4.62
   4  -2   3  241.76    5.53
   5  -6  11   -0.78    3.23
   5  -6  12    6.12    5.11
   5  -5   8    6.34    3.94
   5   1   8  274.86    4.85
   5   2  13    7.69    1.85
   6  -5  10    8.18    3.47
   6  -4   8   72.06    5.51
   6  -2   6   15.03    2.23
   6   1  11    0.36    1.71
   7  -4  11    5.43    4.53
   7  -3   9   37.26    4.56
   7  -1   9  208.13    6.41
   7   0  11  269.02    6.84
   8  -3  13   24.39    4.66
   8  -3  14    1.74    4.20
   8  -3  15   13.68    4.76
   8  -3  18   34.83    5.78
   8  -2  19   23.35    5.04
   8  -1  13    8.73    2.82
   8  -1  14   20.31    4.00
   8  -1  15   15.45    3.95
   8  -1  16   10.00    3.85
   8  -1  17   18.09    4.39
   8  -1  18    3.95    4.04
   8  -1  19    4.14    3.72
  -7  -1  -4  291.84    4.68
  -6  -5  -2   30.53    1.71
  -4  -1  -3 1242.82    6.56
  -3  -6   1   -2.78    2.24
  -2  -7   4    3.64    3.11
  -1  -7   5   -0.20    3.39
   0  -7   6    0.82    3.30
   1  -7   8   -0.52    3.73
   2  -7  10   24.41    5.28
   3  -4   3    5.54    2.49
   3   0   3 3103.74   12.38
   4  -6  10    3.46    4.46
   5  -6  13    6.96    4.28
   5  -4   6   20.23    3.21
   5  -3   5  113.14    4.97
   5  -1   5  210.78    5.16
   5   0   6   -1.08    1.52
   5   2  14   40.52    2.74
   6  -3   7   53.13    4.39
   6  -1   7  185.56    5.44
   7  -4  12   23.54    4.85
   7  -4  13    6.99    4.76
   7  -3  10   27.03    4.58
   7  -2   9    4.18    2.98
   7   0  12   -0.52    2.44
   7   0  20   -2.46    3.55
   8  -2  15    0.66    4.17
   8  -2  16    1.66    4.22
   8  -2  17    5.75    4.38
   8  -2  18   -2.43    3.91
  -6  -4  -3  475.32    3.28
  -6  -2  -4  428.45    4.07
  -5  -6   0   65.75    3.30
  -3   1  -1 1342.06    8.88
  -2  -5   0    1.16    1.73
   0  -7   7   -3.11    3.71
   1  -6   5   75.08    5.21
   2  -7  11    6.72    4.85
   2  -6   6   19.95    3.47
   2  -2   1  108.69    3.31
   3  -2   2  104.05    3.37
   3   3  13    1.48    1.08
   4  -6  11   -3.62    4.27
   4  -5   7   30.18    4.68
   4  -4   5   70.40    4.69
   5  -5   9   -1.44    2.80
   5  -4   7   67.55    5.34
   5  -2   5  666.46    9.82
   5   2  15   -1.97    1.94
   5   2  16    2.44    2.10
   5   2  17   18.27    2.85
   6  -5  13   -0.05    3.33
   6  -5  14    9.69    5.28
   6  -5  15    0.45    5.04
   6  -4   9   14.50    3.38
   6  -2   7   20.43    3.19
   6   1  12   42.17    2.91
   6   1  19    3.28    3.36
   7  -4  14   17.69    4.06
   7  -4  15    1.35    4.42
   7  -4  16   13.79    5.32
   7  -4  17    8.90    5.34
   7  -3  11   -0.08    3.85
   7  -2  10    1.52    3.15
   7   0  13   12.22    2.92
   7   0  14    0.49    2.84
   7   0  15   57.76    4.37
   7   0  16   -0.86    3.24
   7   0  17   56.25    4.58
   7   0  18   -0.94    3.40
   7   0  19  165.69    7.21
  -4  -7   3    9.65    2.94
  -4  -5  -1  164.41    4.05
  -3  -7   4    3.18    2.92
  -2  -7   5   -1.98    3.22
  -2  -6   2    9.79    2.57
  -2   4   7    1.13    1.19
  -1  -7   6   -3.25    3.43
  -1  -6   3    3.12    2.79
  -1  -5   1    0.67    1.91
   0  -6   4   12.24    3.44
   0  -5   2    8.34    2.87
   1  -7   9    2.95    4.02
   1  -5   3    7.74    2.88
   2  -5   4   27.33    3.26
   2   0   2  186.62    2.64
   4  -6  12    6.46    4.99
   4  -5   8   69.96    5.58
   4  -3   4   61.39    3.38
   4   2  10   15.30    1.41
   5  -5  10   -1.27    2.95
   5  -5  11   10.72    4.85
   5  -3   6  135.17    5.52
   5   1   9   29.93    2.08
   6  -4  10   29.19    4.02
   6  -4  11  125.84    7.17
   6  -3   8   31.36    3.45
   6   1  13    5.53    2.26
   6   1  14  168.39    5.48
   6   1  15   29.48    3.41
   6   1  16    2.16    3.01
   6   1  17    0.51    2.85
   6   1  18   20.80    3.46
   7  -3  12    4.33    3.01
   7  -3  14    3.26    4.09
   7  -3  19    3.01    5.04
   7  -2  11   15.68    3.89
   7  -2  20    1.67    4.50
   7  -1  19    0.15    3.57
   7  -1  20   13.33    4.69
  -6  -1  -4   89.56    2.50
   0  -7   8   11.07    4.07
   1  -7  10    2.78    3.24
   1  -7  11    2.71    4.30
   1  -6   6   11.90    3.88
   1   3   7   19.51    0.74
   3  -5   6   -0.54    2.48
   3  -4   4   30.39    3.00
   3  -3   3  337.36    6.91
   3   3  14   49.11    2.12
   4  -4   6    9.15    3.30
   4  -2   4  106.79    4.09
   4  -1   4   20.85    1.89
   5  -5  12   49.96    6.13
   5  -5  13   -0.02    4.84
   5  -4   8  141.87    6.70
   5   0   7  708.10    8.55
   6  -4  12   29.67    5.26
   6  -4  13   10.22    4.51
   6  -3   9   88.18    5.49
   6  -2   8    7.08    2.33
   6   0  10  162.16    5.07
   6   0  21    1.72    3.97
   7  -3  16   31.44    4.51
   7  -2  12    3.24    2.58
   7  -2  13   -0.02    3.67
   7  -2  17   22.10    4.68
   7  -2  18   82.86    6.77
   7  -2  19   12.35    4.56
   7  -1  13    0.32    3.09
   7  -1  14   61.76    5.01
   7  -1  15    3.76    3.57
   7  -1  16   37.39    4.66
   7  -1  17    5.25    3.94
   7  -1  18    4.13    3.99
 -11  -3  -5   35.59    2.02
  -9  -2  -5  127.85    3.41
  -6  -6   0   -0.03    1.67
  -5  -7   3    0.52    2.45
  -4  -4  -2    1.75    0.96
  -2  -7   6   -0.16    3.18
  -1  -7   7    0.12    3.36
  -1  -4   0    2.35    1.33
  -1   4   8    0.17    1.04
   0  -7   9    5.28    4.45
   0  -6   5    1.35    3.23
   0   4  10   11.50    1.02
   2  -6   8   -0.29    2.64
   2  -4   3  191.63    5.81
   2  -3   2   22.53    2.42
   3  -6  11    5.76    4.37
   3  -6  12    0.75    4.58
   3  -5   7   47.34    4.97
   4  -5   9   71.21    5.28
   4  -3   5   25.36    3.18
   4   1   7   45.11    2.11
   5  -5  14   25.52    4.48
   5  -5  15    0.63    4.94
   5  -4   9    5.16    3.98
   5  -3   7    3.08    2.97
   5   1  10   89.03    3.44
   6  -4  14    9.66    3.62
   6  -4  15   11.57    4.78
   6  -4  16    7.06    4.71
   6  -4  17    1.15    3.99
   6  -3  10   92.96    5.73
   6  -2   9    2.29    2.81
   6  -1   9   28.39    3.12
   6   0  20    6.76    3.82
   7  -2  16   17.49    3.81
  -4  -7   4    0.80    2.78
  -3  -7   5    2.76    3.21
  -3  -6   2   -0.21    2.30
  -2  -6   3   23.16    3.26
  -2   3   3 1393.38   10.03
  -1  -7   8    4.69    4.07
  -1  -6   4    3.45    2.94
  -1   3   4    3.16    1.19
   0  -7  10   12.76    4.71
   0  -4   1   25.53    2.30
   0  -3   0    1.66    1.35
   0   1   1  114.98    1.47
   1  -6   7    4.58    3.87
   1  -5   4    1.16    2.90
   1  -3   1  289.23    5.43
   3  -6  13    8.37    4.72
   3  -4   5   66.57    4.42
   3  -2   3  193.31    4.77
   3  -1   3   60.58    2.74
   4  -5  10   12.88    3.48
   4  -5  11   -0.31    4.31
   4  -4   7  306.42    8.70
   4   2  11   57.29    2.41
   5  -4  10    2.39    4.01
   5   1  20   10.39    3.84
   6  -3  11    4.78    2.91
   6  -3  12    3.91    3.99
   6  -3  19  155.26    9.10
   6  -2  10   -1.26    2.84
   6  -1  10    4.03    2.66
   6  -1  20   17.22    4.23
   6  -1  21    1.33    4.31
   6   0  12  305.10    7.36
   6   0  18    7.86    3.27
   6   0  19    5.13    3.67
 -10  -3  -5  115.17    2.80
  -7  -5  -2  112.87    2.65
  -2  -7   7   10.39    3.99
  -2  -5   1    1.14    1.76
  -2   4   6   27.97    2.10
  -1  -7   9    3.64    4.34
  -1  -5   2  470.29    8.53
   0  -6   6   21.13    4.05
   1  -6   8   -1.55    3.80
   3  -5   8   15.45    3.42
   3  -3   4   42.61    3.22
   4  -5  13    0.59    4.69
   4  -5  14    9.67    4.84
   4  -5  15   41.37    6.09
   4  -5  16   -0.93    5.08
   4  -4   8   48.25    4.92
   4  -3   6    6.84    2.87
   4  -2   5   66.12    3.60
   5  -4  11   36.53    4.37
   5  -4  12    7.91    4.60
   5  -3   8   64.35    4.25
   5  -2   7   13.21    2.20
   5  -1   7   45.69    3.11
   5   1  11   -1.95    1.62
   5   1  19   40.14    4.45
   6  -3  13    1.67    2.90
   6  -3  14   23.28    4.63
   6  -3  15   16.09    4.77
   6  -3  16   -4.43    4.13
   6  -3  17   26.04    4.38
   6  -2  11   -1.19    3.10
   6  -2  18   12.87    4.53
   6  -2  19   21.35    5.17
   6  -1  19    7.93    4.21
   6   0  13    1.09    2.51
   6   0  14  180.04    6.30
   6   0  15   -0.98    2.83
   6   0  16    3.67    3.17
   6   0  17   -1.30    3.13
  -8  -2  -5  646.83    6.40
  -7  -6   0   11.46    2.02
  -5  -7   4    2.96    2.77
  -5  -5  -1    9.55    1.60
  -4  -7   5    2.39    3.07
  -4   0  -3   -0.40    1.08
  -3  -7   6    1.06    3.41
  -2  -7   8   12.46    3.93
  -1  -7  10   -2.30    4.32
  -1  -6   5    3.07    3.13
  -1   1   0 1064.10    5.84
   1  -6   9    2.17    3.88
   2  -6  12   15.63    4.68
   2  -6  13   -2.23    4.75
   2  -6  14   12.59    5.27
   2  -5   7   29.10    4.22
   2  -4   4   61.98    3.67
   2  -2   2  111.19    3.49
   3  -5   9   -1.37    2.76
   3  -4   6   46.52    4.17
   3   2   8   -0.98    0.68
   4  -1   5  394.69    6.40
   4   2  12   19.60    1.92
   5  -4  13   12.23    3.67
   5  -4  14   -3.73    4.18
   5  -4  15    0.76    4.35
   5  -4  16    4.51    4.59
   5  -4  17    1.92    3.86
   5  -3   9   42.88    3.85
   5   0  21    5.55    4.05
   5   1  12   10.36    2.06
   5   1  18   17.70    3.30
   6  -2  12    2.04    2.56
   6  -2  13    8.48    3.87
   6  -2  14  129.71    6.91
   6  -2  16   35.33    5.10
   6  -2  17   -0.65    4.10
   6  -1  13    5.21    3.38
   6  -1  14  166.31    6.81
   6  -1  16    8.61    3.60
   6  -1  17   -2.41    3.75
   6  -1  18   22.68    4.24
  -4  -6   2   79.43    4.13
  -3  -7   7   10.83    3.74
  -3  -6   3   20.67    3.12
  -3  -4  -1    5.87    1.25
  -2  -6   4   91.40    5.12
  -2   1  -1 1445.33    8.31
  -1  -7  11    2.19    4.39
  -1  -7  12   20.11    5.18
   0  -6   7   10.53    3.69
   0   3   5  299.45    3.39
   2  -3   3    3.01    1.96
   2  -1   2 9908.15   23.79
   3  -5  10   37.84    4.27
   3  -5  11   -3.89    3.96
   3   0   4   44.15    2.01
   4  -4  10   11.16    4.21
   4   0   6  146.17    3.74
   4   2  13    3.37    1.68
   4   2  14   43.69    2.79
   4   2  15   51.86    3.12
   4   2  16   12.56    2.44
   5  -3  10    4.17    2.67
   5  -3  11   13.68    4.13
   5  -2  21    5.90    4.82
   5  -1   8  275.67    6.48
   5  -1  21   44.90    5.58
   5   0  20    3.83    3.68
   5   1  13  137.66    4.71
   5   1  14   74.29    3.90
   5   1  15    2.14    2.32
   5   1  16    3.15    2.59
   5   1  17   17.07    3.13
   6  -1  15   23.03    3.36
  -9  -3  -5    8.02    1.09
  -6  -7   4    7.08    3.16
  -5  -7   5   14.49    3.53
  -4  -7   6    5.57    3.45
  -3  -3  -2  216.21    2.80
  -2  -7   9    0.85    2.94
  -2  -7  10   31.97    5.12
  -1  -6   6   50.85    4.85
  -1   4   7   16.55    1.54
   0  -6   8   10.31    4.05
   0  -5   4   45.51    3.42
   1  -2   1  689.13    6.90
   2  -5   8    5.95    3.56
   2  -4   5  237.10    6.92
   2   3  10   31.04    1.05
   3  -5  12   44.28    4.83
   3  -5  14    5.04    4.90
   3  -5  15    7.36    5.00
   3  -5  16    1.13    5.01
   3  -4   7  170.65    6.31
   3  -3   5   99.12    4.41
   4  -4  11   -2.71    3.96
   4  -4  17   16.79    5.40
   4  -4  18   31.00    6.03
   4  -2   6   -0.20    1.55
   5  -3  12  137.85    6.89
   5  -3  13   -1.07    3.94
   5  -3  15   98.28    6.87
   5  -3  16   76.45    6.55
   5  -3  17   93.08    7.09
   5  -2   9  123.66    5.12
   5  -2  19   81.32    6.54
   5  -2  20   36.71    5.22
   5  -1   9   34.87    3.10
   5  -1  20   17.71    4.58
   5   0  19   15.25    4.02
  -7  -1  -5   82.68    2.71
  -6  -6   1   10.32    2.16
  -3  -7   8    2.51    3.50
  -3  -5   1    5.27    1.79
  -3   1  -2  450.12    5.44
  -2  -7  11    2.77    4.35
  -2  -6   5   77.94    5.08
  -2  -5   2    7.44    2.19
  -2  -4   0    9.81    1.55
  -1  -4   1   24.98    2.13
   0  -6   9   -2.32    3.73
   0  -2   0   33.51    1.65
   1  -6  13    2.95    4.20
   1  -6  14    3.59    5.13
   1  -3   2  391.29    6.55
   2  -5   9    0.78    3.51
   3  -4   8   -1.05    3.25
   3  -1   4   69.43    2.97
   4  -4  13   20.36    4.04
   4  -4  14    9.38    4.50
   4  -4  15   13.84    4.74
   4  -4  16    8.43    3.73
   4  -3   8   71.15    4.30
   4  -1   6  352.21    6.31
   4   0  22   17.21    4.46
   4   1  20   16.79    3.74
   5  -2  10   -2.39    2.07
   5  -2  11    1.57    3.00
   5  -2  17   21.98    4.62
   5  -2  18   -1.38    4.13
   5  -1  10   83.68    4.37
   5  -1  19   41.47    5.18
   5   0  11   -1.40    1.86
   5   0  17    0.04    2.78
   5   0  18   -2.79    3.16
  -7  -2  -5  399.14    4.50
  -5  -7   6    3.61    3.01
  -5  -6   2   30.14    2.95
  -5   0  -4    0.11    1.19
  -4  -7   7    1.38    3.29
  -4  -6   3   36.17    3.45
  -3  -7   9   -4.47    3.85
  -3  -6   4   54.83    4.24
  -2  -7  12    2.58    4.35
  -2   2   0  215.70    3.83
  -2   3   2   97.48    2.91
  -1  -6   7   27.77    3.62
  -1   2   1  278.89    3.75
   0  -6  10    1.69    4.15
   0  -5   5    4.60    2.85
   0  -3   1   56.09    2.59
   0   4   9   30.34    1.21
   1  -4   4   47.49    3.49
   1  -1   1   27.85    1.57
   2  -5  10    6.41    3.15
   2  -5  11    9.44    4.39
   2  -4   6   85.10    4.78
   2  -3   4   49.55    3.21
   3  -4   9    8.06    3.86
   3  -3   6   38.12    3.50
   4  -3   9    6.91    2.55
   4  -2   7   15.92    2.20
   4  -2  21    8.77    4.73
   4   0   7   -0.86    1.50
   4   0  21    1.54    3.88
   4   1   9    1.50    1.20
   4   1  19   33.02    3.85
   5  -2  12   -0.24    3.12
   5  -2  13    3.24    3.71
   5  -2  14   45.57    4.90
   5  -1  11   -0.57    2.62
   5  -1  16    5.45    3.40
   5  -1  17   24.02    4.30
   5  -1  18   20.14    3.55
   5   0  12   -1.65    1.99
   5   0  13   93.56    4.62
   5   0  14   -1.30    2.49
   5   0  15   23.10    3.51
   5   0  16    1.57    2.96
  -8  -5  -2    0.66    1.04
  -6  -7   5   19.12    3.69
  -6  -5  -1    5.13    1.36
  -4  -7   8   10.26    4.25
  -3  -7  10    8.68    4.06
  -3  -7  11   30.17    5.35
  -3  -1  -3   54.79    1.24
  -3   2  -1   42.08    2.05
  -2  -6   6   47.11    4.57
  -2  -3  -1  162.40    3.03
  -2   0  -2  183.18    2.47
  -1  -6   8    2.29    3.49
  -1  -5   4   -1.00    2.48
  -1   3   3  383.33    4.78
   0  -6  14   20.12    5.66
   1  -5   8    5.82    3.73
   2  -5  12    3.87    3.07
   2  -5  13    3.11    4.30
   2  -5  14    8.53    4.91
   2  -5  15   -1.78    4.69
   2  -5  16    6.03    5.01
   2  -4   7   -1.45    2.86
   2  -2   3  704.67    8.21
   3  -4  11    6.36    4.12
   3  -4  17    7.15    4.79
   3  -4  18   26.57    5.87
   3  -2   5  610.59    8.75
   3   2   9   56.02    1.85
   4  -3  10   14.63    2.97
   4  -3  11   22.06    4.18
   4  -3  16   -5.10    3.84
   4  -3  17    1.42    4.47
   4  -3  18   14.86    3.90
   4  -2   8  174.30    5.80
   4  -2  20   42.45    5.79
   4  -1   7   37.54    2.85
   4  -1  21   -0.70    4.01
   4   0  20    6.19    3.44
   4   1  18    1.64    2.83
   5  -1  14   76.20    5.12
   5  -1  15   -1.70    3.29
  -7  -6   1   25.38    2.55
  -5  -4  -2    8.95    1.05
  -4  -7   9   -1.09    3.87
  -3  -6   5   19.05    3.52
  -2  -6   7   14.90    3.84
  -1  -6   9    5.13    3.81
  -1  -6  10   60.85    5.64
   1  -5   9   16.21    4.22
   2   2   6   12.21    0.64
   3  -4  12  189.39    7.71
   3  -4  13    4.96    4.42
   3  -4  14   -2.94    4.24
   3  -4  16    1.24    3.41
   3  -3   7   13.99    2.57
   3   0   5 1247.97    9.06
   3   2  18   39.81    3.57
   4  -3  13    7.97    3.82
   4  -3  14   56.44    5.43
   4  -3  15   75.96    5.48
   4  -2   9   37.23    3.62
   4  -2  18    6.98    4.18
   4  -2  19    2.84    4.09
   4  -1  20   21.40    4.33
   4   0   8  211.20    4.88
   4   0  19   -1.24    2.90
   4   1  10   -1.59    1.37
   4   1  17  145.56    5.71
  -9  -2  -6    7.34    1.49
  -7  -7   5    4.27    2.93
  -6  -7   6   33.04    4.04
  -6  -1  -5  198.00    3.64
  -5  -7   8    1.25    3.70
  -5  -6   3    1.89    2.40
  -5  -5   0    2.37    1.43
  -4  -7  10   26.62    4.99
  -4  -7  11   30.94    5.13
  -4  -6   4   43.22    3.87
  -4  -5   1  109.80    4.06
  -3  -5   2  233.34    5.86
  -3   0  -3 3005.00   11.68
  -2  -6   8    3.80    3.51
  -1  -6  11    4.49    4.30
  -1  -5   5   54.62    4.17
  -1  -4   2   52.05    2.92
  -1   4   6    2.44    1.21
   0   2   2  458.42    3.87
   1  -5  10    4.05    2.90
   1  -5  11   25.91    4.88
   1  -5  12    0.75    3.86
   1  -5  16    1.67    4.91
   1  -5  17    5.38    5.21
   1  -3   3    6.96    1.58
   2  -4   8    9.96    2.71
   2  -3   5  168.96    5.28
   2   0   3    0.99    1.06
   2   3  11    9.24    1.03
   3  -3   8   57.10    4.23
   3  -3  19    6.88    4.77
   3  -2   6  281.92    6.35
   3  -2  21   18.38    4.76
   3  -1   5  168.65    4.29
   3   0  22   -2.60    3.66
   3   1  21   -0.70    3.39
   3   2  17  206.38    5.85
   4  -2  10   14.09    3.17
   4  -1   8  122.00    4.20
   4  -1  18    4.52    3.61
   4   0  18   76.13    5.21
   4   1  11   49.68    2.76
   4   1  12  124.12    4.28
   4   1  14   -2.20    2.24
   4   1  15   38.07    3.31
   4   1  16   38.43    3.45
  -6  -7   7    3.78    3.57
  -5  -7   9   -2.87    3.87
  -4  -4  -1  162.11    3.40
  -3  -6   6    3.29    3.03
  -2  -6   9    0.05    3.46
  -2  -4   1   26.32    2.07
  -1  -6  15   27.06    4.99
   0  -4   4   14.80    2.58
   1  -5  13   18.01    3.83
   1  -5  14    0.09    3.22
   1  -5  15    3.10    3.49
   1  -4   6   30.00    3.49
   1  -2   2    1.29    1.63
   2  -4   9   -0.32    2.47
   2  -4  10   51.42    5.04
   2  -4  17   -5.59    4.49
   2  -4  18   16.30    5.47
   2  -1   3 3029.38   14.02
   2   3  15   40.68    2.33
   3  -3   9    0.15    2.88
   3  -3  17   21.30    4.95
   3  -3  18    2.73    4.12
   3  -2  20   26.18    5.19
   3  -1  21    2.44    3.69
   3   0  21   54.56    5.30
   3   1  20    5.49    3.15
   3   2  10    3.94    1.09
   3   2  16    4.96    2.25
   4  -2  11   57.00    3.97
   4  -2  12   18.13    3.61
   4  -2  13    1.72    3.46
   4  -2  14   48.88    4.93
   4  -2  15   57.93    5.34
   4  -1   9    2.11    2.07
   4  -1  17  138.68    6.85
   4   0  17    3.61    3.12
   4   1  13   41.32    2.92
  -8  -6   1   18.99    2.38
  -7  -7   6    1.00    3.27
  -7  -4  -3    1.28    0.77
  -6  -7   8    0.99    3.33
  -5  -7  10    1.27    4.20
  -5  -7  11    1.49    4.12
  -4  -6   5  110.84    5.56
  -3  -6   7    9.87    3.78
  -2  -6  10    8.50    4.38
  -2  -5   4  119.25    5.06
  -1  -5   6  127.39    5.77
   0  -5   9   -2.72    3.54
   0  -3   2   35.94    2.44
   0   3   4   29.91    1.34
   1  -4   7    5.26    2.92
   2  -4  11   63.05    4.82
   2  -4  12    7.18    4.27
   2  -4  13    9.52    4.56
   2  -4  14   -0.34    4.34
   2  -4  15   33.78    5.58
   2  -4  16   20.65    4.13
   2  -3   6    9.16    1.95
   2  -2  22    2.81    4.47
   2   3  12   39.74    1.70
   2   3  13   26.59    1.68
   2   3  14    1.76    1.29
   3  -3  10   64.02    4.30
   3  -3  11    8.97    3.71
   3  -3  12  116.71    6.39
   3  -3  13    0.35    3.94
   3  -3  14   54.93    5.45
   3  -3  15    1.04    4.17
   3  -3  16    3.85    4.03
   3  -2  19    2.30    4.25
   3  -1  20    4.56    3.67
   3   0  20   -1.41    3.19
   3   1  19   22.55    3.56
   3   2  11    9.81    1.48
   3   2  15   40.53    2.93
   4  -1  10   -1.70    1.99
   4  -1  11   51.59    3.82
   4  -1  15   34.21    4.19
   4   0  11    1.55    1.91
   4   0  15   -0.05    2.62
   4   0  16   18.81    3.26
  -7  -5  -1    3.76    1.33
  -6  -7   9   -0.31    3.97
  -6  -6   3   56.78    3.99
  -5  -6   4   11.44    2.89
  -4   0  -4   26.04    1.65
  -3  -6   8    3.91    3.70
  -3  -5   3    9.72    2.37
  -2  -6  11   -0.82    3.00
  -2  -6  12   92.85    7.11
   0  -5  10   -1.49    2.66
   0  -5  11   26.40    4.71
   0  -5  12    9.37    4.35
   0  -5  13   12.55    4.41
   0  -5  14    0.26    4.28
   0  -5  15    5.89    4.90
   0  -5  16   37.55    6.33
   0  -4   5  114.98    4.92
   0   4   8   36.74    1.33
   1  -4   8  157.35    6.43
   1  -4  18    1.80    4.62
   1  -4  19   -3.01    4.38
   1  -3   4   28.91    2.31
   2  -3  19   19.62    5.07
   2  -2  21    1.26    3.94
   3  -2   8   -0.92    2.22
   3  -1   6   33.74    2.25
   3  -1  19   22.73    4.27
   3   0   6    3.47    1.48
   3   1  18    0.28    2.95
   3   2  12   11.59    1.72
   3   2  13    1.21    1.64
   3   2  14    0.42    1.54
   4  -1  12  119.78    5.01
   4   0  12  282.33    6.74
   4   0  13   -0.55    2.24
   4   0  14    6.27    2.69
  -8  -7   6   20.58    3.74
  -8  -2  -6  173.49    3.41
  -7  -7   8    1.28    3.93
  -7  -1  -6   46.66    2.32
  -6  -7  10    0.22    4.12
  -6  -7  11   31.72    5.21
  -6  -5   0   97.09    3.41
  -4  -6   6   95.25    5.39
  -4  -5   2    2.51    1.80
  -3  -6   9   13.57    4.19
  -2  -5   5   -0.92    2.58
  -2   1  -2 9640.14   22.52
  -2   2  -1  109.95    3.00
  -1  -3   1   13.58    1.70
  -1   3   2   47.23    1.95
  -1   4   5    9.36    1.42
   1  -4   9   14.69    3.94
   1  -4  17   29.78    5.67
   2  -3   8    8.81    2.93
   2  -3  17   10.53    4.33
   2  -3  18   -1.85    3.97
   2  -2   5  516.85    7.83
   2  -1  22    7.35    4.09
   2   0  22   15.99    4.33
   2   1  21   15.80    3.81
   2   2  19   10.65    3.13
   3  -2  16    5.07    4.14
   3  -1  18   -0.36    3.35
   3   0  19   18.23    3.64
   3   1  17  124.61    5.49
 -10  -3  -6   18.44    1.36
  -9  -5  -2   68.91    2.24
  -8  -7   7   11.25    4.01
  -7  -7   9   -2.17    3.35
  -6  -2  -5  294.50    3.30
  -5  -6   5   10.81    3.22
  -5   0  -5  241.72    4.43
  -4  -6   7    1.95    3.27
  -3  -6  11    4.48    4.43
  -3  -6  13   79.35    6.73
  -2  -5   6    5.45    2.81
  -2  -4   2   18.31    2.06
  -1  -5   9   16.99    4.26
  -1  -5  16   -0.81    4.46
  -1  -5  17    1.27    4.96
  -1   2   0  900.01    6.97
   0  -4   6   86.81    4.67
   0  -4  19   46.87    6.39
   1  -4  10   69.38    5.22
   1  -4  12  209.86    8.39
   1  -4  13   44.08    5.44
   1  -4  14    4.90    4.46
   1  -4  15    1.28    4.42
   1  -4  16    7.97    3.57
   1  -3   5   -1.31    1.99
   1  -3  20   32.15    5.93
   1  -2   3  206.50    4.51
   1  -2  22   49.20    5.97
   2  -3   9    2.29    3.05
   2  -3  16   19.84    4.80
   2  -2  19    4.14    4.16
   2  -2  20    4.41    3.42
   2  -1   4  968.20    8.61
   2  -1  21   17.09    4.54
   2   0  21    0.15    3.80
   3  -2  10    8.17    2.70
   3  -2  11    6.15    2.97
   3  -2  12   13.59    3.38
   3  -2  13   -0.87    3.47
   3  -2  14    0.59    3.52
   3  -2  15   44.01    4.77
   3  -1  17  129.65    6.68
   3   0   7   16.80    1.92
   3   0  18   -3.08    3.14
   3   1   8   22.93    1.64
   3   1  16    7.75    2.84
  -8  -7   8   21.86    4.58
  -7  -7  10    0.36    4.07
  -7  -6   3   -0.60    2.56
  -6  -6   4   34.42    3.52
  -5  -6   6   16.38    3.34
  -5  -1  -5  194.32    3.34
  -4  -6   8  183.94    7.63
  -3  -5   4  119.68    4.98
  -1  -5  10  113.60    5.99
  -1  -5  11   78.75    6.02
  -1  -5  12   19.57    4.65
  -1  -5  13   -0.72    4.07
  -1  -5  14   -2.84    4.42
  -1  -5  15   16.33    4.85
  -1   1  -1   26.56    1.20
   0  -4  18   20.33    5.88
   0  -3   3   11.91    1.67
   1  -1   2 1372.75    8.27
   1   3   6  103.98    1.21
   2  -3  10   30.59    3.36
   2  -3  11    9.37    3.42
   2  -3  12   42.73    4.66
   2  -3  14    0.57    3.61
   2  -2   6   12.20    2.40
   2  -1  20   -0.45    4.00
   2   1  20   -0.90    2.96
   2   2  18   19.01    2.89
   3  -1   8   23.30    2.56
   3  -1  16   11.08    3.74
   3   1   9   55.10    2.51
   3   1  15    1.25    2.34
  -9  -7   7   68.36    5.58
  -4  -6   9   62.92    5.38
  -4  -6  10    1.88    3.89
  -4  -6  11    2.49    3.80
  -4  -5   3    5.95    2.20
  -3  -5   5   16.22    3.01
  -3  -4   1   -0.99    1.38
  -2  -5   7   34.32    4.01
  -2  -5  17   22.02    5.66
   0  -4   8   38.71    4.06
   0  -4  17   32.29    5.46
   0  -3  21   44.26    6.72
   1  -3  18    3.49    4.43
   1  -2  21    2.21    3.18
   1  -1  22   14.00    4.67
   1   1  22   12.91    4.02
   2  -1  19   -1.61    3.70
   2   0  20   51.57    4.73
   2   1  19    2.98    2.95
   2   2  17  320.28    7.22
   3  -1  10   23.70    2.82
   3  -1  15    4.01    2.50
   3   0   8   -1.19    1.52
   3   0  15  117.93    5.32
   3   0  16    0.91    2.76
   3   1  10   24.13    2.22
   3   1  13    4.64    2.29
   3   1  14    3.62    2.32
  -9  -7   8    3.10    3.96
  -8  -7  10    7.59    4.33
  -8  -5  -1    0.03    1.32
  -6  -6   5   63.70    4.47
  -6  -4  -2   47.25    1.78
  -5  -6   7   18.44    3.73
  -5  -6   8   39.37    4.58
  -5  -5   2    9.67    2.26
  -4  -6  12   59.41    5.86
  -4  -6  13   51.50    5.97
  -4  -6  14    8.78    3.79
  -3  -3  -1  125.06    2.58
  -2  -5  15    6.28    4.49
  -2  -5  16    3.88    4.84
  -1  -4   5    9.93    2.49
  -1  -4  19   19.82    5.59
  -1   4   4   71.81    2.59
   0  -4   9   36.02    4.14
   0  -4  10   10.97    3.95
   0  -4  13   57.73    5.47
   0  -4  14   13.40    4.64
   0  -4  15    6.56    4.61
   0  -3   4   30.81    2.65
   0  -3  20   13.11    5.15
   0  -2  22    4.67    4.42
   0   4   7    0.46    0.83
   1  -3  16   40.30    5.36
   1  -3  17   52.40    5.01
   1  -2  20   87.19    6.68
   1  -1  21    1.65    4.02
   1   0  22   -2.53    3.43
   2  -2   7  134.55    4.49
   2  -2  16   -0.56    3.91
   2  -1   5 1044.78    9.52
   2  -1  18    2.34    3.78
   2   0  19    3.97    3.47
   3  -1  11   71.79    3.85
   3  -1  12   31.05    3.02
   3   0   9    9.57    1.96
   3   0  13   21.90    2.89
   3   1  11   71.51    3.12
   3   1  12   33.91    2.57
  -9  -7   9   -0.54    3.96
  -8  -6   3    3.73    2.45
  -7  -6   4    3.56    2.57
  -7  -5   0    0.16    1.50
  -6  -6   6   20.28    3.65
  -6  -1  -6  799.66    7.37
  -5  -6   9    7.06    3.89
  -5  -4  -1  200.29    3.71
  -5  -3  -3  168.90    1.82
  -3  -5   6    6.24    2.98
  -2  -5  10   12.58    3.31
  -2  -5  11    0.70    4.02
  -2  -5  12   17.20    4.61
  -2  -5  13   -0.86    4.08
  -2  -5  14    9.15    4.27
  -1  -4   6    4.37    2.66
  -1  -4  18   -1.44    4.86
  -1  -3   2   49.73    2.58
  -1   3   1   12.63    1.40
   0  -4  11  101.14    5.60
   0  -3  19   36.23    5.76
   0   0  23    6.27    4.79
   0   3   3   12.58    1.15
   1  -3   8   11.60    2.76
   1  -3   9   25.03    3.51
   1  -3  14    0.73    3.89
   1  -2   4   -1.09    1.19
   1   0  21   15.11    4.15
   1   1  21    0.64    3.25
   2  -2   8    2.60    1.68
   2  -2   9    7.39    2.75
   2  -2  13  364.06    9.35
   2  -2  14   28.77    4.39
   2  -2  15   78.08    5.09
   2  -1  17   82.79    5.76
   2   0  18   11.37    3.53
   2   1   5 1013.06    5.90
   2   1  18    4.29    2.97
   2   2  16    3.84    2.10
   3   0  12   -0.16    1.99
  -9  -2  -7   34.05    2.04
  -7  -6   5   29.41    3.79
  -7  -2  -6    5.76    1.15
  -5  -6  10    2.64    3.62
  -5  -6  11   -3.63    3.95
  -5  -6  12    1.92    4.31
  -5  -6  13   23.35    5.17
  -5  -6  15   10.37    4.10
  -4  -3  -2  299.53    3.21
  -3  -5   7   12.33    3.51
  -3  -5  16   -1.13    4.40
  -3  -5  17   28.86    5.55
  -3  -4   2   25.60    2.41
  -2   2  -2  105.92    3.12
  -1  -4   7   16.21    3.23
  -1  -4  16   -0.10    4.61
  -1  -4  17   90.83    6.45
  -1  -3  21    3.38    4.66
   0  -3   5  311.66    6.64
   0  -3  18   -0.59    4.51
   0  -2   2  466.51    5.83
   0  -2  21   12.18    4.47
   0  -1  22   -0.18    4.17
   0   2   1    5.42    0.85
   1  -3  10   28.89    3.29
   1  -3  11    5.13    3.18
   1  -3  13   20.18    3.39
   1  -1  20   39.36    5.00
   1   1  20   48.74    4.29
   1   2  19    8.02    2.82
   1   3  16   33.91    2.41
   2  -2  10   90.42    4.28
   2  -2  11   38.89    3.83
   2  -2  12   11.35    2.72
   2  -1  16    6.88    3.60
   2   0  17    4.71    3.26
   2   1  17   67.56    4.39
   2   2  15   71.63    3.44
  -8  -6   4   31.03    3.59
  -6  -6   8   25.09    4.36
  -5  -5   3   78.87    3.86
  -4  -5   5   82.12    4.50
  -4   0  -5   -1.04    1.11
  -3  -5  14    2.45    4.44
  -3  -5  15   56.68    6.30
  -3   0  -4   44.49    1.82
  -3   1  -4   62.99    2.56
  -2  -4  18   50.09    6.22
  -2  -4  19   24.28    4.58
  -1  -4   8    3.03    2.97
  -1  -4  14   20.20    4.88
  -1  -4  15    2.97    4.12
  -1  -3  20   29.64    5.46
  -1  -2  22    5.46    4.74
   0  -3  17   -3.13    4.03
   0   0  22   33.72    5.03
   0   1  22    2.78    3.53
   1  -2   5 1191.88   11.37
   1  -2  17  123.50    6.93
   1  -1  19   35.79    4.89
   1   0  20    1.92    3.27
   2   0   5   -1.30    1.34
   2   1  16    5.64    2.72
   2   2  14   35.81    2.70
  -9  -6   3    3.23    2.64
  -9  -3  -6  472.55    4.18
  -7  -6   6   32.67    3.94
  -6  -6   9   -2.99    3.19
  -6  -6  10   -1.14    3.87
  -6  -6  11    6.48    4.17
  -6  -6  12    7.09    4.46
  -6  -6  13   10.21    4.68
  -6  -6  14    9.96    4.76
  -6  -6  15    0.93    3.61
  -6  -5   2   17.52    2.53
  -4  -5   6   36.24    3.67
  -4  -5  17    0.92    4.88
  -3  -5  11   50.55    5.21
  -3  -5  12   31.93    4.77
  -3  -5  13    4.81    3.06
  -2  -3  21    0.63    4.93
  -2   0  -3    0.72    0.90
  -2   1  -3 3139.41   13.78
  -1  -4   9    1.40    2.38
  -1  -4  10   25.32    4.06
  -1  -4  11   -0.26    3.72
  -1  -4  12   33.84    4.60
  -1  -4  13  150.13    6.97
  -1  -3   3  377.49    6.42
  -1  -3  19    6.75    4.87
  -1  -1  23    1.46    4.48
  -1   2  -1  661.12    6.40
   0  -3   6   24.95    2.41
   0  -3  15    2.93    4.05
   0  -3  16    9.94    3.43
   0  -1  21    6.00    3.98
   0   1   0  922.29    4.61
   0   4   6   78.82    2.02
   1  -2   6   34.69    2.86
   1  -2  15    5.30    3.61
   1  -2  16   22.30    3.61
   1  -1  18   -7.22    3.25
   1   0  19    4.04    3.50
   1   1  19   37.60    4.08
   1   2  18   11.46    2.76
   1   3  15   34.37    2.24
   2  -1   7   34.79    2.33
   2  -1   8    7.49    2.18
   2  -1  13  106.30    5.20
   2   0  15    2.11    2.65
   2   1  15  308.29    7.29
   2   2   8    2.66    0.83
   2   2  13  354.70    6.09
  -8  -6   5   -0.01    2.64
  -5  -5   4    0.26    2.14
  -4  -5  15   35.46    5.43
  -4  -5  16    3.02    4.47
  -4  -4   1  102.85    3.39
  -3  -4   3    0.74    1.92
  -3  -4  19    3.32    5.06
  -2  -4   6   22.47    3.17
  -2  -4  16    4.70    4.74
  -1  -3  18    2.20    4.60
  -1  -2  21   14.39    4.74
  -1  -1  22   11.84    4.38
  -1   0  23    4.14    4.31
  -1   1  23   -0.87    3.75
   0  -3   7   69.10    3.61
   0  -3   8   33.66    3.33
   0  -3  13   32.62    4.67
   0  -3  14    3.92    3.75
   0  -2  18   51.26    5.69
   0  -1  20   11.52    4.33
   0   0  21   -0.61    3.64
   0   1  21   -3.18    3.20
   0   2  20   18.84    3.73
   1  -2   7  152.74    4.93
   1  -2  14    0.31    3.63
   1  -1  17  146.97    7.01
   1   0  18    0.31    3.08
   2  -1   9  526.37    8.52
   2  -1  10  103.66    4.38
   2  -1  11   44.47    3.56
   2   0   6  231.19    4.24
   2   0  14  488.00    9.37
   2   2  12   15.21    1.87
  -9  -6   4    7.00    3.04
  -9  -5  -1   15.63    1.67
  -8  -6   6   -0.41    3.22
  -8  -5   0    1.09    1.62
  -7  -6   8   -0.69    3.04
  -7  -6   9   -0.18    3.62
  -7  -6  10    0.20    3.47
  -7  -6  11    0.27    3.51
  -7  -6  12   12.46    4.39
  -7  -6  13    6.36    4.37
  -7  -6  14   -1.54    4.40
  -5  -5  17   27.81    5.56
  -4  -5   8   11.04    3.63
  -4  -5  12   35.67    4.95
  -4  -5  13  103.07    6.93
  -4  -5  14   10.24    4.65
  -3  -4  18   31.78    5.96
  -2  -4  14   46.60    5.56
  -2  -4  15    6.07    3.35
  -2  -3  20   -0.95    3.69
  -2  -2  -1  110.21    1.92
  -2  -2  22    0.18    4.44
  -1  -3   4    5.07    2.06
  -1  -3  17   -2.23    3.98
   0  -3   9    6.75    2.43
   0  -3  10   58.30    4.43
   0  -3  11    2.33    3.15
   0  -3  12   11.35    2.95
   0  -2  17    2.84    4.17
   0  -1   1  112.37    2.17
   1  -2   9  696.62   10.69
   1  -2  11   23.19    3.49
   1  -2  12   33.80    4.08
   1  -2  13  242.92    7.55
   1   1  18   -1.92    2.78
   1   2  17  114.40    4.72
   1   3  14   -0.66    1.36
   2   0  13   -1.66    2.25
   2   1  14   21.22    2.66
   2   2   9    5.18    1.03
   2   2  10   86.87    2.55
   2   2  11   34.01    1.93
 -10  -6   3   13.24    2.81
  -8  -6   7    5.70    3.06
  -8  -2  -7  136.86    3.11
  -6  -5   3   25.49    2.84
  -5  -5  16    8.13    5.04
  -5  -4   0  218.71    4.31
  -3  -4  17   -1.32    4.66
  -3  -3  21    6.93    5.41
  -2  -4   8   84.42    4.99
  -2  -4   9   52.95    4.52
  -2  -4  10   20.35    4.10
  -2  -4  12    3.28    3.96
  -2  -4  13   41.22    4.36
  -2  -3  19    1.26    3.42
  -2  -1  23   -0.02    4.44
  -1  -3  16   20.08    3.83
  -1  -2   1  264.89    3.96
  -1  -1  21   18.85    4.89
  -1   0  22   -0.96    3.80
  -1   1  -2 1361.49    7.96
  -1   1  22    3.17    3.76
   0  -2  16   11.01    4.22
   0  -1  19   11.64    3.27
   0   0  20   26.90    4.18
   0   1  20    9.01    3.52
   0   3   2   32.65    1.53
   1  -2  10   76.96    4.15
   1  -1   4  775.39    7.50
   1   0  17  309.68    8.68
   1   1  17  151.07    5.90
   2   0   7   -0.99    1.47
   2   0   8  396.70    6.23
  -9  -6   5    5.26    2.83
  -8  -6   8   49.87    4.88
  -8  -6   9   -0.28    3.20
  -8  -6  12    3.38    4.00
  -8  -6  13    2.24    4.14
  -8  -6  14    1.85    4.43
  -6  -4  -1    6.72    1.27
  -5  -5   6   39.50    3.86
  -5  -5  14   24.69    5.17
  -5  -5  15    2.79    4.24
  -5  -1  -6  380.66    4.80
  -4  -4   2    7.11    1.80
  -4  -4  19   -1.85    3.40
  -3  -4  15    4.22    4.25
  -3  -4  16    4.34    4.50
  -3  -3  20    3.77    5.07
  -2  -3   2  100.08    3.30
  -2  -3  18    9.15    4.52
  -2   0  23    4.86    4.39
  -1  -3   5  466.93    7.91
  -1  -3  14   69.71    5.73
  -1  -3  15   43.25    4.45
  -1  -2  18    2.07    3.89
  -1   5   7   38.40    1.95
   0  -2   4  148.00    4.07
   0  -2  15   25.36    4.36
   0  -1  18   17.45    4.32
   0   0  19   -1.21    3.39
   0   2  19    3.89    2.84
   0   4   5  112.27    2.52
   1  -1  14    7.52    3.16
   1   0  16   -1.99    3.07
   1   2  16   28.70    2.82
   1   3  13   16.38    1.65
   2   0   9    2.16    1.75
   2   1  11   40.34    2.49
 -10  -6   4   12.74    2.91
  -9  -6   6    5.15    3.07
  -8  -6  10   -2.92    3.34
  -8  -6  11    4.41    3.76
  -8  -4  -3  154.09    2.54
  -7  -5   2   53.56    3.19
  -7  -4  -2  276.39    3.93
  -6  -5   4    4.03    2.27
  -6  -5  16   11.26    5.14
  -6  -5  17    0.31    3.50
  -6  -1  -7  186.15    3.89
  -5  -5   7   -0.69    2.22
  -5  -5   8    4.38    3.32
  -5  -5   9   11.02    4.00
  -5  -5  13   12.51    4.34
  -4  -4  17   25.28    5.26
  -4  -4  18   -0.95    3.31
  -3  -4  14    1.24    4.24
  -3  -3  19   12.00    4.80
  -3  -2  22   12.36    5.04
  -2  -3  17  123.40    7.38
  -2  -1  22    9.17    3.52
  -2   1  23   -0.14    3.91
  -1  -3   6   88.83    4.08
  -1  -3  12   19.33    4.08
  -1  -3  13   -2.82    3.32
  -1  -1  20   16.71    3.68
  -1   0  21   19.60    4.09
  -1   1  21   15.06    3.87
   0   1  19   14.32    3.40
   0   2   0   33.98    1.52
   0   3  17   -0.14    1.64
   1  -1   5 1671.22   11.70
   1  -1  13   26.05    3.51
   1   1  16    8.06    2.62
   1   2  15    1.60    2.28
   1   3   5   -0.09    0.47
   2   1   9  519.17    6.48
 -10  -6   5    4.72    3.19
 -10  -3  -7   66.96    1.96
  -9  -6   7   11.90    3.69
  -9  -6   8    8.89    3.68
  -9  -6  12    3.53    3.94
  -9  -6  13   12.48    4.61
  -9  -6  14   20.69    5.04
  -6  -5   5   31.44    3.33
  -6  -5  15    6.88    4.65
  -5  -4  19   62.88    6.76
  -4  -4   3  291.05    6.17
  -4  -4  16   -2.86    4.23
  -4   0  -6  140.50    3.45
  -3  -4  12   -0.40    3.82
  -3  -4  13   -1.59    2.73
  -3  -1  -4   64.78    1.45
  -3  -1  23    8.41    4.42
  -2  -3   3 1330.79   11.62
  -2  -3  16   58.94    5.74
  -2  -2  19   10.15    4.24
  -2  -1  21    7.39    4.32
  -2   1  -4  944.05    8.15
  -1  -3   7   -1.95    1.49
  -1  -3   9   27.55    3.50
  -1  -3  10  113.63    5.52
  -1  -3  11   30.78    3.95
  -1  -2  17   12.02    3.25
  -1   2  -2   -0.63    0.82
  -1   5   6  120.87    3.16
   0  -2  12  344.51    8.71
   0  -2  13    3.79    3.28
   0   0  18   86.99    5.53
   0   2  18   46.52    3.75
   1  -1  12   45.73    3.74
   1   1  15  101.99    4.79
   1   3  12    1.82    1.25
 -11  -6   4    2.39    2.73
 -10  -6   6    8.81    3.25
 -10  -5  -1   47.10    2.41
  -9  -6   9    0.37    3.27
  -9  -6  10    2.28    3.42
  -9  -6  11    1.20    3.63
  -9  -5   0   22.52    2.14
  -7  -5   3   20.81    2.66
  -7  -5  16   28.64    5.39
  -7  -5  17   23.45    4.98
  -6  -5   6   41.11    3.95
  -6  -5  14   -2.35    2.94
  -5  -4  18    8.76    5.10
  -4  -4  15   15.15    4.86
  -4  -3  20   -1.70    4.72
  -3  -4   9   18.85    3.62
  -3  -4  10   20.34    3.93
  -3  -4  11   34.11    3.86
  -3  -3  18   36.35    4.65
  -3   0  -5 1212.52    8.60
  -2  -3  15   -1.53    3.85
  -2   1  22   11.59    3.91
  -1  -2  16   39.74    4.85
  -1   1  20   23.40    4.06
  -1   2  20    6.94    3.13
   0  -2   6 1017.42   10.98
   0  -2   7   32.52    2.94
   0  -2  10   51.45    3.94
   0  -2  11    3.98    2.85
   0   1  18   16.87    3.44
   0   3   1   55.67    2.05
   0   3  16    8.72    2.14
   0   4   4   13.77    1.41
   1  -1   8  217.93    5.40
   1  -1   9  435.53    7.73
   1  -1  10   22.54    2.75
   1  -1  11   16.94    2.27
   1   0  14    0.07    2.52
   1   2  14    2.96    2.12
 -10  -6   7    5.93    3.45
 -10  -6   8   16.55    3.79
 -10  -6  12    0.28    3.80
 -10  -6  13    0.49    4.56
  -7  -5   4   15.53    2.95
  -7  -5  15    4.46    4.57
  -6  -5   7    7.84    3.12
  -6  -5   8    0.72    3.17
  -6  -5   9   58.03    5.10
  -6  -4  19    4.81    5.31
  -6  -2  -6   15.03    1.07
  -5  -4  17    4.85    4.81
  -4  -4   4    1.35    1.84
  -4  -4  14   87.65    6.48
  -4  -3  -1    4.73    0.94
  -4  -3  19   14.17    5.22
  -3  -3  17   15.54    4.71
  -3  -2  20   12.54    4.92
  -3  -1  22    6.83    3.46
  -3   0  23    3.11    3.24
  -3   1  23    6.77    4.06
  -2  -3   4  263.84    5.74
  -2  -3  13    3.06    3.71
  -2  -3  14   37.44    4.11
  -2  -2  18   27.56    4.82
  -2  -1  20   19.33    4.61
  -2   0  21    2.43    3.89
  -1  -2   2   51.98    2.32
  -1  -2  15   14.55    4.14
  -1  -1  18   54.32    4.71
  -1   0  19   22.49    4.14
   0  -2   8   38.63    2.80
   0  -2   9   57.48    3.53
   0  -1   2    2.35    1.28
   0   1  17   67.65    4.65
   0   2  17    1.12    2.32
   1   0  13   22.88    3.02
   1   1  14    5.81    2.28
   1   3  11    0.98    1.08
 -11  -6   5    0.46    2.74
 -11  -6   6   46.11    4.60
 -10  -6   9    8.48    3.50
 -10  -6  10    4.45    3.62
 -10  -6  11    7.96    3.86
  -8  -5   2   42.16    3.04
  -8  -5  16   -1.05    4.67
  -7  -2  -7   -0.05    1.02
  -6  -4   0  124.01    3.42
  -6  -4  18    4.87    5.27
  -5  -4   2    4.16    1.92
  -5  -4  16   -1.12    4.49
  -5  -3  20   -0.66    5.08
  -4  -4  12   -0.62    3.91
  -4  -4  13    0.52    2.89
  -4  -3  18   13.73    5.02
  -4  -1  23   51.99    5.44
  -3  -3  16    1.24    4.02
  -3  -2  19    3.35    4.11
  -3  -1  21    0.69    4.22
  -2  -3   5  426.11    7.54
  -2  -3  12  102.00    5.88
  -2  -2  17    0.58    4.12
  -2   0  -4 2914.96   11.58
  -2   1  21    1.66    3.60
  -2   2  21    4.24    3.20
  -1   1  19    1.66    3.06
  -1   2  19   -0.54    2.63
   0  -1  14  467.22   10.05
   0   0  16    4.14    3.22
   0   4   3   36.69    1.94
   1   1  13   24.31    2.93
   1   2  13  249.42    5.38
 -12  -6   4   -1.36    2.37
 -11  -6   7    4.57    3.55
 -11  -6   8   86.02    6.09
 -11  -6  11   -0.96    3.64
 -11  -6  12    0.07    4.39
  -7  -5   5   14.28    2.86
  -7  -5   6   29.31    3.69
  -7  -5  11   67.04    5.60
  -7  -4  19   -1.67    5.34
  -6  -4  17    4.01    4.75
  -5  -4  15   85.53    6.59
  -4  -4   7   38.23    3.78
  -4  -4   8    7.38    3.06
  -4  -4   9    6.45    3.23
  -4  -4  10  175.33    7.18
  -4  -4  11   53.49    4.96
  -4  -1  22    2.43    3.96
  -3  -3  15   25.90    4.95
  -3   0  22    3.17    3.70
  -2  -3   7   36.19    3.19
  -2  -3   9  236.25    7.04
  -2  -3  10   41.80    4.04
  -2  -3  11   67.66    4.43
  -2  -2  16    2.33    4.03
  -2  -1  19   10.34    3.16
  -2   0  20   14.97    4.17
  -1  -2   3  407.47    5.83
  -1   0  18    7.15    3.49
  -1   1  -3   56.61    2.14
   0  -1  13   44.68    4.02
   0   1  16   79.35    4.68
   0   2  16   12.71    2.80
   0   3  15   -0.18    1.67
   0   4  12   -0.24    0.87
   1   0   4   -1.75    1.16
   1   3  10   29.71    1.43
 -12  -6   5    6.21    2.95
 -11  -6   9    7.25    3.73
 -11  -6  10    1.04    3.67
 -10  -5   0   12.93    1.95
  -8  -5   3   28.15    2.88
  -8  -2  -8   15.06    1.50
  -7  -5   7   -1.27    2.95
  -7  -5   8   30.65    4.23
  -7  -5   9   15.86    3.95
  -7  -5  10   18.98    4.11
  -7  -4  18   15.21    5.00
  -5  -4   3    1.55    1.78
  -5  -4  13   16.76    4.27
  -5  -4  14    2.36    3.00
  -5  -3  19   -0.97    3.39
  -5  -1  23   39.04    5.81
  -4  -3  17    8.97    3.66
  -4  -2  20    9.22    3.39
  -4   0  23    0.25    3.98
  -3  -3  14  134.70    7.00
  -3  -2  18   11.29    4.19
  -3  -1  20    3.48    4.03
  -3   1  22    6.23    3.84
  -3   2  22    4.70    3.57
  -2  -3   8   -0.56    1.64
  -2   1  20   14.87    3.46
  -2   2  20   25.53    3.85
  -1  -2  12  105.63    5.42
  -1   1  18   62.84    4.45
  -1   2  18    8.61    2.97
   0   0  15    3.02    2.17
   0   2  -1    5.27    1.02
   1   2  12   28.65    2.08
   1   3   4   28.39    0.99
 -12  -6   6   -1.31    3.06
 -12  -6   7   -1.01    3.35
 -12  -6   8   72.85    5.61
 -12  -6   9   37.96    4.79
 -12  -6  10    3.26    4.02
 -12  -6  11   44.82    5.73
 -11  -5  -1   24.16    2.09
  -9  -5   2    0.69    2.23
  -8  -5   4   -2.23    2.25
  -8  -5  12   27.86    4.78
  -7  -4  -1    6.33    1.38
  -6  -4  15    3.23    4.30
  -6  -3  20    4.00    3.99
  -5  -3  18   12.48    5.09
  -5  -2  21    4.35    4.36
  -5  -1  -7   44.90    1.96
  -4  -3  16    3.47    4.09
  -4  -2  19    0.62    4.31
  -4  -1  21   12.33    4.66
  -4   1  23   47.36    5.68
  -3  -3  13   60.77    5.18
  -3  -2  17    1.28    4.06
  -3   0  21    2.26    3.63
  -2  -2  15   41.65    4.08
  -2   0  19    1.14    3.62
  -1  -2   4  131.19    3.85
  -1  -2  11    6.96    2.38
  -1   0  17   92.39    5.50
  -1   3  17    1.86    2.08
   0  -1   3   46.44    1.90
   0  -1  11  751.90   10.96
   0   0  14  123.53    5.17
   0   1  15  366.61    7.92
   0   4   2   69.08    2.53
   1   0   5 1973.85   10.59
   1   0   9   77.02    3.28
   1   1  11   18.97    2.25
   1   3   9   20.72    1.12
 -13  -6   5   -1.99    2.52
 -13  -6   6   13.21    3.77
  -8  -5   5  165.25    5.96
  -8  -5   6    3.00    2.96
  -8  -5  10   14.26    4.10
  -8  -5  11   43.52    5.24
  -8  -4  18    2.54    4.95
  -8  -3  -6   55.98    1.03
  -7  -4  17    2.07    3.40
  -6  -4  14    2.23    4.26
  -6  -3  19    6.01    4.87
  -5  -4   4    4.64    1.94
  -5  -4   5    6.17    2.53
  -5  -4  11   -3.52    3.42
  -5  -3  17   -1.60    4.44
  -5  -2  20    6.08    4.57
  -5  -1  22    0.23    4.19
  -4  -1  -6  336.42    4.21
  -4   0  22   49.41    5.35
  -3  -3   3  160.24    4.31
  -3  -3  11   38.54    4.25
  -3  -3  12   87.78    5.05
  -3  -1  19    1.85    3.93
  -3   0  -6    2.04    1.18
  -3   1  21    0.58    3.53
  -3   2  21   -1.93    3.43
  -2  -2  14    2.51    2.70
  -1  -2   5  232.46    5.16
  -1  -2   6   30.80    2.71
  -1  -2   7  592.01    8.87
  -1  -2   8   44.01    3.30
  -1  -1  14  433.33    9.71
   0  -1  10   48.61    3.34
   0   2  15   25.56    2.67
   0   3  14    7.80    1.74
   1   0   7  797.42    7.98
   1   2  11   20.63    1.68
 -13  -6   7   58.45    5.04
 -13  -6   8   23.95    4.48
 -13  -6   9   32.48    4.87
 -13  -6  10    2.89    4.41
 -10  -5   1   33.52    2.85
  -9  -5   3   -0.18    2.10
  -9  -5  13   -4.38    4.19
  -8  -5   7   -0.21    2.83
  -8  -5   8    1.06    3.07
  -8  -5   9   25.62    3.53
  -7  -4  16    5.29    3.49
  -7  -3  20   11.52    4.95
  -6  -4  13   70.33    5.98
  -6  -3  18    5.19    4.52
  -6  -2  21   19.98    5.37
  -6  -1  23   -0.25    4.48
  -5  -4   8   29.97    3.80
  -5  -4   9    1.41    3.06
  -5  -3  -2  803.38    5.46
  -5   0  23  101.27    6.57
  -4  -2  18   -0.91    3.80
  -4  -1  20    3.53    4.25
  -4   1  22    4.59    3.95
  -3  -3   4   24.12    2.43
  -3  -3  10  273.34    7.84
  -2  -2  13    1.85    3.14
  -2  -1  16   -0.95    3.21
  -2   0  18    4.31    3.53
  -2   1  19    8.90    3.41
  -2   2  19    6.57    3.03
  -1   0  16    2.15    2.23
  -1   1  17   25.40    3.34
  -1   2  17    8.63    2.73
   0  -1   4  251.56    4.23
   0  -1   5  860.48    8.33
   0  -1   8  161.90    4.68
   0  -1   9    5.94    1.63
   0   1  14  462.59    8.42
   1   1  10   23.26    1.97
   1   3   3    7.00    0.87
 -14  -6   7   11.20    4.06
 -11  -5   0    2.97    1.70
 -10  -5  14    9.52    4.63
  -9  -5   4    5.36    2.47
  -9  -5  11   41.79    5.19
  -9  -5  12   35.97    4.44
  -9  -4  18   24.64    5.44
  -8  -4  -2  220.28    3.72
  -8  -4  17    1.39    3.39
  -7  -4  15   38.74    5.22
  -7  -3  19   -3.58    4.66
  -6  -4   2   49.08    2.78
  -6  -4  12    0.83    4.07
  -5  -3  16    7.05    3.34
  -5  -2  19    0.33    4.32
  -5  -1  21   15.78    4.92
  -5   1  23   35.26    5.24
  -4  -3  13   50.45    5.10
  -4  -2  17   93.98    6.50
  -4   0  21   -0.03    3.90
  -4   2  22    3.37    3.67
  -3  -3   5  270.00    6.11
  -3  -3   6   72.41    3.74
  -3  -3   8   21.18    3.10
  -3  -3   9   54.78    3.75
  -3  -2  15   91.46    6.01
  -3   1  20    1.05    3.02
  -2  -2  12   41.09    4.08
  -1  -1  13   10.59    2.50
  -1   0  15  426.64    9.26
  -1   1  -4  775.59    7.13
  -1   3  16   20.14    2.52
   0  -1   7  552.47    7.58
   0   2  -2  460.48    5.50
   0   2  14  132.37    4.37
   0   4  11   98.04    1.95
   1   2  10   74.46    2.44
 -14  -6   8    0.66    3.45
 -14  -6   9   10.19    4.27
 -11  -5  15   -3.09    4.46
 -10  -5   2   12.71    2.55
 -10  -5  13   59.52    6.12
  -9  -5   5    4.94    2.79
  -9  -5   6   -1.17    2.70
  -9  -5   7    1.63    3.10
  -9  -5   9   -1.12    3.50
  -9  -5  10    9.67    3.75
  -9  -3  -7  117.66    1.93
  -8  -4  16   -1.59    4.47
  -8  -3  20    6.48    5.04
  -7  -4   0   43.91    2.29
  -7  -4  14   -0.32    3.79
  -6  -4   3    6.98    1.80
  -6  -4  10   41.29    4.51
  -6  -4  11  156.93    7.07
  -6  -3  17    2.10    4.33
  -6  -2  20   24.97    5.36
  -6  -1  22   20.21    4.87
  -6   0  23    5.94    4.71
  -5  -3  15    1.34    4.00
  -5   0  22    5.64    3.98
  -4  -3  12   30.16    4.37
  -3   0  19    1.58    3.41
  -3   2  20    6.50    3.19
  -2  -2  11  108.79    5.19
  -2  -1  -3 2907.71    6.10
  -2   0  -5    0.54    1.06
  -2   0  17   -1.36    3.32
  -2   1  18   15.36    3.47
  -2   3  18    2.63    2.34
  -1  -1  12  270.03    7.21
  -1   0  -3  113.77    2.06
  -1   1  16    0.41    2.50
   0   1  13   40.82    3.04
   0   3  13   28.42    2.13
   1   3   8   10.81    0.78
 -12  -5  15    1.97    4.36
 -11  -5  14    3.69    4.15
 -10  -5   3   40.10    3.43
 -10  -5  11   38.17    5.15
 -10  -5  12   29.76    4.19
 -10  -4  18   23.73    6.14
  -9  -4  -3   88.36    2.28
  -9  -4  17    5.76    4.51
  -8  -3  19   -2.93    4.80
  -7  -4  13    2.85    3.86
  -7  -3  18    3.19    4.46
  -6  -4   4   68.46    3.66
  -6  -4   9   34.41    4.25
  -5  -3  14   15.28    4.47
  -5  -2  18   17.54    3.74
  -4  -3  11  111.46    5.72
  -4   0  20   65.99    5.75
  -4   1  21    6.98    3.41
  -4   2  21    8.54    3.78
  -2  -2  10   12.48    2.77
  -2   2  18   25.48    3.43
  -1   2  16   37.48    3.23
   0   0  11    1.50    1.38
   0   1  -2    1.50    1.02
   0   2  13    3.60    1.95
   1   2   1  694.66    4.64
   1   2   9  649.31    6.12
   1   3   2  369.20    4.05
 -12  -5  14   14.86    4.73
 -11  -5   1   15.96    2.13
 -11  -5  12    0.95    3.84
 -11  -5  13   11.24    4.50
 -10  -5   4   58.50    3.93
 -10  -5   9   -2.05    3.39
 -10  -5  10    0.88    3.69
 -10  -4  -4   68.57    1.77
  -9  -4  16    3.49    4.70
  -8  -4  14    0.97    4.21
  -7  -4  12   47.94    5.07
  -7  -3  17    9.06    4.78
  -7  -2  -8    3.48    1.05
  -7  -2  20    3.90    4.71
  -7  -1  22    2.63    4.45
  -6  -4   6    3.52    2.70
  -6  -2  19   19.19    3.91
  -6  -1  21    0.27    4.27
  -6   1  23   -0.42    4.24
  -5  -3  13   91.17    6.12
  -5  -2  17   21.60    4.74
  -5   0  21   20.05    4.58
  -5   1  22    3.77    3.65
  -5   2  22   -1.63    3.29
  -4  -3  10   36.61    3.90
  -3  -2  13  314.60    8.45
  -3  -1  16   48.14    4.84
  -3   0  18    1.36    3.45
  -3   1  19    1.05    3.21
  -3   3  19   15.43    3.21
  -2  -2   9   15.23    2.91
  -2  -1  14    4.45    2.50
  -2   0  16  201.89    7.09
  -2   1  17   12.13    3.19
  -1   1  15  479.28    9.08
  -1   3  15   37.99    2.78
   0   0  10   12.09    2.13
   0   2  -3  216.25    4.13
   0   5   4   46.98    2.22
   0   5   5    4.71    1.32
   0   5   6   20.13    1.40
   1   1   3   57.09    0.96
 -12  -5   0    7.92    1.96
[truncated: 3,081,149 more chars]
