# Supplementary material for: Crystal structures of 3,4,5-tri­phenyl­toluene and 3,4,5-tri­phenyl­benzyl bromide
Source: Acta Crystallogr E Crystallogr Commun. 2025 Jul 31;81(Pt 8):776–81. doi: 10.1107/S2056989025006462 (PMC12326495; doi:10.1107/S2056989025006462)
Supplement: Supplementary file 2 [file e-81-00776-1asup2.hkl]

data_1a
#gfb0419_01_pub                                                             
_shelx_title ' gfb0419_01_pub_a.res in P2/n'                                    
_shelx_refln_list_code          4                                               
_shelx_F_calc_maximum      164.29                                               
_exptl_crystal_F_000       680.00                                               
_reflns_d_resolution_high  0.7448                                               
                                                                                
loop_                                                                           
 _space_group_symop_operation_xyz                                               
 'x, y, z'                                                                      
 '-x+1/2, y, -z+1/2'                                                            
 '-x, -y, -z'                                                                   
 'x-1/2, -y, z-1/2'                                                             
                                                                                
_cell_length_a    17.0701                                                       
_cell_length_b     6.0801                                                       
_cell_length_c    17.4451                                                       
_cell_angle_alpha  90.000                                                       
_cell_angle_beta   98.933                                                       
_cell_angle_gamma  90.000                                                       
                                                                                
_shelx_F_squared_multiplier     1.000                                           
                                                                                
loop_                                                                           
 _refln_index_h                                                                 
 _refln_index_k                                                                 
 _refln_index_l                                                                 
 _refln_F_squared_calc                                                          
 _refln_F_squared_meas                                                          
 _refln_F_squared_sigma                                                         
 _refln_observed_status                                                         
   2   0   0       7771.58       7029.79        65.78 o                         
   4   0   0       7779.21       7353.29        52.26 o                         
   6   0   0       3043.16       3017.83        20.55 o                         
   8   0   0          7.35          5.47         3.21 o                         
  10   0   0          5.40          5.92         3.06 o                         
  12   0   0        698.21        714.09        16.58 o                         
  14   0   0          9.31          3.15         4.52 o                         
  16   0   0        222.49        230.71        10.56 o                         
  18   0   0          0.83         -1.14         5.65 o                         
  20   0   0        308.69        350.69        10.55 o                         
  22   0   0         25.14         20.28         7.01 o                         
   0   1   0       2301.87       2451.35        12.45 o                         
   1   1   0       3009.72       2977.86        18.05 o                         
   2   1   0      17502.54      17119.26        42.69 o                         
   3   1   0       2901.22       2897.67         6.59 o                         
   4   1   0        984.00       1005.24         4.37 o                         
   5   1   0       1570.14       1551.09         6.79 o                         
   6   1   0        175.52        155.07         2.96 o                         
   7   1   0         45.96         47.57         2.59 o                         
   8   1   0       2018.22       2180.31        14.02 o                         
   9   1   0       1524.73       1528.55         9.18 o                         
  10   1   0          3.08          4.59         2.10 o                         
  11   1   0         51.54         45.07         2.78 o                         
  12   1   0         39.98         36.73         2.78 o                         
  13   1   0        462.90        475.63         7.95 o                         
  14   1   0         13.49         14.43         3.08 o                         
  15   1   0         15.69         14.35         3.62 o                         
  16   1   0        127.56        120.78         4.77 o                         
  17   1   0        103.40        116.07         5.55 o                         
  18   1   0          6.89          9.96         4.53 o                         
  19   1   0          0.37         -1.78         4.79 o                         
  20   1   0          7.99          7.49         4.29 o                         
  21   1   0         36.73         35.11         4.61 o                         
  22   1   0          2.46          6.87         5.18 o                         
   0   2   0         95.53         90.44         0.90 o                         
   1   2   0       2345.42       2462.97         7.24 o                         
   2   2   0        470.79        535.36         2.96 o                         
   3   2   0        425.43        450.66         2.72 o                         
   4   2   0       1055.39       1082.75         7.13 o                         
   5   2   0        455.94        479.94         4.57 o                         
   6   2   0       1357.98       1476.43        15.12 o                         
   7   2   0         18.47         27.43         2.16 o                         
   8   2   0         39.50         56.36         3.26 o                         
   9   2   0         43.61         67.29         3.50 o                         
  10   2   0         12.01         15.82         2.59 o                         
  11   2   0         24.22         26.97         3.45 o                         
  12   2   0        186.14        215.44         5.61 o                         
  13   2   0          2.35          7.14         3.09 o                         
  14   2   0        195.61        189.33         5.16 o                         
  15   2   0         17.15         16.39         3.66 o                         
  16   2   0         91.16        105.17         4.74 o                         
  17   2   0          0.61         -0.51         3.80 o                         
  18   2   0        117.79        107.43         5.39 o                         
  19   2   0         28.34         35.75         4.48 o                         
  20   2   0          6.84          6.27         4.35 o                         
  21   2   0         35.59         35.59         5.60 o                         
   0   3   0          2.35          4.95         1.01 o                         
   1   3   0        129.10        148.10         1.68 o                         
   2   3   0        464.48        487.97         3.55 o                         
   3   3   0          0.60          4.95         0.82 o                         
   4   3   0         64.19         74.58         1.45 o                         
   5   3   0        148.88        150.50         3.06 o                         
   6   3   0         41.16         58.17         1.69 o                         
   7   3   0        166.66        163.87         2.67 o                         
   8   3   0          0.02          0.83         1.48 o                         
   9   3   0          9.16          6.25         1.80 o                         
  10   3   0        290.25        296.37         5.17 o                         
  11   3   0         34.77         33.47         2.52 o                         
  12   3   0         74.54         72.88         2.98 o                         
  13   3   0         41.17         30.13         2.55 o                         
  14   3   0         18.36         17.35         2.95 o                         
  15   3   0         86.21         87.87         3.99 o                         
  16   3   0         17.25         23.07         3.44 o                         
  17   3   0        104.59         90.53         4.18 o                         
  18   3   0         30.43         22.65         4.01 o                         
  19   3   0          6.67         18.45         5.60 o                         
  20   3   0          6.40         19.86         5.13 o                         
  21   3   0         11.28         10.56        10.45 o                         
   0   4   0          8.36         14.98         1.74 o                         
   1   4   0          4.22          5.98         1.21 o                         
   2   4   0         24.06         28.86         1.26 o                         
   3   4   0        186.71        174.32         2.29 o                         
   4   4   0          9.53          8.05         1.51 o                         
   5   4   0        527.12        555.49         4.93 o                         
   6   4   0        312.91        327.48         3.69 o                         
   7   4   0        112.68        111.62         2.63 o                         
   8   4   0        138.25        143.22         3.27 o                         
   9   4   0         26.94         27.41         2.55 o                         
  10   4   0          2.00          1.18         2.49 o                         
  11   4   0         16.77         13.45         2.85 o                         
  12   4   0         13.43         22.68         3.46 o                         
  13   4   0          4.11          4.55         3.21 o                         
  14   4   0          0.00          2.59         3.12 o                         
  15   4   0          0.03         -2.37         3.23 o                         
  16   4   0          2.07          2.45         3.60 o                         
  17   4   0         21.95          7.81         4.08 o                         
  18   4   0          1.66          2.83         4.42 o                         
  19   4   0          1.90          0.08         5.27 o                         
   0   5   0          1.87          4.56         2.03 o                         
   1   5   0         83.77         86.48         1.99 o                         
   2   5   0          1.53          2.98         1.63 o                         
   3   5   0        250.73        278.14         3.54 o                         
   4   5   0        330.05        324.69         4.56 o                         
   5   5   0          4.76          2.36         1.94 o                         
   6   5   0        256.30        261.70         4.64 o                         
   7   5   0          1.21          0.75         1.72 o                         
   8   5   0          0.02          1.40         1.92 o                         
   9   5   0         59.72         58.52         2.52 o                         
  10   5   0         34.33         31.17         2.80 o                         
  11   5   0          8.92          9.88         2.65 o                         
  12   5   0         12.78         15.37         2.95 o                         
  13   5   0         11.29         14.05         3.64 o                         
  14   5   0          0.31         -0.07         3.52 o                         
  15   5   0         15.07          8.85         5.00 o                         
  16   5   0         17.47         16.23         5.72 o                         
  17   5   0         21.01         28.05         7.96 o                         
   0   6   0        554.72        597.05         7.72 o                         
   1   6   0          2.01          2.32         1.77 o                         
   2   6   0        281.52        285.83         4.20 o                         
   3   6   0          6.62          5.69         2.26 o                         
   4   6   0          0.37         -0.06         2.37 o                         
   5   6   0        174.53        178.18         4.15 o                         
   6   6   0          0.09         -2.26         2.26 o                         
   7   6   0         31.35         28.47         2.62 o                         
   8   6   0          0.10         -1.13         2.74 o                         
   9   6   0          3.47          5.41         3.71 o                         
  10   6   0         44.10         47.52         5.11 o                         
  11   6   0          9.20         13.52         4.16 o                         
  12   6   0         18.47         28.31         4.59 o                         
  13   6   0          4.18         12.11         6.30 o                         
  14   6   0         23.00         18.18         5.71 o                         
  15   6   0          9.42         12.33         5.97 o                         
   0   7   0        101.49         96.79         4.97 o                         
   1   7   0          0.14          4.09         2.50 o                         
   2   7   0         97.38        103.94         3.76 o                         
   3   7   0         14.48         19.98         3.28 o                         
   4   7   0          2.94          5.75         3.91 o                         
   5   7   0          3.97          1.21         3.86 o                         
   6   7   0         24.67         26.76         3.94 o                         
   7   7   0         40.23         33.90         4.78 o                         
   8   7   0         20.06         22.39         4.18 o                         
   9   7   0          0.28          1.31         4.03 o                         
  10   7   0         54.78         65.97         6.05 o                         
  11   7   0         13.04         13.57         6.40 o                         
   0   8   0        201.03        233.78        10.09 o                         
   1   8   0          8.59          6.14         5.16 o                         
   2   8   0         13.72         14.52         5.85 o                         
   3   8   0         26.89         40.42         9.72 o                         
   4   8   0          4.59         -1.82         6.60 o                         
 -21   0   1        140.05        138.59         9.61 o                         
 -19   0   1         12.81          4.09         6.77 o                         
 -17   0   1          0.32          3.95         5.15 o                         
 -15   0   1         96.33         87.58         5.65 o                         
 -13   0   1          9.81         19.50         5.13 o                         
 -11   0   1        225.39        201.43         7.55 o                         
  -9   0   1        460.32        479.41         8.11 o                         
  -7   0   1        133.07        114.36         3.26 o                         
  -5   0   1       9177.07       8725.28        37.31 o                         
  -3   0   1        228.81        200.82         2.09 o                         
   3   0   1        442.27        412.32         4.02 o                         
   5   0   1       5457.91       5440.64        22.67 o                         
   7   0   1        568.45        556.08         9.68 o                         
   9   0   1        623.90        650.21        12.55 o                         
  11   0   1        786.36        881.61        13.58 o                         
  13   0   1         94.58         93.87         5.45 o                         
  15   0   1          2.98          1.55         4.58 o                         
  17   0   1         68.87         60.54         6.59 o                         
  19   0   1        209.65        207.16         7.98 o                         
  21   0   1        130.52        125.23         9.17 o                         
 -22   1   1          0.89          0.75         6.38 o                         
 -21   1   1         14.27         18.29         4.84 o                         
 -20   1   1         15.14         20.64         4.19 o                         
 -19   1   1          3.67         11.90         4.05 o                         
 -18   1   1         51.70         51.83         5.46 o                         
 -17   1   1         73.45         71.69         4.80 o                         
 -16   1   1        194.50        180.76         6.04 o                         
 -15   1   1        236.00        231.78         6.02 o                         
 -14   1   1         42.49         37.18         3.59 o                         
 -13   1   1          3.99          4.50         2.55 o                         
 -12   1   1         23.38         32.34         2.71 o                         
 -11   1   1         19.87         13.92         2.06 o                         
 -10   1   1         38.33         57.99         2.19 o                         
  -9   1   1        396.67        392.56         4.14 o                         
  -8   1   1       3472.15       3703.07        29.20 o                         
  -7   1   1        732.34        765.83         5.80 o                         
  -6   1   1       1487.36       1470.16         6.49 o                         
  -5   1   1       3384.32       3347.40        13.32 o                         
  -4   1   1       3768.78       3750.81        15.70 o                         
  -3   1   1       1298.54       1243.25         8.61 o                         
  -2   1   1        509.55        510.44         1.79 o                         
  -1   1   1          9.63         11.82         0.46 o                         
   0   1   1        285.49        296.63         1.85 o                         
   1   1   1         69.64         69.29         0.61 o                         
   2   1   1       3817.61       3657.48        27.03 o                         
   3   1   1       3548.59       3449.13        16.52 o                         
   4   1   1       8672.99       8255.42        43.02 o                         
   5   1   1        409.23        421.92         3.15 o                         
   6   1   1        386.79        377.45         4.06 o                         
   7   1   1        555.98        573.75         6.74 o                         
   8   1   1        264.93        270.86         3.78 o                         
   9   1   1         39.47         33.98         2.09 o                         
  10   1   1         49.84         48.67         2.48 o                         
  11   1   1        478.11        480.72         6.69 o                         
  12   1   1          0.00         -2.54         2.54 o                         
  13   1   1         35.94         31.47         3.30 o                         
  14   1   1        211.15        211.55         5.44 o                         
  15   1   1        207.21        212.34         5.03 o                         
  16   1   1         12.78         14.12         3.78 o                         
  17   1   1         45.85         37.22         4.64 o                         
  18   1   1         80.72         78.58         5.31 o                         
  19   1   1         43.67         38.03         4.58 o                         
  20   1   1         34.98         33.77         5.20 o                         
  21   1   1          0.06         -4.75         4.75 o                         
  22   1   1        169.29        153.78         8.32 o                         
 -22   2   1          0.40         11.14         7.86 o                         
 -21   2   1        152.77        157.32         6.76 o                         
 -20   2   1         72.07         76.93         5.84 o                         
 -19   2   1         42.31         51.48         5.04 o                         
 -18   2   1         56.91         67.48         4.89 o                         
 -17   2   1         54.33         58.24         5.24 o                         
 -16   2   1         97.09         95.54         5.41 o                         
 -15   2   1          1.14          1.18         3.10 o                         
 -14   2   1        405.72        379.19         6.92 o                         
 -13   2   1        195.87        177.51         4.00 o                         
 -12   2   1          7.59          5.35         2.16 o                         
 -11   2   1        438.78        444.49         6.72 o                         
 -10   2   1         56.10         46.21         2.34 o                         
  -9   2   1         11.79         10.05         1.64 o                         
  -8   2   1        395.47        390.09         5.80 o                         
  -7   2   1        223.12        256.97         3.71 o                         
  -6   2   1       3239.98       3540.60        29.42 o                         
  -5   2   1       1526.08       1550.02        16.01 o                         
  -4   2   1        385.80        367.16         3.29 o                         
  -3   2   1        229.75        244.96         1.79 o                         
  -2   2   1       3299.68       3421.13        14.03 o                         
  -1   2   1        674.81        717.59         3.43 o                         
   0   2   1         11.86         11.92         0.45 o                         
   1   2   1       1723.09       1779.71         9.39 o                         
   2   2   1        243.68        278.11         1.86 o                         
   3   2   1        108.73        122.92         1.09 o                         
   4   2   1        257.42        251.43         3.18 o                         
   5   2   1        857.90        881.68         6.23 o                         
   6   2   1       3788.16       3993.08        22.38 o                         
   7   2   1        417.59        415.53         6.20 o                         
   8   2   1        376.08        395.18         5.90 o                         
   9   2   1         26.50         28.72         2.16 o                         
  10   2   1        210.98        246.03         4.07 o                         
  11   2   1         57.91         63.84         4.02 o                         
  12   2   1          0.01          2.62         2.35 o                         
  13   2   1         31.05         35.28         3.86 o                         
  14   2   1          3.88          5.59         3.47 o                         
  15   2   1          8.83         13.15         4.08 o                         
  16   2   1        382.19        376.32         8.01 o                         
  17   2   1        245.04        231.87         6.50 o                         
  18   2   1         10.79          9.04         3.70 o                         
  19   2   1          0.82          4.86         3.97 o                         
  20   2   1         51.74         50.86         4.99 o                         
  21   2   1          1.28          4.48         4.59 o                         
 -21   3   1         47.37         59.93         9.28 o                         
 -20   3   1        155.23        151.46         6.86 o                         
 -19   3   1         87.15         84.22         6.42 o                         
 -18   3   1         12.94         11.99         4.10 o                         
 -17   3   1        192.41        197.45         6.02 o                         
 -16   3   1         12.19         17.47         3.38 o                         
 -15   3   1        324.21        303.83         6.35 o                         
 -14   3   1        256.51        212.38         5.49 o                         
 -13   3   1         72.52         58.96         3.41 o                         
 -12   3   1          4.72         -1.48         2.24 o                         
 -11   3   1         21.90         24.61         2.59 o                         
 -10   3   1         29.17         20.28         1.99 o                         
  -9   3   1         27.96         24.43         1.97 o                         
  -8   3   1         21.89         35.73         1.91 o                         
  -7   3   1        162.65        152.37         2.94 o                         
  -6   3   1        268.93        329.93         4.43 o                         
  -5   3   1         19.86         24.69         1.40 o                         
  -4   3   1        261.03        249.14         2.20 o                         
  -3   3   1       1484.45       1650.68         9.36 o                         
  -2   3   1         44.25         46.50         1.01 o                         
  -1   3   1         32.54         35.24         0.90 o                         
   0   3   1        132.33        142.37         1.31 o                         
   1   3   1        621.03        749.91         3.45 o                         
   2   3   1        396.05        400.01         3.17 o                         
   3   3   1        306.74        304.54         2.92 o                         
   4   3   1         11.41         15.30         0.83 o                         
   5   3   1         10.37          8.08         0.99 o                         
   6   3   1        232.50        258.93         3.46 o                         
   7   3   1        497.61        543.46         5.31 o                         
   8   3   1          0.36          0.54         1.93 o                         
   9   3   1        137.77        163.48         4.25 o                         
  10   3   1        421.97        428.58         8.35 o                         
  11   3   1         17.65         18.19         2.41 o                         
  12   3   1         47.48         43.94         2.57 o                         
  13   3   1        208.54        180.03         5.35 o                         
  14   3   1         81.52         75.05         4.49 o                         
  15   3   1          2.20         -2.35         3.84 o                         
  16   3   1         53.92         69.41         4.54 o                         
  17   3   1         46.59         50.46         4.16 o                         
  18   3   1         91.36         89.02         5.07 o                         
  19   3   1         18.70         26.76         4.78 o                         
  20   3   1        154.39        164.05         7.47 o                         
 -19   4   1          8.86         12.90         5.44 o                         
 -18   4   1          0.69          6.33         3.86 o                         
 -17   4   1         19.79         16.59         3.52 o                         
 -16   4   1          0.44          2.75         3.45 o                         
 -15   4   1        176.99        172.86         5.05 o                         
 -14   4   1          3.92          2.69         3.14 o                         
 -13   4   1          0.25         -1.49         2.83 o                         
 -12   4   1        512.92        462.75         7.11 o                         
 -11   4   1          6.65         13.15         2.65 o                         
 -10   4   1        213.70        190.36         4.51 o                         
  -9   4   1         22.42         23.05         2.54 o                         
  -8   4   1        358.50        368.55         8.39 o                         
  -7   4   1        109.62        108.15         2.66 o                         
  -6   4   1         34.65         42.24         2.54 o                         
  -5   4   1        122.22        144.58         3.37 o                         
  -4   4   1        255.15        254.97         2.61 o                         
  -3   4   1          0.85          4.51         1.05 o                         
  -2   4   1         61.65         63.61         1.49 o                         
  -1   4   1         60.73         66.90         1.23 o                         
   0   4   1         60.81         70.02         1.58 o                         
   1   4   1         94.56        116.53         2.20 o                         
   2   4   1        570.84        558.04         4.45 o                         
   3   4   1         18.27         16.26         1.04 o                         
   4   4   1        387.97        408.18         3.74 o                         
   5   4   1        556.20        528.47         4.85 o                         
   6   4   1         17.29         15.19         1.33 o                         
   7   4   1         16.77         16.40         1.51 o                         
   8   4   1         10.02         11.43         1.69 o                         
   9   4   1        268.12        274.05         4.51 o                         
  10   4   1        601.64        574.94         6.45 o                         
  11   4   1          0.62          0.40         3.40 o                         
  12   4   1        178.24        167.50         5.10 o                         
  13   4   1         86.09         77.95         4.05 o                         
  14   4   1         94.54         84.77         4.38 o                         
  15   4   1          0.09          2.20         3.33 o                         
  16   4   1         81.47         79.14         5.62 o                         
  17   4   1          1.91         -1.15         4.17 o                         
  18   4   1          1.99          1.33         4.35 o                         
  19   4   1          0.21         -3.80         6.43 o                         
 -18   5   1         26.25         36.12        18.43 o                         
 -17   5   1          1.55         -2.87         5.80 o                         
 -16   5   1          0.17          2.25         5.23 o                         
 -15   5   1        138.09        135.01         5.41 o                         
 -14   5   1         95.81         78.74         3.85 o                         
 -13   5   1         18.24         13.79         3.01 o                         
 -12   5   1          0.58          1.73         2.80 o                         
 -11   5   1         52.12         48.93         2.75 o                         
 -10   5   1         91.72         92.32         3.47 o                         
  -9   5   1         13.10          9.46         3.09 o                         
  -8   5   1         22.96         23.50         2.98 o                         
  -7   5   1          7.23          8.33         2.32 o                         
  -6   5   1         10.28         11.38         2.32 o                         
  -5   5   1        177.23        169.76         3.54 o                         
  -4   5   1        274.97        287.03         3.55 o                         
  -3   5   1          9.35         14.46         1.32 o                         
  -2   5   1          3.91          4.14         1.37 o                         
  -1   5   1          0.09         -1.16         1.40 o                         
   0   5   1        275.66        306.54         3.24 o                         
   1   5   1          0.22          0.42         1.49 o                         
   2   5   1        136.14        141.28         2.83 o                         
   3   5   1        188.28        193.37         3.16 o                         
   4   5   1        411.94        420.48         5.02 o                         
   5   5   1         22.09         19.63         2.03 o                         
   6   5   1         12.19         12.52         1.93 o                         
   7   5   1         11.58          8.17         1.99 o                         
   8   5   1          0.07         -1.94         1.94 o                         
   9   5   1         41.65         44.54         2.55 o                         
  10   5   1        139.88        132.22         3.28 o                         
  11   5   1         81.13         66.93         2.84 o                         
  12   5   1          9.11          6.46         3.19 o                         
  13   5   1         19.33         13.71         3.20 o                         
  14   5   1          3.74          1.50         4.40 o                         
  15   5   1          3.09          4.39         4.86 o                         
  16   5   1         22.52         26.15         5.03 o                         
  17   5   1          2.95          6.79         7.70 o                         
 -15   6   1         34.00         35.91         7.62 o                         
 -14   6   1          7.53         19.93         5.76 o                         
 -13   6   1          0.98         -1.56         4.44 o                         
 -12   6   1          5.54          5.68         3.95 o                         
 -11   6   1          7.08         13.40         4.01 o                         
 -10   6   1          5.57          4.27         4.18 o                         
  -9   6   1         56.71         60.53         4.57 o                         
  -8   6   1         53.85         49.04         3.08 o                         
  -7   6   1         67.51         67.70         3.16 o                         
  -6   6   1         22.51         26.57         3.09 o                         
  -5   6   1         90.85         93.44         4.59 o                         
  -4   6   1         24.09         24.11         2.76 o                         
  -3   6   1          0.38         -0.52         1.92 o                         
  -2   6   1          1.32         -0.10         1.85 o                         
  -1   6   1         91.16         95.30         2.59 o                         
   0   6   1        466.13        473.67         4.73 o                         
   1   6   1         28.86         33.48         2.21 o                         
   2   6   1        268.13        286.58         4.06 o                         
   3   6   1        102.60        100.61         2.90 o                         
   4   6   1          0.70         -0.78         2.42 o                         
   5   6   1          9.25         11.51         2.28 o                         
   6   6   1          0.45          0.07         2.73 o                         
   7   6   1         28.59         34.75         3.84 o                         
   8   6   1          8.75          9.80         3.86 o                         
   9   6   1         12.02         18.73         3.92 o                         
  10   6   1         29.89         28.71         3.89 o                         
  11   6   1         28.76         30.63         4.11 o                         
  12   6   1          4.07         -1.37         4.34 o                         
  13   6   1         36.36         37.17         5.76 o                         
  14   6   1          1.33          8.69         5.21 o                         
  15   6   1         13.68         14.33         6.44 o                         
 -11   7   1         60.94         76.53         6.51 o                         
 -10   7   1          6.28          3.80         4.56 o                         
  -9   7   1         15.59         12.60         4.32 o                         
  -8   7   1         15.20         13.06         4.25 o                         
  -7   7   1          0.03          0.83         3.89 o                         
  -6   7   1          7.06          9.90         3.93 o                         
  -5   7   1         45.05         47.43         4.88 o                         
  -4   7   1         23.22         21.71         4.45 o                         
  -3   7   1         77.84         77.84         4.53 o                         
  -2   7   1          9.18          6.49         2.89 o                         
  -1   7   1        124.53        117.54         3.95 o                         
   0   7   1          6.52          5.95         2.85 o                         
   1   7   1         16.22         17.59         2.69 o                         
   2   7   1         15.05         15.40         2.76 o                         
   3   7   1        115.72        122.36         4.74 o                         
   4   7   1          9.20          4.47         3.47 o                         
   5   7   1          0.27          3.56         3.40 o                         
   6   7   1          0.83         -3.46         3.90 o                         
   7   7   1         58.04         59.73         5.21 o                         
   8   7   1          9.85         14.32         3.80 o                         
   9   7   1        125.72        133.50         6.03 o                         
  10   7   1         19.88         14.16         4.78 o                         
  11   7   1         86.87         85.48         8.57 o                         
  -4   8   1         48.34         39.75         8.16 o                         
  -3   8   1         80.25         75.39         7.57 o                         
  -2   8   1         63.61         64.90         7.04 o                         
  -1   8   1        171.95        159.66         6.28 o                         
   0   8   1         28.28         27.35         5.07 o                         
   1   8   1          4.02          5.09         5.21 o                         
   2   8   1         27.24         25.45         5.71 o                         
   3   8   1          8.92          6.81         6.18 o                         
   4   8   1          6.03          1.91         6.29 o                         
 -22   0   2         15.64          6.65         7.50 o                         
 -20   0   2        111.73        114.28         8.39 o                         
 -18   0   2          7.48         18.87         5.11 o                         
 -16   0   2        216.10        227.81         9.74 o                         
 -14   0   2        544.85        522.07         9.82 o                         
 -12   0   2        282.14        297.08         8.12 o                         
 -10   0   2        213.94        275.12         6.44 o                         
  -8   0   2        304.35        335.01         5.64 o                         
  -6   0   2        818.79        790.02         5.80 o                         
  -4   0   2      13954.11      13529.51        45.72 o                         
  -2   0   2      10359.48       9502.20        70.79 o                         
   0   0   2       8994.89       7853.90        52.53 o                         
   2   0   2        510.61        489.68         3.35 o                         
   4   0   2      22437.73      20980.41       104.31 o                         
   6   0   2        276.12        286.29         4.37 o                         
   8   0   2        896.81        954.05        13.12 o                         
  10   0   2        199.73        221.30         9.22 o                         
  12   0   2          0.81          4.44         4.58 o                         
  14   0   2       1542.53       1603.97        16.88 o                         
  16   0   2          8.07          1.05         4.97 o                         
  18   0   2        178.28        184.70         9.69 o                         
  20   0   2         78.83         67.76         6.55 o                         
  22   0   2         63.18         61.45        12.15 o                         
 -22   1   2         62.71         54.52         7.42 o                         
 -21   1   2         86.49         93.25         5.92 o                         
 -20   1   2        162.89        176.95         6.70 o                         
 -19   1   2         99.49        111.90         6.11 o                         
 -18   1   2         30.15         26.47         3.92 o                         
 -17   1   2         19.10          8.37         4.25 o                         
 -16   1   2         32.67         32.10         4.03 o                         
 -15   1   2         21.62         18.16         3.63 o                         
 -14   1   2         19.31         20.98         3.80 o                         
 -13   1   2         93.56         89.23         4.50 o                         
 -12   1   2        313.10        320.89         6.02 o                         
 -11   1   2       1108.30       1086.60         8.17 o                         
 -10   1   2         44.61         45.12         2.13 o                         
  -9   1   2        119.08        144.59         3.63 o                         
  -8   1   2         30.83         25.01         1.64 o                         
  -7   1   2        644.42        658.16         7.73 o                         
  -6   1   2        250.09        249.83         3.06 o                         
  -5   1   2       1153.06       1116.86         4.49 o                         
  -4   1   2       2055.79       2016.19         7.43 o                         
  -3   1   2         64.24         65.73         1.17 o                         
  -2   1   2       9964.36       9440.48        35.92 o                         
  -1   1   2        213.49        202.57         1.65 o                         
   0   1   2          0.36          5.08         0.55 o                         
   1   1   2       3738.02       3656.35        15.05 o                         
   2   1   2      26991.36      25338.15        98.56 o                         
   3   1   2       1175.00       1183.60         5.41 o                         
   4   1   2       4014.02       3961.50        15.97 o                         
   5   1   2       1036.82        995.95         7.66 o                         
   6   1   2       2584.40       2598.54        39.33 o                         
   7   1   2       1125.62       1181.98         9.54 o                         
   8   1   2        407.97        430.86         5.75 o                         
   9   1   2        136.21        161.64         4.40 o                         
  10   1   2        625.11        638.50         7.85 o                         
  11   1   2         21.48         22.77         2.87 o                         
  12   1   2        467.49        476.89         7.59 o                         
  13   1   2          4.80         10.86         3.43 o                         
  14   1   2        111.74        104.22         4.40 o                         
  15   1   2         67.74         62.74         4.08 o                         
  16   1   2          2.73         -1.29         3.66 o                         
  17   1   2         61.39         59.71         4.64 o                         
  18   1   2          4.15          0.90         4.58 o                         
  19   1   2         17.88         21.72         4.90 o                         
  20   1   2          0.23         -4.54         4.54 o                         
  21   1   2          2.90          1.53         4.95 o                         
  22   1   2         93.21         94.95         9.87 o                         
 -22   2   2         32.01         42.48         7.60 o                         
 -21   2   2        110.48        109.85         6.76 o                         
 -20   2   2         32.99         42.68         4.98 o                         
 -19   2   2         29.23         30.21         5.08 o                         
 -18   2   2         35.45         40.39         4.87 o                         
 -17   2   2         16.91         25.10         5.16 o                         
 -16   2   2        226.54        225.60         7.14 o                         
 -15   2   2          2.22          5.29         2.96 o                         
 -14   2   2         12.09         10.76         3.21 o                         
 -13   2   2        144.38        153.95         5.02 o                         
 -12   2   2          4.88          4.92         2.27 o                         
 -11   2   2        436.91        453.42         5.74 o                         
 -10   2   2        258.54        303.65         5.47 o                         
  -9   2   2         32.60         32.25         1.90 o                         
  -8   2   2        125.49        107.00         2.66 o                         
  -7   2   2        174.65        185.92         2.40 o                         
  -6   2   2        470.81        504.89         4.47 o                         
  -5   2   2        163.99        171.23         3.40 o                         
  -4   2   2       1473.63       1621.82         6.21 o                         
  -3   2   2        385.86        350.06         2.22 o                         
  -2   2   2         90.95         88.17         0.93 o                         
  -1   2   2        123.47        132.74         1.05 o                         
   0   2   2       1167.79       1198.61         5.82 o                         
   1   2   2          0.71          0.93         0.56 o                         
   2   2   2        285.95        292.90         2.47 o                         
   3   2   2        278.83        278.31         2.44 o                         
   4   2   2       1123.35       1248.60         6.67 o                         
   5   2   2         33.17         36.80         1.94 o                         
   6   2   2        573.24        696.25         5.28 o                         
   7   2   2          7.38          6.81         1.15 o                         
   8   2   2         78.88         81.65         2.65 o                         
   9   2   2        123.81        127.10         2.77 o                         
  10   2   2        136.66        148.58         3.83 o                         
  11   2   2         43.64         44.35         2.80 o                         
  12   2   2         46.27         58.01         2.98 o                         
  13   2   2         95.29        105.83         3.58 o                         
  14   2   2          5.99          5.25         2.86 o                         
  15   2   2          7.09          3.47         3.18 o                         
  16   2   2         24.22         27.43         3.76 o                         
  17   2   2         68.30         72.31         4.73 o                         
  18   2   2          9.90         10.52         4.44 o                         
  19   2   2          8.73         11.32         5.02 o                         
  20   2   2          4.22          5.14         4.24 o                         
  21   2   2          0.06          2.65         6.87 o                         
 -21   3   2        131.85        132.69        10.31 o                         
 -20   3   2         51.88         22.34         5.86 o                         
 -19   3   2          5.45         11.93         4.83 o                         
 -18   3   2          2.36         -2.42         4.17 o                         
 -17   3   2          0.13          0.75         3.49 o                         
 -16   3   2        185.87        167.36         6.38 o                         
 -15   3   2         74.05         59.68         3.98 o                         
 -14   3   2         65.85         70.00         4.11 o                         
 -13   3   2        163.04        140.87         4.45 o                         
 -12   3   2          2.29          4.58         2.42 o                         
 -11   3   2         60.98         56.22         2.69 o                         
 -10   3   2         34.51         43.63         2.27 o                         
  -9   3   2         19.44         12.34         1.98 o                         
  -8   3   2          7.47          2.26         1.89 o                         
  -7   3   2         79.21         64.51         2.19 o                         
  -6   3   2        125.59        152.87         2.23 o                         
  -5   3   2          1.44          1.28         0.92 o                         
  -4   3   2         12.60         11.57         0.84 o                         
  -3   3   2        683.46        764.52         7.10 o                         
  -2   3   2        218.15        242.14         2.04 o                         
  -1   3   2        109.06        126.67         1.27 o                         
   0   3   2         78.20         90.59         1.04 o                         
   1   3   2        894.87        987.34         6.00 o                         
   2   3   2         49.09         54.37         1.18 o                         
   3   3   2        601.30        562.36         5.27 o                         
   4   3   2        772.83        770.83         5.85 o                         
   5   3   2       2024.87       2077.92        17.59 o                         
   6   3   2         39.57         49.21         1.86 o                         
   7   3   2         83.07         96.97         2.59 o                         
   8   3   2          4.21          5.81         2.03 o                         
   9   3   2         39.44         40.77         2.42 o                         
  10   3   2         63.88         71.99         3.16 o                         
  11   3   2        248.08        255.50         5.59 o                         
  12   3   2         69.17         63.27         3.26 o                         
  13   3   2         10.78          9.62         2.88 o                         
  14   3   2         22.81         30.40         3.14 o                         
  15   3   2        104.55        111.92         4.04 o                         
  16   3   2          8.69         10.78         3.02 o                         
  17   3   2         12.54         11.34         4.01 o                         
  18   3   2          0.59          0.95         4.04 o                         
  19   3   2         50.60         47.40         5.32 o                         
  20   3   2          2.77          1.07         5.40 o                         
 -19   4   2          0.79         10.84         5.44 o                         
 -18   4   2         79.42         83.32         5.92 o                         
 -17   4   2         10.89         11.54         3.68 o                         
 -16   4   2          8.54         10.63         3.70 o                         
 -15   4   2        132.08        120.97         4.71 o                         
 -14   4   2          0.21         -3.46         3.46 o                         
 -13   4   2         21.32         17.35         3.38 o                         
 -12   4   2          2.19          5.40         2.98 o                         
 -11   4   2          2.26          3.24         2.40 o                         
 -10   4   2          8.64          9.12         2.65 o                         
  -9   4   2        140.01        134.64         3.73 o                         
  -8   4   2          9.59          0.44         1.77 o                         
  -7   4   2         36.03         35.47         1.98 o                         
  -6   4   2        125.89        120.27         2.45 o                         
  -5   4   2         13.15         10.66         1.43 o                         
  -4   4   2         15.34         11.14         1.34 o                         
  -3   4   2         63.86         69.14         1.63 o                         
  -2   4   2         56.64         50.51         1.46 o                         
  -1   4   2        120.19        122.92         1.47 o                         
   0   4   2        165.49        182.70         2.03 o                         
   1   4   2        244.04        243.39         2.08 o                         
   2   4   2         11.81         10.38         0.80 o                         
   3   4   2          2.23          5.22         0.80 o                         
   4   4   2          0.48          2.49         1.04 o                         
   5   4   2         20.63         23.16         1.12 o                         
   6   4   2        136.16        128.37         2.01 o                         
   7   4   2        728.60        734.13         4.60 o                         
   8   4   2        602.23        582.48         3.93 o                         
   9   4   2        231.64        221.66         3.40 o                         
  10   4   2          6.39          2.28         2.00 o                         
  11   4   2         28.19         28.86         2.51 o                         
  12   4   2          7.85          8.77         2.92 o                         
  13   4   2          5.84          9.79         3.02 o                         
  14   4   2          1.31         -2.42         3.31 o                         
  15   4   2          1.54          2.72         3.63 o                         
  16   4   2          6.07          6.39         3.77 o                         
  17   4   2         76.46         76.39         5.20 o                         
  18   4   2          1.56          1.31         4.62 o                         
  19   4   2          4.80         -5.39         6.97 o                         
 -17   5   2         82.42        106.91         8.18 o                         
 -16   5   2        115.47        129.98         6.88 o                         
 -15   5   2         37.79         26.44         4.07 o                         
 -14   5   2         66.87         60.15         4.42 o                         
 -13   5   2          7.35          2.55         3.45 o                         
 -12   5   2          0.14         -2.60         2.60 o                         
 -11   5   2          1.71          2.16         2.20 o                         
 -10   5   2         43.44         40.42         2.73 o                         
  -9   5   2          4.76          2.82         2.48 o                         
  -8   5   2        107.94        116.86         3.94 o                         
  -7   5   2        128.55        136.53         3.03 o                         
  -6   5   2         45.76         38.78         2.23 o                         
  -5   5   2         27.50         22.11         1.74 o                         
  -4   5   2          7.58          7.86         1.43 o                         
  -3   5   2        583.42        592.59         5.90 o                         
  -2   5   2         20.52         17.01         1.30 o                         
  -1   5   2       1148.70       1181.22         8.23 o                         
   0   5   2         19.41         22.07         1.58 o                         
   1   5   2        238.65        251.34         2.98 o                         
   2   5   2          0.01         -0.41         1.35 o                         
   3   5   2        719.87        754.64         5.93 o                         
   4   5   2        817.24        833.37         5.14 o                         
   5   5   2        522.44        511.59         6.77 o                         
   6   5   2         84.48         78.15         2.26 o                         
   7   5   2        294.47        293.34         3.41 o                         
   8   5   2          0.00         -1.64         1.64 o                         
   9   5   2        198.08        184.66         3.08 o                         
  10   5   2        115.16        111.53         3.35 o                         
  11   5   2          3.08          1.96         2.67 o                         
  12   5   2          1.60         -0.76         2.98 o                         
  13   5   2         16.15         22.76         5.09 o                         
  14   5   2          0.71          3.08         4.56 o                         
  15   5   2          1.05          2.45         4.60 o                         
  16   5   2         24.20         30.06         5.75 o                         
  17   5   2          4.89         -1.94         6.23 o                         
 -15   6   2          0.65          1.05         7.04 o                         
 -14   6   2          8.17          7.77         4.52 o                         
 -13   6   2          8.44          3.78         4.03 o                         
 -12   6   2         27.00         27.81         4.35 o                         
 -11   6   2         78.94         78.25         5.31 o                         
 -10   6   2         45.95         44.82         4.37 o                         
  -9   6   2          6.79          5.40         4.04 o                         
  -8   6   2          0.25          0.19         4.06 o                         
  -7   6   2          0.57          4.30         3.14 o                         
  -6   6   2          2.03          1.92         3.07 o                         
  -5   6   2         84.86         83.36         3.65 o                         
  -4   6   2        207.61        204.41         3.91 o                         
  -3   6   2          0.02          1.06         2.05 o                         
  -2   6   2         22.57         18.20         2.17 o                         
  -1   6   2          0.20         -1.75         1.75 o                         
   0   6   2          1.89          4.57         2.01 o                         
   1   6   2        568.86        583.78         6.07 o                         
   2   6   2        319.45        336.42         5.13 o                         
   3   6   2        394.24        395.03         4.50 o                         
   4   6   2        106.55        115.60         3.60 o                         
   5   6   2          0.32          1.68         2.54 o                         
   6   6   2          0.34         -2.63         2.63 o                         
   7   6   2         17.21         14.96         2.99 o                         
   8   6   2         32.17         35.67         3.18 o                         
   9   6   2         19.23         20.07         3.89 o                         
  10   6   2          4.24          6.80         3.42 o                         
  11   6   2         50.02         67.08         4.97 o                         
  12   6   2         57.25         67.12         5.32 o                         
  13   6   2          0.01          0.20         4.66 o                         
  14   6   2          9.31         15.85         5.58 o                         
 -11   7   2          1.46          2.90         4.69 o                         
 -10   7   2         15.56         11.49         4.86 o                         
  -9   7   2         14.61         22.19         4.57 o                         
  -8   7   2          0.66         -3.08         4.87 o                         
  -7   7   2         21.74         28.00         4.76 o                         
  -6   7   2         32.35         32.84         4.54 o                         
  -5   7   2          0.04         -4.44         4.44 o                         
  -4   7   2          1.02         -0.83         3.71 o                         
  -3   7   2         15.69         17.00         3.27 o                         
  -2   7   2         36.74         34.87         3.49 o                         
  -1   7   2          1.34         -0.18         2.45 o                         
   0   7   2         72.17         74.96         2.97 o                         
   1   7   2         33.26         37.13         3.12 o                         
   2   7   2        586.52        593.56         6.62 o                         
   3   7   2         64.83         62.29         3.77 o                         
   4   7   2          6.82          4.06         3.34 o                         
   5   7   2          3.18          5.94         3.41 o                         
   6   7   2         67.87         66.30         5.48 o                         
   7   7   2          1.23          3.29         4.13 o                         
   8   7   2         63.18         64.83         5.66 o                         
   9   7   2         55.83         60.81         5.92 o                         
  10   7   2         40.69         50.66         7.73 o                         
  11   7   2          9.80          0.82         5.53 o                         
  -4   8   2          0.80         -1.84         5.75 o                         
  -3   8   2         21.99         21.66         5.50 o                         
  -2   8   2         14.79         16.01         5.36 o                         
  -1   8   2          0.01         -0.85         4.78 o                         
   0   8   2         66.88         71.75         5.38 o                         
   1   8   2         14.13         15.76         4.77 o                         
   2   8   2          0.07         -2.18         5.81 o                         
   3   8   2         95.02        101.94         7.90 o                         
 -21   0   3          1.84          9.55         6.80 o                         
 -19   0   3         24.40         21.98         6.39 o                         
 -17   0   3          3.71          1.37         5.39 o                         
 -15   0   3        136.61        132.68         6.48 o                         
 -13   0   3          2.49          3.62         4.30 o                         
 -11   0   3          0.88         -2.93         2.93 o                         
  -9   0   3         59.23         64.96         5.38 o                         
  -7   0   3       3476.31       3557.29        12.88 o                         
  -5   0   3        633.46        580.73         4.30 o                         
  -3   0   3       3268.28       3109.34        10.30 o                         
  -1   0   3        983.10        910.39         4.96 o                         
   1   0   3        316.18        305.75         2.21 o                         
   3   0   3       8510.54       8101.79        28.85 o                         
   5   0   3       1301.73       1277.88        11.99 o                         
   7   0   3         17.45         23.95         3.27 o                         
   9   0   3         64.92         68.66         8.70 o                         
  11   0   3         39.11         42.74         4.40 o                         
  13   0   3        597.11        638.18        16.75 o                         
  15   0   3         23.13         29.45         6.15 o                         
  17   0   3        158.21        161.24         8.03 o                         
  19   0   3         55.84         57.31         7.94 o                         
  21   0   3         39.74         19.13         7.24 o                         
 -22   1   3         44.36         47.27         5.10 o                         
 -21   1   3         12.67         11.45         4.55 o                         
 -20   1   3         30.69         41.80         5.05 o                         
 -19   1   3         49.48         57.64         5.03 o                         
 -18   1   3          9.88         29.18         5.11 o                         
 -17   1   3          0.22          5.17         4.07 o                         
 -16   1   3         27.60         34.92         3.76 o                         
 -15   1   3         91.41         82.27         5.13 o                         
 -14   1   3        244.24        238.55         7.16 o                         
 -13   1   3        248.74        269.93         7.12 o                         
 -12   1   3         69.43         79.33         3.80 o                         
 -11   1   3         78.41         88.84         3.80 o                         
 -10   1   3        287.28        306.85         5.13 o                         
  -9   1   3        255.63        260.04         4.26 o                         
  -8   1   3        595.69        608.20         5.29 o                         
  -7   1   3        538.17        603.69         5.80 o                         
  -6   1   3       2065.78       2123.78        12.72 o                         
  -5   1   3        146.95        135.64         1.83 o                         
  -4   1   3       2630.36       2558.99         8.98 o                         
  -3   1   3        276.17        264.87         2.80 o                         
  -2   1   3        709.94        689.65         2.46 o                         
  -1   1   3        574.46        520.78         3.51 o                         
   0   1   3        109.17        120.36         1.22 o                         
   1   1   3        155.19        146.37         1.18 o                         
   2   1   3       8633.30       8019.16        56.90 o                         
   3   1   3        156.75        148.24         1.57 o                         
   4   1   3       3391.06       3251.34        14.61 o                         
   5   1   3       2986.73       3044.39        17.45 o                         
   6   1   3        599.68        684.00         6.53 o                         
   7   1   3         89.57         92.79         2.76 o                         
   8   1   3        988.09        992.35         8.22 o                         
   9   1   3        688.52        708.28         7.94 o                         
  10   1   3        278.21        306.85         6.56 o                         
  11   1   3        155.73        173.84         5.03 o                         
  12   1   3        244.23        264.93         7.12 o                         
  13   1   3         47.08         54.14         4.06 o                         
  14   1   3        231.11        249.60         7.47 o                         
  15   1   3         11.00         11.81         3.82 o                         
  16   1   3         23.39         24.00         4.04 o                         
  17   1   3          9.74         16.07         4.08 o                         
  18   1   3         35.18         33.65         4.59 o                         
  19   1   3         11.24          9.23         4.86 o                         
  20   1   3          1.49          4.77         5.17 o                         
  21   1   3         63.27         63.09         6.55 o                         
 -22   2   3         81.77         68.06         8.00 o                         
 -21   2   3          6.38          5.96         5.36 o                         
 -20   2   3         16.28         26.26         4.57 o                         
 -19   2   3          4.76         22.25         4.98 o                         
 -18   2   3          5.77         20.07         4.12 o                         
 -17   2   3        235.38        245.37         7.05 o                         
 -16   2   3         43.71         42.48         5.22 o                         
 -15   2   3          1.14         -2.22         4.15 o                         
 -14   2   3         12.27          5.36         3.54 o                         
 -13   2   3        547.64        537.31         8.16 o                         
 -12   2   3        210.44        216.89         5.00 o                         
 -11   2   3         43.67         41.70         2.56 o                         
 -10   2   3       1547.48       1595.06        20.78 o                         
  -9   2   3        109.78         99.57         3.11 o                         
  -8   2   3         35.59         35.21         2.26 o                         
  -7   2   3          4.51          7.95         1.10 o                         
  -6   2   3       3186.58       3426.09        25.12 o                         
  -5   2   3          5.66          4.08         0.82 o                         
  -4   2   3          5.31         10.96         1.28 o                         
  -3   2   3          5.21         10.61         0.98 o                         
  -2   2   3        478.74        499.05         2.99 o                         
  -1   2   3       1051.62       1062.61         9.11 o                         
   0   2   3        528.87        578.15         3.90 o                         
   1   2   3        566.22        555.07         4.12 o                         
   2   2   3       1886.49       1892.61        11.62 o                         
   3   2   3        466.63        490.51         3.55 o                         
   4   2   3        653.20        636.79         5.26 o                         
   5   2   3        127.72        130.21         1.80 o                         
   6   2   3       1009.94       1030.28        19.22 o                         
   7   2   3        399.14        408.48         3.80 o                         
   8   2   3        231.93        212.07         3.07 o                         
   9   2   3         61.73         68.35         2.27 o                         
  10   2   3          8.74          7.76         1.89 o                         
  11   2   3         56.68         64.11         2.61 o                         
  12   2   3          0.01         -1.40         1.79 o                         
  13   2   3         34.85         37.20         3.27 o                         
  14   2   3        224.59        235.60         7.43 o                         
  15   2   3          7.52          9.08         2.46 o                         
  16   2   3         12.45         15.33         3.38 o                         
  17   2   3          2.01          1.14         4.11 o                         
  18   2   3         88.80        102.17         5.12 o                         
  19   2   3         13.74          7.37         4.37 o                         
  20   2   3         85.41         82.28         5.37 o                         
  21   2   3         68.08         76.78         7.67 o                         
 -21   3   3        100.19        110.36        13.11 o                         
 -20   3   3          0.28         17.17         5.02 o                         
 -19   3   3        185.51        174.28         6.37 o                         
 -18   3   3         69.51         70.84         5.00 o                         
 -17   3   3          2.47         11.52         4.20 o                         
 -16   3   3         44.16         44.31         4.09 o                         
 -15   3   3        110.41         99.90         4.62 o                         
 -14   3   3          4.41          3.14         3.43 o                         
 -13   3   3         47.08         49.04         4.20 o                         
 -12   3   3        254.45        228.29         4.06 o                         
 -11   3   3        129.00        131.77         3.25 o                         
 -10   3   3        100.62         86.06         2.81 o                         
  -9   3   3        115.96        110.12         2.88 o                         
  -8   3   3        242.46        257.66         2.61 o                         
  -7   3   3        626.90        654.79         4.91 o                         
  -6   3   3         42.38         40.48         1.25 o                         
  -5   3   3         19.92         28.89         1.09 o                         
  -4   3   3       2421.12       2782.90        18.45 o                         
  -3   3   3        394.57        407.02         3.79 o                         
  -2   3   3       3196.08       3547.98        33.46 o                         
  -1   3   3        880.45        970.51         7.40 o                         
   0   3   3         37.67         30.30         0.86 o                         
   1   3   3         15.48         16.33         0.73 o                         
   2   3   3          2.91          3.18         0.95 o                         
   3   3   3        809.11        920.10         6.48 o                         
   4   3   3        771.32        784.79         8.35 o                         
   5   3   3        441.95        448.10         3.38 o                         
   6   3   3        126.72        109.34         1.55 o                         
   7   3   3          3.38         -0.13         1.28 o                         
   8   3   3          5.64          9.38         1.75 o                         
   9   3   3         62.09         61.43         2.76 o                         
  10   3   3         33.37         28.22         2.03 o                         
  11   3   3        118.71        108.48         3.79 o                         
  12   3   3        231.63        233.56         4.92 o                         
  13   3   3          7.04          3.23         2.51 o                         
  14   3   3        194.11        198.69         4.97 o                         
  15   3   3        225.70        212.12         4.90 o                         
  16   3   3          0.41          1.96         3.72 o                         
  17   3   3          7.78         -0.57         4.34 o                         
  18   3   3        133.35        123.98         6.19 o                         
  19   3   3         35.55         36.95         4.81 o                         
  20   3   3          0.72          4.56         6.69 o                         
 -19   4   3         76.32         63.37         7.39 o                         
 -18   4   3         32.24         41.24         4.82 o                         
 -17   4   3         22.57         31.12         4.31 o                         
 -16   4   3          0.14         -0.30         3.42 o                         
 -15   4   3         46.28         44.73         4.19 o                         
 -14   4   3         11.09          6.71         3.03 o                         
 -13   4   3        122.52        136.51         4.33 o                         
 -12   4   3        710.57        654.65         7.17 o                         
 -11   4   3         11.24         12.22         2.30 o                         
 -10   4   3         35.37         21.16         2.26 o                         
  -9   4   3        245.87        225.93         3.38 o                         
  -8   4   3         86.02         80.22         2.16 o                         
  -7   4   3          0.57          0.94         1.16 o                         
  -6   4   3         19.69         16.38         1.10 o                         
  -5   4   3          1.48          0.49         0.80 o                         
  -4   4   3        643.00        746.88         6.14 o                         
  -3   4   3          3.97          4.96         1.22 o                         
  -2   4   3        393.40        466.05         3.42 o                         
  -1   4   3        213.71        250.34         2.55 o                         
   0   4   3         74.35         85.95         1.27 o                         
   1   4   3         45.82         41.61         0.97 o                         
   2   4   3        441.83        488.68         3.40 o                         
   3   4   3         21.12         13.65         1.03 o                         
   4   4   3          1.64          1.32         0.96 o                         
   5   4   3         95.37         96.53         1.43 o                         
   6   4   3       1220.70       1232.32         6.18 o                         
   7   4   3          1.95          2.43         1.23 o                         
   8   4   3        405.11        410.69         3.37 o                         
   9   4   3        232.50        225.27         2.54 o                         
  10   4   3         83.28         84.87         2.32 o                         
  11   4   3         33.76         33.04         2.37 o                         
  12   4   3        556.66        543.54         6.41 o                         
  13   4   3         64.05         52.53         3.10 o                         
  14   4   3         10.62         13.07         3.68 o                         
  15   4   3          1.37         -1.73         4.04 o                         
  16   4   3          0.41          3.72         4.07 o                         
  17   4   3          2.52          7.06         4.19 o                         
  18   4   3          0.43          1.83         4.78 o                         
  19   4   3          4.56          7.20         6.21 o                         
 -17   5   3         28.85         38.24         6.70 o                         
 -16   5   3          0.15          3.23         4.44 o                         
 -15   5   3         19.02         10.54         4.41 o                         
 -14   5   3          1.74          5.60         3.88 o                         
 -13   5   3         11.88          9.52         3.39 o                         
 -12   5   3          3.05          2.01         3.04 o                         
 -11   5   3         29.01         27.77         2.76 o                         
 -10   5   3        110.51         95.88         3.36 o                         
  -9   5   3          0.65          1.07         2.01 o                         
  -8   5   3         84.32         72.23         2.54 o                         
  -7   5   3         53.17         45.04         1.46 o                         
  -6   5   3         68.49         64.23         2.62 o                         
  -5   5   3        181.72        202.92         4.21 o                         
  -4   5   3         17.16         15.87         2.12 o                         
  -3   5   3         17.56         19.45         1.69 o                         
  -2   5   3         16.51         21.07         1.58 o                         
  -1   5   3        368.08        390.92         4.39 o                         
   0   5   3        254.24        260.67         3.50 o                         
   1   5   3          9.83         10.13         1.71 o                         
   2   5   3        478.96        490.56         4.48 o                         
   3   5   3        787.05        820.40         5.77 o                         
   4   5   3       1375.33       1395.80         8.64 o                         
   5   5   3          2.38          1.69         1.70 o                         
   6   5   3         40.26         39.46         1.98 o                         
   7   5   3        510.73        481.71         3.92 o                         
   8   5   3          8.02          7.28         1.70 o                         
   9   5   3         54.80         55.01         2.13 o                         
  10   5   3         32.69         33.50         2.34 o                         
  11   5   3         69.32         57.45         3.36 o                         
  12   5   3         44.38         42.94         5.44 o                         
  13   5   3          0.09          6.85         5.16 o                         
  14   5   3          0.13         -5.50         5.50 o                         
  15   5   3          4.85         -1.06         5.81 o                         
  16   5   3         10.94         22.22         5.21 o                         
  17   5   3         10.47         21.52         6.30 o                         
 -15   6   3         14.64         28.59         8.97 o                         
 -14   6   3         11.95         12.05         4.79 o                         
 -13   6   3          2.48          3.46         4.57 o                         
 -12   6   3          5.80          3.57         3.53 o                         
 -11   6   3          8.24          7.08         3.61 o                         
 -10   6   3         39.29         30.82         3.84 o                         
  -9   6   3         23.45         13.42         3.78 o                         
  -8   6   3          4.28          7.31         2.95 o                         
  -7   6   3          5.24          8.21         3.09 o                         
  -6   6   3        158.95        154.42         4.48 o                         
  -5   6   3          7.01          4.31         2.07 o                         
  -4   6   3         95.99         91.17         2.95 o                         
  -3   6   3         59.69         53.45         2.38 o                         
  -2   6   3         44.45         51.89         3.17 o                         
  -1   6   3          1.58          2.59         2.34 o                         
   0   6   3        148.89        163.86         3.58 o                         
   1   6   3         79.23         77.09         3.10 o                         
   2   6   3          6.60          6.41         2.38 o                         
   3   6   3         65.46         66.75         3.25 o                         
   4   6   3         19.77         23.26         2.62 o                         
   5   6   3          2.89          3.04         2.50 o                         
   6   6   3         16.98         17.29         2.50 o                         
   7   6   3          4.64          7.24         3.04 o                         
   8   6   3         49.24         46.69         3.71 o                         
   9   6   3         25.52         20.16         4.18 o                         
  10   6   3          9.88          4.98         3.46 o                         
  11   6   3          0.26          0.29         3.46 o                         
  12   6   3         17.69         13.84         4.00 o                         
  13   6   3         29.01         32.17         4.24 o                         
  14   6   3         14.94         16.39         5.24 o                         
 -11   7   3         31.28         25.00         5.64 o                         
 -10   7   3         16.74         20.04         5.04 o                         
  -9   7   3          0.55         -4.73         4.73 o                         
  -8   7   3          0.17         -0.57         4.54 o                         
  -7   7   3          3.19          2.25         4.47 o                         
  -6   7   3          1.02          3.92         4.23 o                         
  -5   7   3          1.42          1.19         4.07 o                         
  -4   7   3         30.42         22.69         4.39 o                         
  -3   7   3          2.13          2.97         3.41 o                         
  -2   7   3          0.51         -3.11         3.11 o                         
  -1   7   3         47.12         45.50         3.50 o                         
   0   7   3         26.97         36.66         3.45 o                         
   1   7   3         38.17         43.83         3.21 o                         
   2   7   3         57.48         59.10         3.19 o                         
   3   7   3          5.31          2.69         2.96 o                         
   4   7   3         67.94         76.10         4.99 o                         
   5   7   3         87.72         90.57         4.52 o                         
   6   7   3          5.03          3.50         3.75 o                         
   7   7   3         46.80         48.93         4.61 o                         
   8   7   3         28.81         28.05         5.10 o                         
   9   7   3          3.83         -1.68         4.93 o                         
  10   7   3         21.01         16.58         5.54 o                         
  -3   8   3         21.91         25.55         5.51 o                         
  -2   8   3         10.04          9.75         5.13 o                         
  -1   8   3         97.14        117.72         6.11 o                         
   0   8   3          9.21         12.32         5.08 o                         
   1   8   3         51.01         45.46         5.29 o                         
   2   8   3          2.18          1.00         4.79 o                         
   3   8   3         19.60         16.48         5.58 o                         
 -22   0   4         40.44         40.42         7.96 o                         
 -20   0   4        231.46        240.27        11.00 o                         
 -18   0   4        272.93        301.13        11.16 o                         
 -16   0   4       1206.19       1222.15        14.27 o                         
 -14   0   4        340.25        352.58        10.14 o                         
 -12   0   4         32.01         38.48         4.88 o                         
 -10   0   4        709.41        717.27        10.56 o                         
  -8   0   4          0.41          3.30         2.79 o                         
  -6   0   4         77.39         68.39         2.03 o                         
  -4   0   4         50.02         49.73         1.32 o                         
  -2   0   4       1823.01       1667.59         6.18 o                         
   0   0   4      24067.00      21694.44       117.85 o                         
   2   0   4       8303.04       7609.07        36.00 o                         
   4   0   4         46.47         64.67         1.74 o                         
   6   0   4       1446.96       1430.91         9.97 o                         
   8   0   4        716.95        720.76        10.58 o                         
  10   0   4         46.21         33.44         6.45 o                         
  12   0   4       1815.67       1985.94        26.89 o                         
  14   0   4        277.60        267.04         9.67 o                         
  16   0   4        467.36        465.96        12.16 o                         
  18   0   4         26.77         33.38         6.54 o                         
  20   0   4         11.96         12.15         6.66 o                         
 -22   1   4         10.68         14.21         5.00 o                         
 -21   1   4          1.02          1.19         4.63 o                         
 -20   1   4         16.10         18.88         3.97 o                         
 -19   1   4        205.04        220.06         6.42 o                         
 -18   1   4        431.85        465.85        10.51 o                         
 -17   1   4        335.59        368.74         9.43 o                         
 -16   1   4        220.36        226.79         6.37 o                         
 -15   1   4        484.54        483.79         7.91 o                         
 -14   1   4        136.03        136.46         4.85 o                         
 -13   1   4        657.95        704.24         9.98 o                         
 -12   1   4        285.03        291.67         6.07 o                         
 -11   1   4       1074.38       1122.10        11.17 o                         
 -10   1   4        156.26        160.19         4.27 o                         
  -9   1   4        305.60        270.90         4.12 o                         
  -8   1   4        865.94        903.73         8.79 o                         
  -7   1   4         51.91         47.22         2.54 o                         
  -6   1   4          1.34         -0.81         1.69 o                         
  -5   1   4          9.21         10.13         1.27 o                         
  -4   1   4          1.99          0.73         0.68 o                         
  -3   1   4         16.68         17.53         0.63 o                         
  -2   1   4        133.90        109.68         1.06 o                         
  -1   1   4        700.17        672.16         4.36 o                         
   0   1   4        678.57        665.29         3.29 o                         
   1   1   4       2106.36       1987.99        10.94 o                         
   2   1   4       2668.55       2536.52         9.36 o                         
   3   1   4        185.46        175.01         1.70 o                         
   4   1   4         41.08         50.02         1.67 o                         
   5   1   4          3.55          6.52         1.48 o                         
   6   1   4        247.84        248.99         3.26 o                         
   7   1   4        786.12        773.77         5.20 o                         
   8   1   4         12.80          8.48         1.67 o                         
   9   1   4        869.21        881.20        15.16 o                         
  10   1   4        562.53        615.02        12.97 o                         
  11   1   4         75.75         68.68         3.50 o                         
  12   1   4          1.57          0.13         3.56 o                         
  13   1   4        289.53        295.87         7.09 o                         
  14   1   4          0.20         -3.42         3.42 o                         
  15   1   4        263.45        270.63         7.27 o                         
  16   1   4        167.97        172.03         6.55 o                         
  17   1   4          3.65          5.89         3.59 o                         
  18   1   4          0.27          2.55         4.33 o                         
  19   1   4          0.34         -0.91         4.25 o                         
  20   1   4          1.47         -2.11         5.33 o                         
  21   1   4          4.77         -3.56         8.77 o                         
 -22   2   4          0.07         -1.05         6.19 o                         
 -21   2   4          0.14         12.23         5.07 o                         
 -20   2   4         29.64         46.97         6.66 o                         
 -19   2   4        294.82        272.63         8.76 o                         
 -18   2   4        472.48        449.37         8.39 o                         
 -17   2   4        419.61        388.65         8.16 o                         
 -16   2   4        154.14        152.40         5.51 o                         
 -15   2   4        156.56        153.03         5.24 o                         
 -14   2   4        130.56        126.98         4.48 o                         
 -13   2   4        316.59        342.74         5.72 o                         
 -12   2   4        146.34        159.55         4.26 o                         
 -11   2   4        391.76        397.53         5.64 o                         
 -10   2   4        222.06        250.10         3.62 o                         
  -9   2   4        643.27        627.51         6.05 o                         
  -8   2   4          0.40          0.88         1.44 o                         
  -7   2   4         29.12         36.10         2.25 o                         
  -6   2   4         49.45         57.43         1.92 o                         
  -5   2   4          6.32          5.03         1.46 o                         
  -4   2   4          0.18          1.48         1.01 o                         
  -3   2   4         52.99         43.42         1.86 o                         
  -2   2   4         83.01         83.05         1.88 o                         
  -1   2   4        342.69        351.20         5.06 o                         
   0   2   4        414.08        401.91         3.92 o                         
   1   2   4          0.51         -1.33         1.43 o                         
   2   2   4        482.14        453.36         4.71 o                         
   3   2   4          3.19         17.71         1.21 o                         
   4   2   4        262.95        277.21         3.39 o                         
   5   2   4        506.21        498.92         3.76 o                         
   6   2   4       1083.27       1125.66         5.55 o                         
   7   2   4       1184.85       1118.01         8.61 o                         
   8   2   4         38.57         41.59         1.59 o                         
   9   2   4        179.77        188.39         2.82 o                         
  10   2   4         45.95         43.54         2.20 o                         
  11   2   4         91.74         84.67         3.06 o                         
  12   2   4        120.78        131.92         3.24 o                         
  13   2   4        243.39        240.18         4.30 o                         
  14   2   4        114.62        117.39         4.38 o                         
  15   2   4         13.60         12.08         3.35 o                         
  16   2   4         19.87         17.81         3.54 o                         
  17   2   4          6.00          2.54         4.18 o                         
  18   2   4          0.21         -1.54         4.38 o                         
  19   2   4         15.57         14.40         4.47 o                         
  20   2   4          1.02          0.88         4.26 o                         
  21   2   4          5.99          1.74         5.91 o                         
 -21   3   4         99.42         81.76         7.27 o                         
 -20   3   4         92.13         77.38         5.99 o                         
 -19   3   4          3.55          4.91         3.93 o                         
 -18   3   4          8.36          5.27         4.20 o                         
 -17   3   4         88.73         96.14         5.42 o                         
 -16   3   4         28.93         33.44         4.67 o                         
 -15   3   4        148.32        150.62         4.72 o                         
 -14   3   4          0.54         -2.43         2.88 o                         
 -13   3   4        154.01        151.03         2.97 o                         
 -12   3   4         34.34         32.37         1.64 o                         
 -11   3   4         20.31         16.41         1.29 o                         
 -10   3   4         17.57         16.54         1.95 o                         
  -9   3   4        119.61        107.78         2.90 o                         
  -8   3   4         60.33         52.25         2.05 o                         
  -7   3   4         67.73         81.58         2.22 o                         
  -6   3   4         59.52         70.67         1.57 o                         
  -5   3   4        155.52        170.64         2.34 o                         
  -4   3   4         57.95         63.14         1.31 o                         
  -3   3   4         33.80         55.96         1.41 o                         
  -2   3   4        603.37        665.00         6.45 o                         
  -1   3   4         11.33         10.81         0.97 o                         
   0   3   4         69.49         78.54         1.14 o                         
   1   3   4         80.85         77.25         1.13 o                         
   2   3   4        136.60        131.91         1.96 o                         
   3   3   4        116.89        106.13         1.95 o                         
   4   3   4        143.50        152.05         1.85 o                         
   5   3   4          2.44          0.73         0.78 o                         
   6   3   4        255.60        240.21         2.35 o                         
   7   3   4        854.82        818.79         8.85 o                         
   8   3   4         97.31        100.69         1.83 o                         
   9   3   4       1427.68       1381.00         6.81 o                         
  10   3   4        139.32        123.63         2.66 o                         
  11   3   4         37.09         31.02         1.72 o                         
  12   3   4         65.77         51.81         2.89 o                         
  13   3   4         64.48         72.63         3.51 o                         
  14   3   4         16.48         12.05         2.71 o                         
  15   3   4         82.29         85.42         5.23 o                         
  16   3   4         19.34         12.58         4.42 o                         
  17   3   4          8.17         12.80         4.72 o                         
  18   3   4          0.66         -0.17         4.92 o                         
  19   3   4         16.01         18.68         5.15 o                         
  20   3   4          1.65          5.84         6.41 o                         
 -19   4   4         22.62         21.21         5.55 o                         
 -18   4   4         13.46         18.79         4.75 o                         
 -17   4   4          3.19          9.85         3.82 o                         
 -16   4   4          4.31         -3.03         3.99 o                         
 -15   4   4          0.67          1.84         3.20 o                         
 -14   4   4         20.08         11.58         3.28 o                         
 -13   4   4        344.26        357.16         6.50 o                         
 -12   4   4        190.59        166.45         4.45 o                         
 -11   4   4        399.30        378.99         5.87 o                         
 -10   4   4          4.45          5.50         2.70 o                         
  -9   4   4          4.31          4.62         1.94 o                         
  -8   4   4          0.92         -0.71         1.22 o                         
  -7   4   4         40.32         43.95         1.59 o                         
  -6   4   4        169.86        173.45         2.23 o                         
  -5   4   4          7.80         10.01         1.20 o                         
  -4   4   4          1.93          2.70         1.15 o                         
  -3   4   4        200.05        192.17         2.58 o                         
  -2   4   4          0.46          0.94         0.78 o                         
  -1   4   4        170.77        183.78         2.05 o                         
   0   4   4         29.29         34.74         1.04 o                         
   1   4   4        128.02        124.42         1.73 o                         
   2   4   4        171.64        165.11         2.54 o                         
   3   4   4         80.21         78.18         1.82 o                         
   4   4   4        201.66        206.17         2.58 o                         
   5   4   4        869.80        842.31         5.09 o                         
   6   4   4        231.88        226.32         3.64 o                         
   7   4   4       2689.28       2639.42        21.81 o                         
   8   4   4        200.74        199.99         2.93 o                         
   9   4   4        452.20        443.65         5.16 o                         
  10   4   4        180.37        181.16         2.68 o                         
  11   4   4          1.42          3.55         1.86 o                         
  12   4   4        150.05        150.18         3.31 o                         
  13   4   4          5.63          7.39         2.95 o                         
  14   4   4         80.61         91.71         4.20 o                         
  15   4   4          1.89          0.05         3.82 o                         
  16   4   4          9.59         13.19         4.23 o                         
  17   4   4          0.89          0.16         4.42 o                         
  18   4   4         18.74         20.25         5.69 o                         
 -18   5   4          1.94          2.24        11.49 o                         
 -17   5   4         63.41         72.14         6.21 o                         
 -16   5   4         19.15          8.74         5.20 o                         
 -15   5   4          5.34          6.08         4.50 o                         
 -14   5   4         38.92         34.70         4.68 o                         
 -13   5   4          7.46          1.30         3.91 o                         
 -12   5   4          2.95          4.99         3.34 o                         
 -11   5   4          0.02         -1.94         2.98 o                         
 -10   5   4        209.64        174.08         4.77 o                         
  -9   5   4         15.42         10.77         2.94 o                         
  -8   5   4          2.50         -3.13         3.13 o                         
  -7   5   4         47.36         45.86         2.64 o                         
  -6   5   4          8.95         15.55         2.03 o                         
  -5   5   4          0.02          1.90         2.16 o                         
  -4   5   4        186.85        182.56         4.05 o                         
  -3   5   4        368.21        328.87         3.57 o                         
  -2   5   4        309.69        320.06         3.29 o                         
  -1   5   4          0.00          0.09         1.23 o                         
   0   5   4        121.89        125.17         1.97 o                         
   1   5   4          0.07          1.63         1.29 o                         
   2   5   4         75.86         79.62         1.95 o                         
   3   5   4       1000.62       1044.51         6.13 o                         
   4   5   4        228.92        238.40         3.06 o                         
   5   5   4        309.10        298.15         3.34 o                         
   6   5   4         36.50         37.26         1.82 o                         
   7   5   4         11.02          9.42         1.79 o                         
   8   5   4         15.43         13.60         1.78 o                         
   9   5   4         29.89         20.27         2.21 o                         
  10   5   4         38.48         33.60         2.55 o                         
  11   5   4        138.67        144.90         5.12 o                         
  12   5   4          5.39          3.18         4.46 o                         
  13   5   4        185.75        205.42         6.63 o                         
  14   5   4         60.46         59.80         5.93 o                         
  15   5   4          4.68          3.74         4.73 o                         
  16   5   4          2.56          5.81         6.07 o                         
 -15   6   4          5.16          8.49         6.04 o                         
 -14   6   4         44.07         42.99         5.56 o                         
 -13   6   4          0.12         -3.75         4.19 o                         
 -12   6   4          0.43          1.79         3.67 o                         
 -11   6   4          4.33          4.20         3.63 o                         
 -10   6   4         34.68         32.52         4.26 o                         
  -9   6   4         18.37         19.16         4.02 o                         
  -8   6   4         84.17         81.59         4.04 o                         
  -7   6   4         15.03         12.04         3.20 o                         
  -6   6   4         77.51         87.72         3.76 o                         
  -5   6   4         30.62         26.50         2.85 o                         
  -4   6   4        116.91        107.26         3.52 o                         
  -3   6   4        140.62        137.24         4.95 o                         
  -2   6   4        217.22        223.40         3.66 o                         
  -1   6   4          5.51          8.47         2.38 o                         
   0   6   4         34.49         29.59         3.19 o                         
   1   6   4        126.75        122.02         3.53 o                         
   2   6   4          7.18          1.24         2.42 o                         
   3   6   4        196.74        198.78         4.17 o                         
   4   6   4         40.63         44.44         2.46 o                         
   5   6   4        387.00        384.83         5.50 o                         
   6   6   4        258.96        251.30         5.08 o                         
   7   6   4         27.50         23.21         3.44 o                         
   8   6   4          2.22          0.09         3.20 o                         
   9   6   4         44.15         46.56         3.83 o                         
  10   6   4         15.45         16.02         3.82 o                         
  11   6   4         65.31         71.77         4.40 o                         
  12   6   4         27.54         34.68         4.36 o                         
  13   6   4          1.83         -0.35         4.58 o                         
  14   6   4          3.05          1.37         5.04 o                         
 -11   7   4          0.74          3.19         5.24 o                         
 -10   7   4          9.88         -1.99         4.94 o                         
  -9   7   4         46.22         35.94         6.03 o                         
  -8   7   4          0.04         -4.25         4.96 o                         
  -7   7   4         11.56         10.51         4.18 o                         
  -6   7   4         11.30         13.41         4.15 o                         
  -5   7   4          1.12          3.50         3.51 o                         
  -4   7   4          0.40         -3.24         3.73 o                         
  -3   7   4          7.57          9.65         3.74 o                         
  -2   7   4          9.17          6.52         2.88 o                         
  -1   7   4         17.67         14.47         3.24 o                         
   0   7   4         49.47         50.56         3.36 o                         
   1   7   4         17.37         18.32         3.18 o                         
   2   7   4         26.03         29.06         3.41 o                         
   3   7   4          2.81          1.15         2.93 o                         
   4   7   4          3.65          5.84         3.79 o                         
   5   7   4         16.68         10.73         4.42 o                         
   6   7   4         43.72         46.53         4.87 o                         
   7   7   4         89.09         81.37         6.43 o                         
   8   7   4         47.73         39.95         5.47 o                         
   9   7   4         12.13          3.34         6.56 o                         
  10   7   4          0.49          9.50         9.65 o                         
  -2   8   4         21.57         26.88         5.66 o                         
  -1   8   4          1.44          2.69         4.57 o                         
   0   8   4          0.30          2.53         4.76 o                         
   1   8   4         33.69         36.06         6.09 o                         
 -21   0   5        366.57        406.82        17.36 o                         
 -19   0   5         26.02         28.77         7.28 o                         
 -17   0   5        765.16        768.84        13.49 o                         
 -15   0   5         42.69         45.10         5.09 o                         
 -13   0   5        329.28        347.14         8.28 o                         
 -11   0   5         35.47         39.33         4.24 o                         
  -9   0   5          0.10          0.07         2.55 o                         
  -7   0   5       1521.21       1602.10        15.51 o                         
  -5   0   5         96.52        115.61         1.83 o                         
  -3   0   5         92.90        102.30         1.60 o                         
  -1   0   5       6093.57       5667.64        29.45 o                         
   1   0   5       5417.16       4953.98        58.26 o                         
   3   0   5       3375.54       3175.24        19.35 o                         
   5   0   5        677.73        660.21         5.75 o                         
   7   0   5       1576.61       1636.77        22.76 o                         
   9   0   5         25.72         24.57         3.17 o                         
  11   0   5         69.88         72.42         4.78 o                         
  13   0   5         38.39         38.81         4.96 o                         
  15   0   5         28.01         26.82         4.79 o                         
  17   0   5         89.68         88.53         6.78 o                         
  19   0   5         27.43         32.64         6.73 o                         
  21   0   5          1.35         -0.79        10.60 o                         
 -22   1   5         72.10         62.53         5.92 o                         
 -21   1   5          0.05          8.29         4.72 o                         
 -20   1   5         18.27         18.19         4.12 o                         
 -19   1   5          5.83          4.37         4.04 o                         
 -18   1   5          0.18          0.88         3.72 o                         
 -17   1   5          0.18         -1.01         3.48 o                         
 -16   1   5         11.68         16.86         3.67 o                         
 -15   1   5        171.12        180.25         5.76 o                         
 -14   1   5         34.95         37.04         3.62 o                         
 -13   1   5        135.04        149.80         4.82 o                         
 -12   1   5       1038.37       1092.56        12.55 o                         
 -11   1   5         40.58         38.26         3.22 o                         
 -10   1   5        218.54        225.20         4.50 o                         
  -9   1   5        254.74        256.82         4.68 o                         
  -8   1   5       2095.93       2169.18        21.29 o                         
  -7   1   5        184.87        192.26         2.90 o                         
  -6   1   5          0.77          3.74         1.60 o                         
  -5   1   5        188.13        175.59         2.61 o                         
  -4   1   5        207.93        197.13         1.98 o                         
  -3   1   5        914.91        861.21         3.30 o                         
  -2   1   5       1350.83       1256.70         8.49 o                         
  -1   1   5         45.98         43.10         0.93 o                         
   0   1   5       2289.83       2198.67        10.72 o                         
   1   1   5       4481.40       4265.90        16.91 o                         
   2   1   5       2758.75       2691.37        16.95 o                         
   3   1   5        419.03        438.04         4.05 o                         
   4   1   5       1052.61       1039.12         6.02 o                         
   5   1   5        530.45        529.90         7.79 o                         
   6   1   5        567.86        543.32         7.78 o                         
   7   1   5        220.42        230.19         3.41 o                         
   8   1   5        147.80        119.28         2.14 o                         
   9   1   5        663.04        660.48         7.29 o                         
  10   1   5        249.56        245.33         3.77 o                         
  11   1   5         35.60         46.13         2.29 o                         
  12   1   5         91.32         80.52         3.12 o                         
  13   1   5         23.08         21.28         2.87 o                         
  14   1   5         72.03         73.66         4.47 o                         
  15   1   5        117.76        110.45         4.75 o                         
  16   1   5          1.12         -3.32         3.32 o                         
  17   1   5         18.02         19.59         4.18 o                         
  18   1   5          0.45         -4.78         4.98 o                         
  19   1   5          0.28         -1.20         4.31 o                         
  20   1   5          5.78          1.37         5.01 o                         
  21   1   5         25.62         27.16        10.27 o                         
 -22   2   5          3.56          9.76         7.02 o                         
 -21   2   5        157.67        155.46         7.28 o                         
 -20   2   5         53.03         63.48         5.68 o                         
 -19   2   5         13.24         15.80         4.79 o                         
 -18   2   5         20.88         17.75         4.82 o                         
 -17   2   5         86.36         88.53         5.78 o                         
 -16   2   5        253.73        264.82         7.96 o                         
 -15   2   5         48.61         33.96         3.83 o                         
 -14   2   5        398.68        417.55         8.07 o                         
 -13   2   5          0.13          3.02         3.13 o                         
 -12   2   5        393.40        391.49         6.23 o                         
 -11   2   5         35.66         26.34         2.97 o                         
 -10   2   5          8.88         16.32         2.08 o                         
  -9   2   5        145.36        150.32         3.89 o                         
  -8   2   5         76.90         92.69         3.27 o                         
  -7   2   5        445.34        447.20         5.87 o                         
  -6   2   5         89.25         90.94         2.23 o                         
  -5   2   5        409.44        419.96         4.58 o                         
  -4   2   5        319.94        315.50         3.39 o                         
  -3   2   5          0.23          4.04         1.07 o                         
  -2   2   5         15.78         14.18         1.12 o                         
  -1   2   5        552.49        612.45         5.55 o                         
   0   2   5       1867.41       2006.41        14.57 o                         
   1   2   5       3064.45       3140.03        20.14 o                         
   2   2   5       1246.83       1398.68         6.56 o                         
   3   2   5       1588.89       1583.59         6.89 o                         
   4   2   5        146.57        159.54         3.11 o                         
   5   2   5       1606.89       1750.30         9.61 o                         
   6   2   5        805.22        793.28         6.21 o                         
   7   2   5       1046.11       1066.23        17.99 o                         
   8   2   5       1686.88       1686.83        11.24 o                         
   9   2   5        345.12        336.17         4.45 o                         
  10   2   5        169.27        183.68         4.12 o                         
  11   2   5         12.08         11.91         1.90 o                         
  12   2   5         54.66         53.95         2.31 o                         
  13   2   5         31.01         29.53         1.93 o                         
  14   2   5         40.13         36.83         2.79 o                         
  15   2   5          0.00         -3.28         3.28 o                         
  16   2   5          0.00          0.54         3.86 o                         
  17   2   5         10.90          8.43         4.73 o                         
  18   2   5          2.55          3.99         4.37 o                         
  19   2   5          0.24          3.27         4.06 o                         
  20   2   5         13.96         20.51         5.19 o                         
 -21   3   5          6.74          7.85         5.94 o                         
 -20   3   5          3.98          3.11         4.81 o                         
 -19   3   5          3.89         15.61         4.71 o                         
 -18   3   5         28.82         24.65         4.59 o                         
 -17   3   5         67.11         60.19         6.13 o                         
 -16   3   5          6.65          9.54         4.41 o                         
 -15   3   5         11.87         19.05         3.78 o                         
 -14   3   5        202.92        181.14         5.76 o                         
 -13   3   5         47.69         51.18         2.77 o                         
 -12   3   5          2.14          4.96         2.54 o                         
 -11   3   5        121.72        116.00         3.44 o                         
 -10   3   5         76.03         78.03         3.19 o                         
  -9   3   5          1.34          3.65         1.89 o                         
  -8   3   5         24.98         28.73         1.97 o                         
  -7   3   5         93.79         91.51         2.08 o                         
  -6   3   5         74.24         72.49         1.58 o                         
  -5   3   5        467.61        479.69         4.24 o                         
  -4   3   5         24.19         28.30         1.27 o                         
  -3   3   5        610.78        673.80         8.22 o                         
  -2   3   5        975.48       1036.01        10.60 o                         
  -1   3   5       1074.68       1229.99         9.69 o                         
   0   3   5        774.63        822.31         5.94 o                         
   1   3   5          0.72         -0.64         0.64 o                         
   2   3   5        382.65        418.82         4.44 o                         
   3   3   5        239.40        250.02         3.33 o                         
   4   3   5         45.67         58.61         1.87 o                         
   5   3   5        292.64        302.11         2.94 o                         
   6   3   5        556.29        552.58         5.74 o                         
   7   3   5         27.10         20.88         1.28 o                         
   8   3   5        469.80        463.27         4.24 o                         
   9   3   5         18.86         20.95         1.22 o                         
  10   3   5        352.96        315.29         4.19 o                         
  11   3   5         93.06         95.52         1.82 o                         
  12   3   5         42.77         40.39         2.01 o                         
  13   3   5         21.78         26.74         2.87 o                         
  14   3   5        243.88        243.00         6.86 o                         
  15   3   5          5.54         -0.01         3.92 o                         
  16   3   5         66.40         70.68         4.67 o                         
  17   3   5          3.17         -3.26         4.54 o                         
  18   3   5          5.05          8.86         4.26 o                         
  19   3   5          2.85          5.66         4.90 o                         
 -19   4   5         15.34         15.12         8.49 o                         
 -18   4   5         23.99         29.07         5.29 o                         
 -17   4   5         51.60         42.39         5.16 o                         
 -16   4   5         22.60         26.07         4.08 o                         
 -15   4   5        135.65        137.56         5.03 o                         
 -14   4   5          7.20          5.19         3.28 o                         
 -13   4   5         19.52         20.80         3.41 o                         
 -12   4   5         21.10         16.11         3.20 o                         
 -11   4   5         25.18         29.02         3.13 o                         
 -10   4   5         81.53         83.94         1.97 o                         
  -9   4   5          6.25          4.18         1.53 o                         
  -8   4   5         35.13         31.08         1.44 o                         
  -7   4   5         45.81         35.45         1.70 o                         
  -6   4   5        134.30        120.15         1.93 o                         
  -5   4   5          7.37          8.18         1.17 o                         
  -4   4   5          1.74          0.79         1.31 o                         
  -3   4   5         14.05         13.39         1.40 o                         
  -2   4   5        244.18        283.23         2.79 o                         
  -1   4   5         21.35         24.15         1.12 o                         
   0   4   5        293.29        304.50         2.42 o                         
   1   4   5         79.97         58.86         1.60 o                         
   2   4   5        616.71        590.68         7.28 o                         
   3   4   5        156.89        164.12         2.87 o                         
   4   4   5        198.16        188.44         3.03 o                         
   5   4   5       1273.83       1200.99         5.33 o                         
   6   4   5       1603.35       1584.86         7.45 o                         
   7   4   5        112.79        111.66         2.11 o                         
   8   4   5         51.40         45.99         1.83 o                         
   9   4   5        528.98        513.35         5.97 o                         
  10   4   5         45.49         48.94         2.26 o                         
  11   4   5         16.97         24.13         2.30 o                         
  12   4   5          9.25         11.01         2.88 o                         
  13   4   5          8.29         18.07         3.79 o                         
  14   4   5          0.21         -1.70         3.68 o                         
  15   4   5         12.70         14.90         4.25 o                         
  16   4   5          5.80          4.38         3.64 o                         
  17   4   5          8.32         10.48         4.10 o                         
  18   4   5         64.12         75.28         6.73 o                         
 -17   5   5          7.09         -1.26         7.40 o                         
 -16   5   5         33.58         38.57         5.95 o                         
 -15   5   5         68.60         62.25         5.77 o                         
 -14   5   5          0.00          4.77         3.73 o                         
 -13   5   5          7.47          9.58         4.29 o                         
 -12   5   5          9.41          6.83         3.57 o                         
 -11   5   5          8.87          3.67         3.20 o                         
 -10   5   5         67.96         57.25         3.65 o                         
  -9   5   5         14.44         16.75         3.10 o                         
  -8   5   5        509.16        441.90         5.18 o                         
  -7   5   5         38.33         39.42         2.59 o                         
  -6   5   5         93.83         88.37         2.24 o                         
  -5   5   5          5.60         12.35         1.90 o                         
  -4   5   5        198.18        212.13         4.09 o                         
  -3   5   5         42.89         44.22         2.32 o                         
  -2   5   5          0.94          2.13         1.34 o                         
  -1   5   5        135.78        145.71         2.02 o                         
   0   5   5         17.26         15.43         1.16 o                         
   1   5   5         30.61         31.13         1.46 o                         
   2   5   5        369.87        375.67         3.39 o                         
   3   5   5        186.83        180.37         3.05 o                         
   4   5   5          5.45          3.60         1.86 o                         
   5   5   5         21.48         20.12         1.83 o                         
   6   5   5          0.57         -1.32         1.54 o                         
   7   5   5          2.60          4.36         1.61 o                         
   8   5   5         44.22         35.50         2.52 o                         
   9   5   5        106.60         96.88         3.33 o                         
  10   5   5          2.03          0.99         2.71 o                         
  11   5   5         16.69         16.64         3.20 o                         
  12   5   5          5.18          5.24         4.20 o                         
  13   5   5         25.98         22.17         4.45 o                         
  14   5   5         30.35         29.39         4.99 o                         
  15   5   5         24.72         34.64         5.16 o                         
  16   5   5          0.43          6.25         5.78 o                         
 -15   6   5          6.42          6.29         6.96 o                         
 -14   6   5         28.32         35.74         4.58 o                         
 -13   6   5         10.96          9.73         3.60 o                         
 -12   6   5         15.87         23.03         3.87 o                         
 -11   6   5          1.48          5.97         3.95 o                         
 -10   6   5         17.41         11.77         3.83 o                         
  -9   6   5         15.79         13.88         3.43 o                         
  -8   6   5          4.95          4.35         3.51 o                         
  -7   6   5         77.66         71.87         4.56 o                         
  -6   6   5        191.05        170.69         5.24 o                         
  -5   6   5         39.47         33.98         2.98 o                         
  -4   6   5        271.66        270.51         6.41 o                         
  -3   6   5         48.55         49.39         3.37 o                         
  -2   6   5        193.80        191.72         3.85 o                         
  -1   6   5          0.00          0.91         2.22 o                         
   0   6   5          0.01         -0.82         2.29 o                         
   1   6   5        186.57        195.09         4.09 o                         
   2   6   5          2.49          6.30         2.87 o                         
   3   6   5         48.90         50.05         2.48 o                         
   4   6   5         34.30         38.05         2.45 o                         
   5   6   5          0.70          1.05         2.27 o                         
   6   6   5          0.08         -2.80         2.80 o                         
   7   6   5         14.24         13.46         3.02 o                         
   8   6   5         20.80         19.07         3.35 o                         
   9   6   5          5.36          2.72         3.28 o                         
  10   6   5          0.76         -3.22         3.22 o                         
  11   6   5        124.72        136.31         5.26 o                         
  12   6   5         21.96         29.76         4.60 o                         
  13   6   5         26.66         27.19         5.01 o                         
 -11   7   5         45.45         41.02         7.01 o                         
 -10   7   5          9.88          6.44         5.41 o                         
  -9   7   5         39.44         53.94         6.01 o                         
  -8   7   5         14.63         14.50         4.86 o                         
  -7   7   5          0.07          2.54         3.86 o                         
  -6   7   5         34.47         47.17         4.88 o                         
  -5   7   5         32.53         39.31         4.15 o                         
  -4   7   5          7.02          6.14         3.84 o                         
  -3   7   5          0.39          4.91         4.10 o                         
  -2   7   5          4.19          2.45         3.06 o                         
  -1   7   5          0.02          1.10         3.05 o                         
   0   7   5         41.71         51.32         3.36 o                         
   1   7   5          5.69          3.56         3.10 o                         
   2   7   5          8.04          9.06         3.26 o                         
   3   7   5          1.25         -0.48         3.69 o                         
   4   7   5         19.02         15.90         4.64 o                         
   5   7   5          4.31          3.00         4.84 o                         
   6   7   5         21.59          6.79         5.49 o                         
   7   7   5          4.26          6.45         4.72 o                         
   8   7   5          1.60          0.68         4.91 o                         
   9   7   5         49.25         51.40         6.39 o                         
 -22   0   6        106.30        100.16         9.21 o                         
 -20   0   6         18.50          6.67         8.43 o                         
 -18   0   6         29.31         47.15         9.08 o                         
 -16   0   6       1387.33       1429.50        23.44 o                         
 -14   0   6        850.85        858.92        11.93 o                         
 -12   0   6          0.01          3.04         3.10 o                         
 -10   0   6         13.84         19.29         4.29 o                         
  -8   0   6        310.26        346.98         8.24 o                         
  -6   0   6       5710.58       5918.12        47.23 o                         
  -4   0   6       1645.49       1665.47        22.61 o                         
  -2   0   6        238.98        195.27         2.09 o                         
   0   0   6       1238.14       1237.84         6.64 o                         
   2   0   6        637.06        626.63         4.14 o                         
   4   0   6        340.03        383.31         5.25 o                         
   6   0   6        499.19        453.81         6.99 o                         
   8   0   6         37.20         34.05         2.83 o                         
  10   0   6        111.48        102.38         4.11 o                         
  12   0   6         58.65         69.21         6.04 o                         
  14   0   6        977.74        933.70        17.54 o                         
  16   0   6        290.24        301.32        10.61 o                         
  18   0   6         35.47         30.57         8.97 o                         
  20   0   6          5.75         -1.89         6.89 o                         
 -22   1   6         14.65          8.83         5.28 o                         
 -21   1   6         55.02         54.50         4.93 o                         
 -20   1   6          0.38          3.50         4.99 o                         
 -19   1   6         80.30         72.87         5.10 o                         
 -18   1   6          2.19          2.78         3.19 o                         
 -17   1   6        621.35        583.05         9.10 o                         
 -16   1   6        232.17        219.66         5.58 o                         
 -15   1   6        237.48        231.71         6.90 o                         
 -14   1   6       2096.13       2027.12        17.30 o                         
 -13   1   6        597.52        570.48         8.28 o                         
 -12   1   6        203.34        193.72         5.21 o                         
 -11   1   6         44.92         45.54         3.88 o                         
 -10   1   6          1.02          2.66         2.76 o                         
  -9   1   6        300.30        309.83         5.62 o                         
  -8   1   6       1894.62       1978.69        10.73 o                         
  -7   1   6          0.66          2.03         1.45 o                         
  -6   1   6        827.68        903.36        13.00 o                         
  -5   1   6        111.96        119.31         2.35 o                         
  -4   1   6        231.39        229.54         3.32 o                         
  -3   1   6         68.50         64.22         1.74 o                         
  -2   1   6        107.13         99.86         1.86 o                         
  -1   1   6        582.40        546.58         4.33 o                         
   0   1   6         48.70         78.37         1.91 o                         
   1   1   6        869.49        818.08         4.75 o                         
   2   1   6         78.36         83.45         2.28 o                         
   3   1   6         82.24         92.45         1.62 o                         
   4   1   6        884.30        915.80         7.93 o                         
   5   1   6       1059.40        993.27         5.26 o                         
   6   1   6       2124.91       2101.50        10.72 o                         
   7   1   6        115.06        127.67         2.80 o                         
   8   1   6         22.67         20.13         1.58 o                         
   9   1   6          2.37          0.98         1.40 o                         
  10   1   6         12.97         14.27         1.67 o                         
  11   1   6          1.58          0.01         1.74 o                         
  12   1   6        234.59        248.68         5.14 o                         
  13   1   6         43.62         50.81         3.15 o                         
  14   1   6         44.15         46.37         3.94 o                         
  15   1   6          1.70          1.16         3.05 o                         
  16   1   6         26.27         27.23         4.55 o                         
  17   1   6          0.25         -1.97         4.06 o                         
  18   1   6          4.85          8.86         5.25 o                         
  19   1   6          0.69          3.39         4.52 o                         
  20   1   6         17.42         15.51         7.79 o                         
 -22   2   6          3.97          7.51         5.65 o                         
 -21   2   6         32.69         55.42         5.58 o                         
 -20   2   6          0.19          1.05         4.48 o                         
 -19   2   6         18.33         19.38         4.77 o                         
 -18   2   6         27.13         20.37         5.15 o                         
 -17   2   6          2.62          6.03         4.10 o                         
 -16   2   6         12.58          5.41         3.09 o                         
 -15   2   6        111.16        115.69         4.01 o                         
 -14   2   6         30.91         40.38         4.16 o                         
 -13   2   6         90.07         92.21         3.83 o                         
 -12   2   6        979.11        977.18        13.05 o                         
 -11   2   6        180.37        159.62         3.40 o                         
 -10   2   6        443.68        443.98         5.88 o                         
  -9   2   6        252.17        264.92         4.15 o                         
  -8   2   6         57.24         60.11         2.54 o                         
  -7   2   6          0.00          1.29         1.33 o                         
  -6   2   6         73.18         73.59         1.51 o                         
  -5   2   6        100.55         96.46         2.07 o                         
  -4   2   6        340.70        360.35         4.51 o                         
  -3   2   6        660.74        644.90         4.57 o                         
  -2   2   6          0.69          1.20         0.88 o                         
  -1   2   6         99.92         87.19         2.13 o                         
   0   2   6       2446.40       2676.44        12.73 o                         
   1   2   6         89.02        101.25         1.63 o                         
   2   2   6         27.11         32.90         0.92 o                         
   3   2   6        642.09        708.78         8.25 o                         
   4   2   6          0.38          0.69         1.16 o                         
   5   2   6        518.56        524.48         4.69 o                         
   6   2   6         43.41         38.57         1.24 o                         
   7   2   6          9.52         15.16         1.49 o                         
   8   2   6        449.42        463.32         5.96 o                         
   9   2   6         13.67         20.13         2.09 o                         
  10   2   6        105.19        104.21         3.55 o                         
  11   2   6        177.22        185.09         5.99 o                         
  12   2   6          6.95          7.09         3.40 o                         
  13   2   6         18.97         23.56         3.44 o                         
  14   2   6         30.24         32.46         3.71 o                         
  15   2   6          1.59          3.79         3.61 o                         
  16   2   6         81.09         76.23         4.66 o                         
  17   2   6          9.19          4.35         4.86 o                         
  18   2   6          3.74          0.07         4.79 o                         
  19   2   6          8.09         12.99         4.63 o                         
  20   2   6          0.44          5.02         6.72 o                         
 -21   3   6          0.00          2.35         5.50 o                         
 -20   3   6         21.17         37.71         4.49 o                         
 -19   3   6        255.73        252.27         7.47 o                         
 -18   3   6         16.48         29.19         4.16 o                         
 -17   3   6          0.07          4.45         3.44 o                         
 -16   3   6         41.00         45.29         3.98 o                         
 -15   3   6          3.53          2.92         3.08 o                         
 -14   3   6         13.43         18.37         3.28 o                         
 -13   3   6         47.23         53.09         4.00 o                         
 -12   3   6         35.90         34.42         3.10 o                         
 -11   3   6        248.78        262.74         6.64 o                         
 -10   3   6        127.05        124.03         3.77 o                         
  -9   3   6        496.80        512.56         6.18 o                         
  -8   3   6         17.94         20.76         1.68 o                         
  -7   3   6        107.24         97.65         1.92 o                         
  -6   3   6         10.64          6.91         1.23 o                         
  -5   3   6        260.03        253.62         4.59 o                         
  -4   3   6         24.96         23.41         1.47 o                         
  -3   3   6        189.15        193.94         3.07 o                         
  -2   3   6         70.35         82.99         2.04 o                         
  -1   3   6        204.34        224.90         2.01 o                         
   0   3   6         67.22         73.13         1.17 o                         
   1   3   6        254.48        283.60         2.62 o                         
   2   3   6         17.25         20.12         1.03 o                         
   3   3   6        106.01        107.44         2.06 o                         
   4   3   6         14.28         18.19         1.59 o                         
   5   3   6        383.68        370.71         5.09 o                         
   6   3   6         17.19         26.33         1.89 o                         
   7   3   6        129.57        141.06         3.31 o                         
   8   3   6        143.00        150.12         2.14 o                         
   9   3   6       1368.77       1300.28        22.59 o                         
  10   3   6         59.60         51.28         1.98 o                         
  11   3   6        279.20        255.60         4.60 o                         
  12   3   6         10.40          9.21         2.64 o                         
  13   3   6          0.43         -2.40         2.40 o                         
  14   3   6        199.78        186.20         6.46 o                         
  15   3   6         11.92         16.63         4.16 o                         
  16   3   6         32.71         34.11         4.98 o                         
  17   3   6        102.85        112.44         6.87 o                         
  18   3   6         10.94         17.20         5.02 o                         
  19   3   6          0.88          2.70         5.51 o                         
 -19   4   6          0.28          1.24         6.92 o                         
 -18   4   6        154.71        163.55         8.01 o                         
 -17   4   6        155.22        151.57         6.48 o                         
 -16   4   6        184.15        184.67         6.85 o                         
 -15   4   6         21.80         21.53         3.78 o                         
 -14   4   6         77.35         68.01         3.92 o                         
 -13   4   6         43.27         38.44         3.76 o                         
 -12   4   6        102.77         87.49         4.14 o                         
 -11   4   6          6.73          3.93         1.94 o                         
 -10   4   6         17.68         16.18         1.67 o                         
  -9   4   6         75.01         64.72         1.85 o                         
  -8   4   6        241.03        223.80         4.04 o                         
  -7   4   6         42.30         44.15         1.77 o                         
  -6   4   6          4.54          4.29         1.24 o                         
  -5   4   6          3.52          2.49         1.07 o                         
  -4   4   6          0.03         -0.90         1.07 o                         
  -3   4   6          2.90          2.56         1.68 o                         
  -2   4   6         67.34         67.02         1.83 o                         
  -1   4   6         10.04         10.49         1.16 o                         
   0   4   6        206.05        212.55         2.04 o                         
   1   4   6         69.23         73.42         1.78 o                         
   2   4   6        209.02        211.91         3.00 o                         
   3   4   6        121.65        124.75         2.37 o                         
   4   4   6         21.98         20.20         1.90 o                         
   5   4   6         53.91         48.74         1.65 o                         
   6   4   6         53.84         56.22         2.20 o                         
   7   4   6          0.31         -0.36         1.71 o                         
   8   4   6        571.00        570.73         6.58 o                         
   9   4   6        624.72        629.37         7.29 o                         
  10   4   6        113.51        108.61         2.87 o                         
  11   4   6        165.62        165.30         5.03 o                         
  12   4   6         73.22         70.95         4.81 o                         
  13   4   6          0.06         -1.61         3.70 o                         
  14   4   6         76.12         80.67         5.08 o                         
  15   4   6         33.54         30.17         4.44 o                         
  16   4   6         17.79         16.46         4.72 o                         
  17   4   6         97.45        102.42         5.93 o                         
 -17   5   6         17.22         22.13         7.31 o                         
 -16   5   6         12.69          3.42         4.66 o                         
 -15   5   6         29.03         27.78         5.06 o                         
 -14   5   6          5.12         -0.31         4.17 o                         
 -13   5   6         45.58         40.35         4.33 o                         
 -12   5   6         42.27         32.78         4.10 o                         
 -11   5   6          1.63          2.45         3.32 o                         
 -10   5   6        298.06        265.16         6.62 o                         
  -9   5   6          0.52          4.51         2.84 o                         
  -8   5   6         15.54         13.10         2.66 o                         
  -7   5   6         86.94         78.75         3.30 o                         
  -6   5   6        127.75        123.58         3.61 o                         
  -5   5   6        119.98        105.85         2.13 o                         
  -4   5   6         93.68         94.63         1.80 o                         
  -3   5   6         29.20         20.53         1.66 o                         
  -2   5   6         13.47         15.62         1.28 o                         
  -1   5   6        342.93        336.06         3.26 o                         
   0   5   6         61.64         58.01         1.84 o                         
   1   5   6         33.40         33.81         1.90 o                         
   2   5   6        187.39        194.08         3.05 o                         
   3   5   6          1.07          2.41         1.52 o                         
   4   5   6        595.61        596.62         6.85 o                         
   5   5   6          7.75          6.72         2.09 o                         
   6   5   6         17.96         19.30         2.09 o                         
   7   5   6         25.35         22.18         2.40 o                         
   8   5   6        195.25        199.10         4.34 o                         
   9   5   6        248.97        224.54         4.61 o                         
  10   5   6        512.37        480.62         6.31 o                         
  11   5   6        583.06        594.19         7.70 o                         
  12   5   6         79.49         61.04         4.52 o                         
  13   5   6         23.75         25.84         4.61 o                         
  14   5   6         25.91         25.17         4.71 o                         
  15   5   6         10.87         10.27         5.22 o                         
  16   5   6         89.77        105.03         9.22 o                         
 -15   6   6          9.94         24.44         7.42 o                         
 -14   6   6          4.47          1.87         5.37 o                         
 -13   6   6         22.52         26.38         4.24 o                         
 -12   6   6          0.08         -1.17         4.07 o                         
 -11   6   6        136.09        118.26         5.30 o                         
 -10   6   6         32.16         28.72         4.08 o                         
  -9   6   6         27.90         19.95         4.19 o                         
  -8   6   6         12.27          1.74         4.26 o                         
  -7   6   6         98.01         91.76         5.02 o                         
  -6   6   6         56.69         51.12         5.70 o                         
  -5   6   6         48.67         46.74         3.46 o                         
  -4   6   6        255.29        259.26         5.79 o                         
  -3   6   6          4.77          6.09         2.80 o                         
  -2   6   6        140.20        126.10         4.32 o                         
  -1   6   6        110.94        112.44         3.24 o                         
   0   6   6         39.24         44.86         2.96 o                         
   1   6   6         29.70         25.93         2.67 o                         
   2   6   6         45.89         48.40         2.76 o                         
   3   6   6         21.22         23.43         3.01 o                         
   4   6   6          5.49          5.30         1.94 o                         
   5   6   6          1.81          0.80         2.56 o                         
   6   6   6          1.62          3.19         3.99 o                         
   7   6   6         60.78         64.52         3.87 o                         
   8   6   6        105.55        115.90         4.51 o                         
   9   6   6         39.56         46.07         3.84 o                         
  10   6   6        128.35        134.85         4.90 o                         
  11   6   6          0.68          1.02         3.77 o                         
  12   6   6         90.82         69.57         5.37 o                         
  13   6   6        197.06        162.67         7.27 o                         
 -11   7   6          0.07          3.84         6.49 o                         
 -10   7   6        137.69        148.45         8.34 o                         
  -9   7   6         32.55         31.60         5.15 o                         
  -8   7   6         42.47         46.54         5.71 o                         
  -7   7   6          0.64          1.83         3.94 o                         
  -6   7   6         96.68         77.99         5.69 o                         
  -5   7   6          0.27         -0.83         3.87 o                         
  -4   7   6         26.81         25.04         4.05 o                         
  -3   7   6          0.05         -3.76         3.93 o                         
  -2   7   6          6.29          4.67         3.39 o                         
  -1   7   6          0.00         -1.69         3.05 o                         
   0   7   6          2.63          0.97         2.98 o                         
   1   7   6          0.99          2.58         3.53 o                         
   2   7   6         28.81         37.33         4.26 o                         
   3   7   6         47.44         48.83         4.00 o                         
   4   7   6         12.99         12.29         4.50 o                         
   5   7   6         17.40         15.93         5.45 o                         
   6   7   6         12.89         15.63         5.57 o                         
   7   7   6         13.24         10.06         5.57 o                         
   8   7   6          9.05          8.84         5.75 o                         
   9   7   6          0.46         -0.37         6.74 o                         
 -21   0   7         19.52          1.21         6.54 o                         
 -19   0   7        120.63        124.86         7.39 o                         
 -17   0   7         84.00         88.53         9.38 o                         
 -15   0   7        254.29        246.13        10.87 o                         
 -13   0   7         82.64         82.88         5.99 o                         
 -11   0   7        239.50        232.64         6.83 o                         
  -9   0   7        712.58        825.26        12.78 o                         
  -7   0   7        383.95        386.79         6.42 o                         
  -5   0   7       1168.19       1208.17         8.06 o                         
  -3   0   7       3795.44       3946.32        28.66 o                         
  -1   0   7       3131.55       3011.55        16.02 o                         
   1   0   7       2316.63       2212.16        31.61 o                         
   3   0   7         69.11         47.13         2.92 o                         
   5   0   7       1770.87       1783.31        19.77 o                         
   7   0   7          0.36          0.67         1.79 o                         
   9   0   7         70.13         63.44         3.45 o                         
  11   0   7         36.85         38.25         4.95 o                         
  13   0   7         68.19         70.98         5.47 o                         
  15   0   7         69.84         63.93         6.93 o                         
  17   0   7         82.34         77.84         6.51 o                         
  19   0   7         20.57         23.22         7.06 o                         
 -22   1   7          4.61         -1.76         5.42 o                         
 -21   1   7         51.51         48.67         5.65 o                         
 -20   1   7          0.18          1.09         4.95 o                         
 -19   1   7         16.31         14.31         3.99 o                         
 -18   1   7         12.07         12.09         3.81 o                         
 -17   1   7          3.55          4.24         3.29 o                         
 -16   1   7         86.51         97.56         4.64 o                         
 -15   1   7        213.66        197.28         4.96 o                         
 -14   1   7        495.43        504.97         7.05 o                         
 -13   1   7         31.90         29.57         3.14 o                         
 -12   1   7         48.79         41.56         3.16 o                         
 -11   1   7        136.90        134.60         3.54 o                         
 -10   1   7        541.63        527.22         6.11 o                         
  -9   1   7          6.13          5.64         2.06 o                         
  -8   1   7        365.00        365.14         4.75 o                         
  -7   1   7          0.07         -0.32         1.36 o                         
  -6   1   7          0.89          0.18         1.28 o                         
  -5   1   7       1184.95       1170.09         9.83 o                         
  -4   1   7        126.34        128.10         2.30 o                         
  -3   1   7         27.61         38.83         2.13 o                         
  -2   1   7        101.87        117.29         2.35 o                         
  -1   1   7       2138.64       2201.80         9.98 o                         
   0   1   7       1438.84       1507.44        13.75 o                         
   1   1   7          9.09         12.70         2.00 o                         
   2   1   7        112.17         94.52         2.21 o                         
   3   1   7       3850.00       4022.25        22.64 o                         
   4   1   7        108.19        107.37         2.05 o                         
   5   1   7        129.53        120.09         1.96 o                         
   6   1   7        468.42        495.23         4.88 o                         
   7   1   7          0.95          2.69         1.55 o                         
   8   1   7        194.81        195.42         4.30 o                         
   9   1   7        481.62        518.62         7.00 o                         
  10   1   7       1375.98       1429.82        12.33 o                         
  11   1   7        384.71        371.60         7.03 o                         
  12   1   7        178.60        167.48         5.36 o                         
  13   1   7        169.82        172.71         6.91 o                         
  14   1   7        133.22        119.25         4.94 o                         
  15   1   7         83.65         90.62         5.33 o                         
  16   1   7          1.02         -2.43         4.51 o                         
  17   1   7          3.01          1.45         4.89 o                         
  18   1   7         52.03         48.90         5.27 o                         
  19   1   7         10.78         -1.76         7.31 o                         
  20   1   7          8.03         -0.48        10.48 o                         
 -21   2   7        159.02        154.32         7.21 o                         
 -20   2   7         38.60         50.56         6.71 o                         
 -19   2   7         32.92         42.41         4.53 o                         
 -18   2   7         38.72         46.99         5.18 o                         
 -17   2   7          0.72          1.20         4.06 o                         
 -16   2   7          4.36         12.04         3.00 o                         
 -15   2   7         42.05         39.80         4.17 o                         
 -14   2   7        163.65        151.63         3.91 o                         
 -13   2   7         90.99         82.36         3.00 o                         
 -12   2   7        188.72        169.26         3.51 o                         
 -11   2   7         34.97         37.80         2.61 o                         
 -10   2   7         48.92         59.97         2.75 o                         
  -9   2   7          1.19         -0.09         1.62 o                         
  -8   2   7        152.07        132.95         3.42 o                         
  -7   2   7        125.82        109.47         1.76 o                         
  -6   2   7         16.69         25.07         1.14 o                         
  -5   2   7         29.53         29.17         0.76 o                         
  -4   2   7        114.53        114.33         1.70 o                         
  -3   2   7        352.90        349.26         4.74 o                         
  -2   2   7         43.57         39.72         1.41 o                         
  -1   2   7       1460.00       1564.72         6.57 o                         
   0   2   7         54.37         76.16         2.30 o                         
   1   2   7        357.81        408.30         4.24 o                         
   2   2   7        342.28        368.85         3.86 o                         
   3   2   7        289.30        298.74         2.36 o                         
   4   2   7         51.90         46.33         1.67 o                         
   5   2   7         24.99         33.04         1.53 o                         
   6   2   7         45.77         51.69         1.87 o                         
   7   2   7          0.01         -1.11         1.57 o                         
   8   2   7        358.55        372.52         5.80 o                         
   9   2   7         98.25         88.33         2.98 o                         
  10   2   7        352.26        336.25         6.96 o                         
  11   2   7        697.36        686.01         9.06 o                         
  12   2   7        283.34        283.78         5.92 o                         
  13   2   7         95.85         85.96         4.37 o                         
  14   2   7         19.17         16.77         4.57 o                         
  15   2   7          5.39          5.38         3.62 o                         
  16   2   7          4.86          5.87         3.53 o                         
  17   2   7          1.40         -2.31         5.13 o                         
  18   2   7         25.53         23.08         5.09 o                         
  19   2   7          0.79         -5.62         5.62 o                         
 -21   3   7         12.88          8.81         6.07 o                         
 -20   3   7         84.90        113.76         5.86 o                         
 -19   3   7         22.37         23.96         4.10 o                         
 -18   3   7          7.25          7.54         3.37 o                         
 -17   3   7          1.73         -0.72         3.29 o                         
 -16   3   7         12.86         10.51         3.15 o                         
 -15   3   7          0.70          1.38         2.78 o                         
 -14   3   7        129.61        121.46         4.51 o                         
 -13   3   7         36.68         41.12         3.48 o                         
 -12   3   7        401.25        401.18         7.37 o                         
 -11   3   7         70.31         68.13         2.89 o                         
 -10   3   7          0.94         -1.21         2.13 o                         
  -9   3   7        437.15        459.67         6.12 o                         
  -8   3   7        373.73        352.23         3.25 o                         
  -7   3   7         96.06         99.80         3.15 o                         
  -6   3   7         18.40         18.24         1.67 o                         
  -5   3   7        129.63        123.09         2.12 o                         
  -4   3   7         72.37         57.23         1.78 o                         
  -3   3   7        110.68        138.61         3.11 o                         
  -2   3   7         87.45         92.50         1.83 o                         
  -1   3   7          2.24          1.38         0.90 o                         
   0   3   7        201.93        186.89         2.38 o                         
   1   3   7         49.34         48.52         1.18 o                         
   2   3   7        557.68        552.49         3.55 o                         
   3   3   7         32.65         42.80         1.77 o                         
   4   3   7          3.61          7.41         1.75 o                         
   5   3   7          6.85          5.56         2.02 o                         
   6   3   7        133.15        143.11         3.09 o                         
   7   3   7        199.12        178.90         2.79 o                         
   8   3   7        306.08        288.81         3.76 o                         
   9   3   7        343.75        308.47         4.66 o                         
  10   3   7        208.07        184.65         3.78 o                         
  11   3   7         65.98         58.50         3.32 o                         
  12   3   7         47.13         41.47         3.43 o                         
  13   3   7          4.03          0.64         2.80 o                         
  14   3   7          1.71          2.23         4.07 o                         
  15   3   7          2.70         -0.68         4.10 o                         
  16   3   7        158.63        166.75         6.19 o                         
  17   3   7         12.34          6.96         4.77 o                         
  18   3   7          8.94          6.71         4.59 o                         
 -19   4   7         15.67         18.64         5.36 o                         
 -18   4   7         19.15         22.44         4.52 o                         
 -17   4   7          4.16          1.46         4.56 o                         
 -16   4   7         33.81         33.30         4.89 o                         
 -15   4   7          8.94          9.30         4.39 o                         
 -14   4   7         14.02         16.10         3.54 o                         
 -13   4   7        210.68        219.87         5.41 o                         
 -12   4   7          2.60          3.67         2.29 o                         
 -11   4   7        213.66        201.65         6.73 o                         
 -10   4   7          4.18          6.06         2.15 o                         
  -9   4   7         27.71         20.17         1.61 o                         
  -8   4   7         68.82         59.37         2.00 o                         
  -7   4   7         24.09         17.06         1.53 o                         
  -6   4   7          3.50          5.19         1.27 o                         
  -5   4   7          1.10          0.91         1.33 o                         
  -4   4   7        110.24         99.04         3.16 o                         
  -3   4   7          1.29          2.88         2.34 o                         
  -2   4   7          5.85          4.35         1.45 o                         
  -1   4   7         45.56         44.68         1.41 o                         
   0   4   7          0.73          2.09         1.07 o                         
   1   4   7         11.40         11.21         1.30 o                         
   2   4   7          2.91          3.05         1.34 o                         
   3   4   7        472.09        468.03         6.11 o                         
   4   4   7        750.11        757.63         6.90 o                         
   5   4   7        170.63        163.22         3.20 o                         
   6   4   7        250.63        271.70         4.55 o                         
   7   4   7         27.40         25.22         2.17 o                         
   8   4   7        108.09         99.59         3.53 o                         
   9   4   7          5.23          5.16         2.12 o                         
  10   4   7         43.67         44.84         3.25 o                         
  11   4   7         28.91         26.64         3.24 o                         
  12   4   7         57.88         53.73         3.77 o                         
  13   4   7         11.94          5.62         3.66 o                         
  14   4   7          9.67          6.41         4.48 o                         
  15   4   7         15.95         18.02         4.33 o                         
  16   4   7          4.03          1.70         4.47 o                         
  17   4   7          5.43         10.34         5.36 o                         
 -17   5   7          1.65          4.13         7.59 o                         
 -16   5   7          6.60         15.04         4.27 o                         
 -15   5   7          0.67          2.81         4.08 o                         
 -14   5   7         31.27         29.27         4.74 o                         
 -13   5   7         13.34         16.13         4.31 o                         
 -12   5   7          5.57          6.04         3.91 o                         
 -11   5   7         20.45         16.25         3.84 o                         
 -10   5   7          7.96         11.86         3.67 o                         
  -9   5   7          8.35          8.10         2.82 o                         
  -8   5   7          4.82          1.96         2.61 o                         
  -7   5   7          1.91         -2.15         2.71 o                         
  -6   5   7         19.89         24.25         2.96 o                         
  -5   5   7          3.61          2.59         1.70 o                         
  -4   5   7         10.91          6.24         1.79 o                         
  -3   5   7         21.25         30.79         2.08 o                         
  -2   5   7         90.61         85.78         2.23 o                         
  -1   5   7        127.05        114.50         1.97 o                         
   0   5   7         30.42         33.27         1.90 o                         
   1   5   7         17.13         19.41         1.73 o                         
   2   5   7         75.51         74.61         2.02 o                         
   3   5   7        115.81        113.06         3.24 o                         
   4   5   7         87.58         81.88         2.51 o                         
   5   5   7         45.42         43.36         2.51 o                         
   6   5   7        138.15        138.36         3.38 o                         
   7   5   7         56.63         51.74         2.87 o                         
   8   5   7        100.62         99.39         3.48 o                         
   9   5   7        135.41        129.44         3.81 o                         
  10   5   7        201.84        182.65         4.72 o                         
  11   5   7        131.33        127.81         5.23 o                         
  12   5   7          6.60          7.73         3.69 o                         
  13   5   7          0.79         -1.81         4.11 o                         
  14   5   7          0.00         -0.83         4.39 o                         
  15   5   7         19.31         24.01         5.83 o                         
 -14   6   7         14.47         25.98         5.92 o                         
 -13   6   7        115.75        139.79         6.17 o                         
 -12   6   7          1.18          4.42         4.22 o                         
 -11   6   7          7.70         10.59         4.24 o                         
 -10   6   7         31.60         14.25         4.02 o                         
  -9   6   7         39.55         43.16         4.50 o                         
  -8   6   7         17.11         17.45         3.96 o                         
  -7   6   7          5.08          3.05         4.48 o                         
  -6   6   7        439.63        425.81        10.69 o                         
  -5   6   7         57.82         50.97         4.83 o                         
  -4   6   7          6.28          3.46         2.92 o                         
  -3   6   7         17.68         18.60         3.16 o                         
  -2   6   7         18.72         25.68         3.61 o                         
  -1   6   7         66.41         64.29         3.70 o                         
   0   6   7         25.51         25.17         3.70 o                         
   1   6   7         15.05         13.85         3.09 o                         
   2   6   7         62.94         65.15         3.08 o                         
   3   6   7         35.36         37.97         3.19 o                         
   4   6   7         15.90         12.89         3.32 o                         
   5   6   7        181.00        190.94         5.09 o                         
   6   6   7          0.00         -1.05         3.68 o                         
   7   6   7         38.00         42.71         4.51 o                         
   8   6   7        106.47         98.11         4.78 o                         
   9   6   7          0.07         -0.42         3.15 o                         
  10   6   7          1.07          1.84         3.47 o                         
  11   6   7          9.59          6.19         3.75 o                         
  12   6   7        171.69        157.72         7.56 o                         
 -10   7   7          1.18         -0.69         5.44 o                         
  -9   7   7        187.98        190.30         6.55 o                         
  -8   7   7         29.16         30.78         4.67 o                         
  -7   7   7          3.17          0.42         4.63 o                         
  -6   7   7         26.24         20.31         4.57 o                         
  -5   7   7         55.40         50.40         5.33 o                         
  -4   7   7         17.89         12.37         4.38 o                         
  -3   7   7         29.16         26.49         4.61 o                         
  -2   7   7         29.93         33.57         3.98 o                         
  -1   7   7          0.00         -1.16         3.59 o                         
   0   7   7          0.53         -1.24         3.46 o                         
   1   7   7          6.14          2.98         3.72 o                         
   2   7   7          6.70          9.60         3.98 o                         
   3   7   7         47.47         47.84         5.16 o                         
   4   7   7          8.66          1.41         4.44 o                         
   5   7   7        285.02        285.94         9.05 o                         
   6   7   7          0.10          1.27         4.69 o                         
   7   7   7         63.44         64.47         7.03 o                         
   8   7   7          8.56          7.41         6.51 o                         
 -22   0   8          9.26         16.38         6.96 o                         
 -20   0   8         40.95         43.76         7.31 o                         
 -18   0   8         16.60         13.25         5.01 o                         
 -16   0   8         21.67         26.33         5.82 o                         
 -14   0   8         10.04          8.88         5.75 o                         
 -12   0   8        628.15        615.16        13.04 o                         
 -10   0   8        347.82        379.76         9.87 o                         
  -8   0   8        866.05        800.77        22.28 o                         
  -6   0   8       5615.28       5939.67        64.27 o                         
  -4   0   8       2852.27       3119.47        22.31 o                         
  -2   0   8        215.27        213.12         4.42 o                         
   0   0   8        214.74        234.43         3.72 o                         
   2   0   8       1033.82       1050.61        10.62 o                         
   4   0   8        503.29        557.14         6.56 o                         
   6   0   8        112.93         93.59         3.09 o                         
   8   0   8        479.56        512.18         7.80 o                         
  10   0   8         10.53          9.48         2.57 o                         
  12   0   8         11.68         13.16         4.30 o                         
  14   0   8       1119.04       1265.55        19.75 o                         
  16   0   8        344.47        340.65        10.91 o                         
  18   0   8         11.57         25.81         9.24 o                         
  20   0   8          0.51          2.08        11.47 o                         
 -22   1   8          3.72          5.76         5.66 o                         
 -21   1   8         27.05         32.84         5.89 o                         
 -20   1   8         32.93         35.72         6.26 o                         
 -19   1   8        118.15        127.43         7.04 o                         
 -18   1   8         34.42         33.55         4.26 o                         
 -17   1   8          2.37          1.54         3.29 o                         
 -16   1   8          8.64          8.39         3.40 o                         
 -15   1   8         21.91         19.57         3.41 o                         
 -14   1   8         51.29         57.39         3.50 o                         
 -13   1   8          0.20          0.35         2.57 o                         
 -12   1   8         28.09         23.35         2.57 o                         
 -11   1   8          1.69          1.75         2.00 o                         
 -10   1   8        203.19        193.76         4.40 o                         
  -9   1   8        147.44        165.16         3.38 o                         
  -8   1   8         74.52         76.44         2.20 o                         
  -7   1   8        341.73        341.95         3.50 o                         
  -6   1   8         14.61         14.48         1.20 o                         
  -5   1   8        228.56        227.76         2.70 o                         
  -4   1   8        859.89        936.21         6.31 o                         
  -3   1   8        196.43        219.44         2.44 o                         
  -2   1   8       1118.35       1191.97         8.47 o                         
  -1   1   8         10.98          7.99         1.27 o                         
   0   1   8        454.86        397.78         7.13 o                         
   1   1   8        572.15        571.24         6.20 o                         
   2   1   8         11.48         18.11         1.59 o                         
   3   1   8         57.73         58.40         1.58 o                         
   4   1   8        354.15        318.03         3.22 o                         
   5   1   8        684.16        695.45         5.58 o                         
   6   1   8         32.12         42.46         1.99 o                         
   7   1   8       1001.83        998.54         6.99 o                         
   8   1   8        115.26        119.48         2.84 o                         
   9   1   8         48.64         46.19         2.70 o                         
  10   1   8          0.14          0.45         2.61 o                         
  11   1   8         22.31         22.11         3.97 o                         
  12   1   8         22.03         20.46         2.13 o                         
  13   1   8         57.53         60.57         5.13 o                         
  14   1   8        108.19        118.96         6.26 o                         
  15   1   8          0.67          2.01         4.04 o                         
  16   1   8        188.91        207.85         9.35 o                         
  17   1   8         44.00         47.74         5.20 o                         
  18   1   8         21.42         20.19         5.70 o                         
  19   1   8         84.97         93.77         8.42 o                         
 -21   2   8          0.62         -5.49         5.49 o                         
 -20   2   8          1.27         -2.29         4.57 o                         
 -19   2   8         21.59         26.72         4.69 o                         
 -18   2   8          6.31          9.27         3.83 o                         
 -17   2   8        117.57        114.59         5.25 o                         
 -16   2   8        329.66        322.03         7.16 o                         
 -15   2   8          2.09          2.44         2.42 o                         
 -14   2   8         23.87         23.53         2.43 o                         
 -13   2   8        205.55        200.77         5.04 o                         
 -12   2   8        766.86        742.19         8.47 o                         
 -11   2   8        213.01        210.42         4.15 o                         
 -10   2   8       1284.64       1244.06        15.06 o                         
  -9   2   8         10.57         11.08         1.65 o                         
  -8   2   8        659.42        631.85         6.98 o                         
  -7   2   8        218.30        204.14         4.22 o                         
  -6   2   8          0.01          1.77         0.90 o                         
  -5   2   8        486.55        471.79         4.19 o                         
  -4   2   8         13.17         19.37         1.95 o                         
  -3   2   8        393.57        403.59         5.10 o                         
  -2   2   8         97.48        101.46         1.49 o                         
  -1   2   8         90.21        118.80         2.10 o                         
   0   2   8        105.26        106.92         2.11 o                         
   1   2   8         56.08         44.90         1.67 o                         
   2   2   8          9.28          7.58         0.96 o                         
   3   2   8          0.03         -0.90         0.95 o                         
   4   2   8        414.33        438.23         4.14 o                         
   5   2   8        175.00        178.82         2.59 o                         
   6   2   8         11.82         15.47         2.31 o                         
   7   2   8         10.46         12.45         1.92 o                         
   8   2   8         41.10         41.79         2.39 o                         
   9   2   8         20.45         18.13         2.42 o                         
  10   2   8         37.66         34.30         2.69 o                         
  11   2   8        278.63        276.05         5.15 o                         
  12   2   8        435.53        439.38         8.06 o                         
  13   2   8        610.58        650.90        11.83 o                         
  14   2   8         52.90         46.80         4.42 o                         
  15   2   8          8.62          8.21         4.42 o                         
  16   2   8         64.81         70.66         6.85 o                         
  17   2   8         49.26         44.97         5.34 o                         
  18   2   8         18.83         22.77         5.65 o                         
  19   2   8        154.62        171.67         9.54 o                         
 -20   3   8         11.43         14.85         5.22 o                         
 -19   3   8         20.00         21.88         4.15 o                         
 -18   3   8          0.97          4.29         3.63 o                         
 -17   3   8          5.59          9.25         3.53 o                         
 -16   3   8         32.57         29.38         3.26 o                         
 -15   3   8        101.74         99.67         4.00 o                         
 -14   3   8          0.56          1.16         3.03 o                         
 -13   3   8         22.40         20.15         2.95 o                         
 -12   3   8        163.12        162.50         3.85 o                         
 -11   3   8        275.85        280.99         4.50 o                         
 -10   3   8        684.24        630.28         8.17 o                         
  -9   3   8         42.82         40.76         2.42 o                         
  -8   3   8         17.09         14.30         2.19 o                         
  -7   3   8         77.31         75.16         2.55 o                         
  -6   3   8          2.39          2.47         1.99 o                         
  -5   3   8        397.35        412.99         5.45 o                         
  -4   3   8         21.86         28.57         2.28 o                         
  -3   3   8         45.18         38.56         2.33 o                         
  -2   3   8          1.15         -1.05         1.05 o                         
  -1   3   8          8.85          5.58         0.90 o                         
   0   3   8         98.50         89.33         1.80 o                         
   1   3   8         35.18         28.56         0.99 o                         
   2   3   8         10.81         12.63         1.26 o                         
   3   3   8        137.68        146.37         2.39 o                         
   4   3   8        214.95        195.70         3.26 o                         
   5   3   8        174.49        171.66         4.45 o                         
   6   3   8         72.37         72.20         2.75 o                         
   7   3   8         52.09         43.51         1.83 o                         
   8   3   8        149.76        139.16         3.34 o                         
   9   3   8         68.76         72.73         2.89 o                         
  10   3   8        208.68        188.29         4.99 o                         
  11   3   8         84.35         83.38         3.97 o                         
  12   3   8          1.15          4.68         2.91 o                         
  13   3   8         87.66         88.35         4.74 o                         
  14   3   8         81.37         83.89         5.01 o                         
  15   3   8         73.87         79.58         5.04 o                         
  16   3   8          3.86          3.33         4.58 o                         
  17   3   8         17.23         15.66         5.35 o                         
  18   3   8          1.40          3.14         5.52 o                         
 -19   4   8          0.15          2.97         6.54 o                         
 -18   4   8         60.02         73.59         5.67 o                         
 -17   4   8         54.34         60.32         5.82 o                         
 -16   4   8         43.86         57.53         4.52 o                         
 -15   4   8         53.30         62.67         3.95 o                         
 -14   4   8         19.33         17.97         3.64 o                         
 -13   4   8         29.24         27.44         3.76 o                         
 -12   4   8        114.71        102.79         4.54 o                         
 -11   4   8        220.77        210.22         4.16 o                         
 -10   4   8         21.56         20.38         3.08 o                         
  -9   4   8        816.15        793.84         9.98 o                         
  -8   4   8         22.54         22.80         1.74 o                         
  -7   4   8          2.32          1.64         2.13 o                         
  -6   4   8          5.82          4.08         1.92 o                         
  -5   4   8         65.00         71.20         2.66 o                         
  -4   4   8         14.61         12.59         2.25 o                         
  -3   4   8        249.74        249.12         4.98 o                         
  -2   4   8        234.61        228.88         4.15 o                         
  -1   4   8          0.16         -1.09         1.09 o                         
   0   4   8        103.65         99.34         1.78 o                         
   1   4   8        408.97        419.46         3.32 o                         
   2   4   8         15.71         16.10         1.64 o                         
   3   4   8          0.84          3.36         1.78 o                         
   4   4   8        120.49        113.18         2.30 o                         
   5   4   8        335.11        337.49         5.59 o                         
   6   4   8        164.43        171.60         4.78 o                         
   7   4   8         56.86         57.16         2.83 o                         
   8   4   8          1.74          0.41         2.67 o                         
   9   4   8         22.82         26.12         2.43 o                         
  10   4   8         22.73         17.59         3.14 o                         
  11   4   8          6.79          3.22         3.08 o                         
  12   4   8         37.98         37.99         4.04 o                         
  13   4   8        119.70        111.50         5.15 o                         
  14   4   8         19.94         14.96         3.72 o                         
  15   4   8          5.25          2.55         4.11 o                         
  16   4   8         22.85         24.25         4.27 o                         
 -17   5   8         45.63         43.30         8.02 o                         
 -16   5   8         14.02         12.27         4.72 o                         
 -15   5   8          6.24          4.86         4.19 o                         
 -14   5   8        209.75        210.37         7.89 o                         
 -13   5   8          2.54          0.10         4.05 o                         
 -12   5   8        107.10         99.83         4.78 o                         
 -11   5   8          8.28          7.15         3.46 o                         
 -10   5   8        101.89        106.09         5.02 o                         
  -9   5   8        257.33        247.10         5.37 o                         
  -8   5   8          0.86          0.04         2.89 o                         
  -7   5   8         76.03         66.23         3.67 o                         
  -6   5   8          8.29          6.59         3.53 o                         
  -5   5   8         15.20         15.78         2.45 o                         
  -4   5   8         36.88         33.47         2.57 o                         
  -3   5   8        300.90        284.44         4.29 o                         
  -2   5   8        101.08         98.56         3.22 o                         
  -1   5   8        128.43        108.64         2.12 o                         
   0   5   8         71.97         79.99         2.38 o                         
   1   5   8         14.20         15.77         1.60 o                         
   2   5   8          5.58          8.45         1.57 o                         
   3   5   8         32.37         34.10         1.88 o                         
   4   5   8        178.02        173.90         3.30 o                         
   5   5   8         11.41         10.89         1.98 o                         
   6   5   8        168.38        171.75         4.07 o                         
   7   5   8         33.42         35.73         2.61 o                         
   8   5   8         23.66         28.46         2.89 o                         
   9   5   8         91.98        100.82         3.77 o                         
  10   5   8         17.66         15.89         3.31 o                         
  11   5   8         21.46         29.53         3.25 o                         
  12   5   8          4.56         -1.37         3.61 o                         
  13   5   8         48.10         66.75         5.18 o                         
  14   5   8         43.92         44.33         5.60 o                         
 -14   6   8          1.52          0.49         5.19 o                         
 -13   6   8         65.99         57.95         5.03 o                         
 -12   6   8        162.41        183.24         5.97 o                         
 -11   6   8        226.60        227.31         6.16 o                         
 -10   6   8         49.23         40.33         4.25 o                         
  -9   6   8         25.97         21.98         4.44 o                         
  -8   6   8        111.12        117.46         5.30 o                         
  -7   6   8          1.11         -3.64         3.64 o                         
  -6   6   8         55.97         64.08         3.93 o                         
  -5   6   8        152.47        121.57         5.21 o                         
  -4   6   8        483.50        480.26         9.40 o                         
  -3   6   8          2.10          3.12         3.24 o                         
  -2   6   8         13.31         16.22         3.44 o                         
  -1   6   8          4.97          6.87         3.22 o                         
   0   6   8         23.63         27.33         3.50 o                         
   1   6   8          3.63          0.90         2.54 o                         
   2   6   8          1.13         -3.28         3.33 o                         
   3   6   8         32.51         37.83         4.39 o                         
   4   6   8          1.51          1.46         2.59 o                         
   5   6   8          3.58          9.08         4.56 o                         
   6   6   8         35.25         37.26         3.64 o                         
   7   6   8         31.00         38.34         4.13 o                         
   8   6   8         39.95         36.92         4.30 o                         
   9   6   8        117.59        117.74         6.54 o                         
  10   6   8          0.78          0.12         3.73 o                         
  11   6   8          4.70          3.14         4.74 o                         
  12   6   8         47.43         55.10         6.31 o                         
  -9   7   8          0.03         -0.68         4.87 o                         
  -8   7   8         54.39         55.41         5.15 o                         
  -7   7   8          2.10          8.55         4.50 o                         
  -6   7   8          6.09          4.19         4.36 o                         
  -5   7   8          4.15          4.76         4.53 o                         
  -4   7   8         39.30         34.71         4.62 o                         
  -3   7   8          8.29          7.87         3.68 o                         
  -2   7   8         33.59         33.97         4.50 o                         
  -1   7   8         10.78          7.63         4.34 o                         
   0   7   8         21.29         26.02         4.31 o                         
   1   7   8          0.53          1.71         3.94 o                         
   2   7   8          0.20         -3.85         4.19 o                         
   3   7   8         15.87         35.21         5.30 o                         
   4   7   8         73.06         82.50         6.14 o                         
   5   7   8         10.34         14.12         5.48 o                         
   6   7   8         10.10          0.34         7.67 o                         
   7   7   8         52.86         54.21         7.36 o                         
 -21   0   9         11.91         38.03         9.49 o                         
 -19   0   9          6.10          1.36         5.59 o                         
 -17   0   9         17.74         23.52         5.24 o                         
 -15   0   9        182.73        172.05         6.72 o                         
 -13   0   9        354.48        338.74         8.75 o                         
 -11   0   9         30.88         27.47         4.04 o                         
  -9   0   9         92.23         88.73         3.96 o                         
  -7   0   9        817.94        857.08        13.64 o                         
  -5   0   9        105.03        125.13         4.69 o                         
  -3   0   9       1626.68       1640.62        27.30 o                         
  -1   0   9          6.26          2.45         2.43 o                         
   1   0   9        184.71        198.86         5.44 o                         
   3   0   9         17.79         26.27         2.40 o                         
   5   0   9         68.84         88.58         3.13 o                         
   7   0   9        360.10        392.62         5.24 o                         
   9   0   9         51.22         50.76         3.23 o                         
  11   0   9        293.08        311.27         7.90 o                         
  13   0   9        866.56        939.68        13.90 o                         
  15   0   9       1046.57       1117.99        23.95 o                         
  17   0   9        118.69        101.06        11.37 o                         
  19   0   9         45.43         48.06        12.58 o                         
 -22   1   9         14.50         13.46         5.45 o                         
 -21   1   9          5.79          7.15         4.49 o                         
 -20   1   9          0.82         -1.05         4.12 o                         
 -19   1   9          2.18         -0.68         4.52 o                         
 -18   1   9          2.76          1.22         4.26 o                         
 -17   1   9         68.32         63.83         4.07 o                         
 -16   1   9          0.06         -1.63         3.10 o                         
 -15   1   9         92.08         91.26         4.05 o                         
 -14   1   9       1061.58       1048.02        10.84 o                         
 -13   1   9         73.78         74.80         3.47 o                         
 -12   1   9        528.64        531.19         7.89 o                         
 -11   1   9         22.91         23.99         2.36 o                         
 -10   1   9          0.20          2.27         1.87 o                         
  -9   1   9          9.46          6.16         1.82 o                         
  -8   1   9         85.97         93.47         2.36 o                         
  -7   1   9         61.96         73.55         2.18 o                         
  -6   1   9         43.31         51.79         1.71 o                         
  -5   1   9        279.57        269.79         2.82 o                         
  -4   1   9        748.28        776.45         6.05 o                         
  -3   1   9        813.04        830.04        11.63 o                         
  -2   1   9        508.32        526.76         5.90 o                         
  -1   1   9       1965.14       1968.60        11.20 o                         
   0   1   9          8.89         11.40         1.57 o                         
   1   1   9       1048.23       1114.67         6.76 o                         
   2   1   9       1329.50       1373.59         8.21 o                         
   3   1   9        135.23        141.07         2.80 o                         
   4   1   9          1.08          3.09         1.24 o                         
   5   1   9         79.95         80.51         2.42 o                         
   6   1   9         78.59         79.97         2.40 o                         
   7   1   9        458.39        521.50         6.21 o                         
   8   1   9         43.83         47.68         2.44 o                         
   9   1   9          8.06          7.05         2.43 o                         
  10   1   9         17.19         21.39         2.83 o                         
  11   1   9         84.10         86.29         3.83 o                         
  12   1   9        509.34        502.40         8.28 o                         
  13   1   9         52.30         45.31         3.86 o                         
  14   1   9        627.67        638.24        10.42 o                         
  15   1   9         62.90         60.01         6.01 o                         
  16   1   9        231.86        249.61         9.02 o                         
  17   1   9         49.92         52.80         6.05 o                         
  18   1   9         35.65         34.88         6.58 o                         
  19   1   9          9.10          9.73        10.06 o                         
 -21   2   9          0.06          8.24         5.51 o                         
 -20   2   9          3.00          3.58         4.60 o                         
 -19   2   9          7.24          0.53         3.99 o                         
 -18   2   9         21.47         30.13         4.83 o                         
 -17   2   9          0.60         -0.72         3.61 o                         
 -16   2   9         25.78         25.81         3.63 o                         
 -15   2   9        233.19        220.45         5.37 o                         
 -14   2   9          0.11          1.17         3.04 o                         
 -13   2   9          1.67         11.21         2.66 o                         
 -12   2   9       1434.01       1463.41        16.06 o                         
 -11   2   9         63.28         58.20         2.59 o                         
 -10   2   9       1503.68       1474.12        13.35 o                         
  -9   2   9         74.09         68.10         2.31 o                         
  -8   2   9         74.95         76.33         2.21 o                         
  -7   2   9         78.18         82.51         1.74 o                         
  -6   2   9         45.31         43.34         1.36 o                         
  -5   2   9        320.09        276.60         4.60 o                         
  -4   2   9        158.00        143.27         3.20 o                         
  -3   2   9        372.19        371.89         3.87 o                         
  -2   2   9         55.11         42.61         1.17 o                         
  -1   2   9         91.75         81.37         1.61 o                         
   0   2   9        175.16        153.16         2.43 o                         
   1   2   9       1680.63       1721.89        19.75 o                         
   2   2   9         15.34         15.19         1.04 o                         
   3   2   9        148.66        150.17         3.09 o                         
   4   2   9         87.38         90.51         2.21 o                         
   5   2   9        307.83        318.51         4.50 o                         
   6   2   9          1.76          5.79         1.86 o                         
   7   2   9         10.67          7.68         2.32 o                         
   8   2   9        449.99        453.98         5.86 o                         
   9   2   9         47.41         48.30         3.03 o                         
  10   2   9         17.87         18.61         2.59 o                         
  11   2   9        235.18        225.50         5.08 o                         
  12   2   9        319.95        322.97         6.20 o                         
  13   2   9        275.50        287.47         7.02 o                         
  14   2   9          2.78         -0.18         4.40 o                         
  15   2   9         45.47         52.62         5.16 o                         
  16   2   9         31.85         24.30         4.79 o                         
  17   2   9         15.07          4.56         4.77 o                         
  18   2   9         23.27         16.14         6.67 o                         
 -20   3   9         16.59         30.89         6.12 o                         
 -19   3   9          0.02         -2.08         4.13 o                         
 -18   3   9        128.16        142.51         5.56 o                         
 -17   3   9          1.70          3.79         3.66 o                         
 -16   3   9         23.22         22.36         3.69 o                         
 -15   3   9         16.32         13.21         3.66 o                         
 -14   3   9         25.93         29.91         3.06 o                         
 -13   3   9        122.50        119.13         4.01 o                         
 -12   3   9          0.71          1.47         2.60 o                         
 -11   3   9         45.71         46.02         1.88 o                         
 -10   3   9        289.90        314.45         5.46 o                         
  -9   3   9        106.79         97.02         2.24 o                         
  -8   3   9       1373.42       1372.96        10.81 o                         
  -7   3   9        143.80        161.99         4.52 o                         
  -6   3   9          4.84          5.34         2.16 o                         
  -5   3   9         50.66         54.88         1.87 o                         
  -4   3   9         37.33         42.82         2.21 o                         
  -3   3   9        151.62        138.16         3.05 o                         
  -2   3   9        599.51        625.16         4.60 o                         
  -1   3   9         47.41         58.48         1.83 o                         
   0   3   9         31.46         28.81         1.63 o                         
   1   3   9         63.62         57.37         1.37 o                         
   2   3   9          3.87          5.20         1.26 o                         
   3   3   9          0.18          0.99         1.36 o                         
   4   3   9         15.58         11.18         1.51 o                         
   5   3   9        129.49        122.65         3.24 o                         
   6   3   9        228.30        220.53         4.92 o                         
   7   3   9        101.04         92.91         3.99 o                         
   8   3   9         56.79         44.03         2.29 o                         
   9   3   9         52.99         53.93         5.08 o                         
  10   3   9         16.02         14.83         3.39 o                         
  11   3   9         94.59         93.71         4.28 o                         
  12   3   9         55.39         65.40         4.32 o                         
  13   3   9         56.92         52.94         4.91 o                         
  14   3   9          0.49          1.91         4.12 o                         
  15   3   9          8.24          5.59         4.69 o                         
  16   3   9         27.50         25.61         5.35 o                         
  17   3   9         12.64         17.30         5.03 o                         
 -19   4   9          9.57          6.99         6.77 o                         
 -18   4   9         76.08         79.78         6.34 o                         
 -17   4   9         26.56         15.40         5.08 o                         
 -16   4   9         37.79         41.67         5.74 o                         
 -15   4   9          1.30          1.03         4.77 o                         
 -14   4   9         51.75         52.05         4.03 o                         
 -13   4   9          3.61         10.84         3.22 o                         
 -12   4   9          1.05         -0.53         3.08 o                         
 -11   4   9         63.04         65.72         3.54 o                         
 -10   4   9       1056.34       1092.34        12.00 o                         
  -9   4   9         14.52         13.87         2.17 o                         
  -8   4   9         84.02         88.76         4.43 o                         
  -7   4   9         49.56         52.98         2.73 o                         
  -6   4   9         82.53         83.52         3.76 o                         
  -5   4   9          4.29          6.95         2.24 o                         
  -4   4   9          6.53          5.06         2.11 o                         
  -3   4   9         36.77         47.28         2.60 o                         
  -2   4   9        140.83        136.46         3.52 o                         
  -1   4   9          0.03         -0.92         0.92 o                         
   0   4   9         79.65         79.94         1.66 o                         
   1   4   9         50.55         41.45         1.73 o                         
   2   4   9          0.72          0.56         1.50 o                         
   3   4   9          5.17          8.33         1.94 o                         
   4   4   9        380.79        358.54         5.78 o                         
   5   4   9          7.88          8.67         1.44 o                         
   6   4   9         41.20         40.80         3.57 o                         
   7   4   9          5.46          4.60         2.60 o                         
   8   4   9         29.98         26.24         3.22 o                         
   9   4   9         45.57         46.62         3.40 o                         
  10   4   9          0.00          0.94         3.18 o                         
  11   4   9         90.41         87.27         4.12 o                         
  12   4   9          3.91          2.71         3.49 o                         
  13   4   9          0.36         -1.32         3.45 o                         
  14   4   9          1.41          2.71         4.01 o                         
  15   4   9          0.53          3.69         4.07 o                         
  16   4   9          1.68          2.54         4.41 o                         
 -17   5   9          2.65          5.01         7.01 o                         
 -16   5   9         15.99         17.95         6.33 o                         
 -15   5   9          1.39          2.53         4.27 o                         
 -14   5   9         76.49         77.60         5.48 o                         
 -13   5   9         68.05         64.80         4.82 o                         
 -12   5   9         38.63         37.55         4.21 o                         
 -11   5   9         86.82         94.44         4.76 o                         
 -10   5   9          0.45         -3.36         3.36 o                         
  -9   5   9          2.17         -2.88         2.88 o                         
  -8   5   9         66.13         64.37         3.63 o                         
  -7   5   9         42.95         44.46         4.53 o                         
  -6   5   9        173.33        167.59         4.95 o                         
  -5   5   9         47.80         42.03         2.87 o                         
  -4   5   9          9.09          6.34         3.30 o                         
  -3   5   9         10.11          7.49         2.80 o                         
  -2   5   9         93.50         82.10         2.37 o                         
  -1   5   9         46.17         40.66         2.38 o                         
   0   5   9          5.83          4.60         1.65 o                         
   1   5   9         33.32         40.74         1.92 o                         
   2   5   9          2.35          6.09         1.77 o                         
   3   5   9          4.58          2.61         1.64 o                         
   4   5   9        177.96        179.55         3.56 o                         
   5   5   9          0.30         -1.76         2.09 o                         
   6   5   9          1.90         -0.49         2.24 o                         
   7   5   9         29.21         30.64         3.00 o                         
   8   5   9         86.42         87.41         3.83 o                         
   9   5   9         55.37         62.66         3.51 o                         
  10   5   9         10.50          8.32         3.21 o                         
  11   5   9         11.36         11.62         3.83 o                         
  12   5   9         38.46         35.38         4.42 o                         
  13   5   9          4.25          8.52         4.36 o                         
  14   5   9         17.78         17.54         5.66 o                         
 -14   6   9         39.32         33.57         6.56 o                         
 -13   6   9        104.96         87.47         8.32 o                         
 -12   6   9         97.88        107.10         5.88 o                         
 -11   6   9         22.91         14.52         4.21 o                         
 -10   6   9         24.72         20.41         4.11 o                         
  -9   6   9          0.86         -3.24         3.95 o                         
  -8   6   9          0.15         -1.74         3.51 o                         
  -7   6   9          0.03          0.80         3.84 o                         
  -6   6   9          0.00         -0.14         3.82 o                         
  -5   6   9         20.31         24.08         3.81 o                         
  -4   6   9        132.59        142.38         5.04 o                         
  -3   6   9         51.23         49.13         4.14 o                         
  -2   6   9          0.15          2.18         3.08 o                         
  -1   6   9         15.67         19.79         3.39 o                         
   0   6   9          0.91         -3.21         3.21 o                         
   1   6   9         19.34         15.99         4.11 o                         
   2   6   9          0.71         -1.76         4.26 o                         
   3   6   9          7.04          9.80         4.50 o                         
   4   6   9          8.43         11.95         4.60 o                         
   5   6   9         13.14          9.86         6.01 o                         
   6   6   9         11.23          9.77         3.77 o                         
   7   6   9         26.93         29.99         4.37 o                         
   8   6   9        117.67        127.96         6.93 o                         
   9   6   9         23.80         35.24         4.59 o                         
  10   6   9         31.16         28.50         5.07 o                         
  11   6   9         88.99         75.49         7.38 o                         
  -9   7   9          0.05         -5.30         7.08 o                         
  -8   7   9          4.47         13.87         6.62 o                         
  -7   7   9          0.01         -4.54         5.30 o                         
  -6   7   9          4.45          5.45         4.44 o                         
  -5   7   9          0.32          1.56         4.08 o                         
  -4   7   9         11.43          6.60         3.89 o                         
  -3   7   9          3.14         -1.55         4.15 o                         
  -2   7   9          8.38          8.35         3.96 o                         
  -1   7   9         12.29         12.78         4.44 o                         
   0   7   9          5.83         11.92         4.66 o                         
   1   7   9          1.50          2.12         4.44 o                         
   2   7   9          0.26          2.81         4.07 o                         
   3   7   9         24.76         29.99         4.82 o                         
   4   7   9         13.45         15.51         6.04 o                         
   5   7   9         87.49        100.82         9.71 o                         
   6   7   9          0.88        -10.97        10.97 o                         
 -20   0  10         13.37         18.10         5.92 o                         
 -18   0  10          0.79          3.12         4.45 o                         
 -16   0  10         23.49         22.57         4.14 o                         
 -14   0  10         26.27         20.30         3.82 o                         
 -12   0  10          0.38          3.36         3.60 o                         
 -10   0  10        359.30        368.83         7.63 o                         
  -8   0  10        233.97        256.14         5.13 o                         
  -6   0  10         93.62         99.79         5.45 o                         
  -4   0  10       1875.70       1998.49        21.93 o                         
  -2   0  10        197.24        206.68         7.21 o                         
   0   0  10         32.10         29.99         3.16 o                         
   2   0  10        185.57        154.04         4.70 o                         
   4   0  10         84.34         92.34         3.81 o                         
   6   0  10        391.24        424.88         5.62 o                         
   8   0  10        979.50        974.76        11.45 o                         
  10   0  10         10.94          8.05         2.31 o                         
  12   0  10        361.26        374.58        12.67 o                         
  14   0  10         12.62         18.62         5.96 o                         
  16   0  10          2.22         -3.56         5.99 o                         
  18   0  10        165.42        173.84        11.19 o                         
 -21   1  10         13.89         12.47         4.40 o                         
 -20   1  10          1.31         -4.21         4.21 o                         
 -19   1  10         42.75         44.84         4.68 o                         
 -18   1  10          5.00          3.70         4.10 o                         
 -17   1  10          2.08          6.11         3.60 o                         
 -16   1  10         13.06         13.73         3.27 o                         
 -15   1  10         23.25         23.88         3.35 o                         
 -14   1  10        145.84        138.75         3.88 o                         
 -13   1  10        160.02        157.49         3.85 o                         
 -12   1  10        249.94        254.00         4.29 o                         
 -11   1  10          0.58         -2.05         2.05 o                         
 -10   1  10         88.92         94.89         3.19 o                         
  -9   1  10         37.58         40.48         1.99 o                         
  -8   1  10          5.81          9.41         1.67 o                         
  -7   1  10         32.61         36.00         1.90 o                         
  -6   1  10        142.27        152.32         2.62 o                         
  -5   1  10        183.51        199.32         2.63 o                         
  -4   1  10         88.69         95.43         1.89 o                         
  -3   1  10        267.71        282.74         3.48 o                         
  -2   1  10        406.67        424.12         5.31 o                         
  -1   1  10        398.43        376.25         4.13 o                         
   0   1  10        135.31        137.39         2.78 o                         
   1   1  10         66.91         62.77         2.23 o                         
   2   1  10        279.09        263.77         3.58 o                         
   3   1  10         72.89         63.45         2.13 o                         
   4   1  10          1.25         -1.44         1.44 o                         
   5   1  10        239.15        212.79         5.02 o                         
   6   1  10          5.02          3.64         1.85 o                         
   7   1  10        143.83        151.80         3.72 o                         
   8   1  10        664.96        684.38         6.69 o                         
   9   1  10          0.59         -1.46         2.14 o                         
  10   1  10          8.31         10.31         2.66 o                         
  11   1  10         38.19         40.23         3.24 o                         
  12   1  10          1.47          4.91         3.20 o                         
  13   1  10         30.65         33.64         3.58 o                         
  14   1  10          3.72         -0.54         3.85 o                         
  15   1  10        109.24        113.22         5.28 o                         
  16   1  10        186.06        171.30         6.77 o                         
  17   1  10         68.53         64.23         6.34 o                         
  18   1  10         81.41         63.66         9.96 o                         
 -21   2  10          1.45          3.38         5.40 o                         
 -20   2  10          1.22         -1.91         4.61 o                         
 -19   2  10          0.48         -2.85         4.04 o                         
 -18   2  10         46.12         48.91         4.78 o                         
 -17   2  10         13.50          8.35         3.46 o                         
 -16   2  10          5.05          5.33         3.35 o                         
 -15   2  10        139.58        128.96         4.89 o                         
 -14   2  10         27.04         24.98         3.15 o                         
 -13   2  10         34.90         30.55         2.78 o                         
 -12   2  10        285.80        286.87         4.88 o                         
 -11   2  10         97.43         95.28         2.93 o                         
 -10   2  10        186.98        182.62         3.20 o                         
  -9   2  10        350.09        337.39         4.24 o                         
  -8   2  10        473.82        458.96         5.33 o                         
  -7   2  10         89.47         82.76         2.05 o                         
  -6   2  10          4.00          3.52         1.18 o                         
  -5   2  10         20.00         17.79         2.11 o                         
  -4   2  10          2.68          2.57         2.02 o                         
  -3   2  10         72.40         80.66         1.61 o                         
  -2   2  10         44.50         39.30         1.36 o                         
  -1   2  10        254.88        256.91         3.77 o                         
   0   2  10        102.83        123.14         2.15 o                         
   1   2  10        217.61        212.64         2.77 o                         
   2   2  10        238.54        229.93         3.08 o                         
   3   2  10          7.34         12.28         1.43 o                         
   4   2  10         39.21         37.97         2.21 o                         
   5   2  10          0.38         -1.52         1.52 o                         
   6   2  10          1.89          3.80         1.73 o                         
   7   2  10          4.36          6.75         3.80 o                         
   8   2  10        317.57        316.55        11.58 o                         
   9   2  10         35.07         47.35         4.61 o                         
  10   2  10         19.76         19.03         3.99 o                         
  11   2  10         39.08         36.66         3.73 o                         
  12   2  10        122.67        123.32         6.88 o                         
  13   2  10          2.55         11.57         4.24 o                         
  14   2  10         26.53         17.09         5.21 o                         
  15   2  10         14.17         13.72         4.72 o                         
  16   2  10          7.24          2.06         4.88 o                         
  17   2  10        133.83        133.50         6.29 o                         
  18   2  10          2.13          2.56         5.93 o                         
 -20   3  10          5.88          3.96         6.53 o                         
 -19   3  10         30.42         28.15         5.13 o                         
 -18   3  10          1.02          3.72         4.01 o                         
 -17   3  10         35.36         39.50         4.08 o                         
 -16   3  10         14.34         14.06         3.85 o                         
 -15   3  10          5.25          6.90         3.45 o                         
 -14   3  10         67.70         56.87         3.12 o                         
 -13   3  10        158.02        158.13         3.77 o                         
 -12   3  10          0.12         -0.75         2.08 o                         
 -11   3  10         48.54         50.97         2.32 o                         
 -10   3  10          0.11          0.42         1.55 o                         
  -9   3  10        908.97        875.41        13.51 o                         
  -8   3  10        384.84        366.89         4.60 o                         
  -7   3  10       3699.64       3768.03        18.97 o                         
  -6   3  10        539.46        507.35         6.24 o                         
  -5   3  10         14.20         13.39         1.99 o                         
  -4   3  10        105.71        100.35         2.93 o                         
  -3   3  10        698.52        711.13         7.12 o                         
  -2   3  10        102.63        105.59         2.00 o                         
  -1   3  10        336.89        284.65         4.09 o                         
   0   3  10        144.86        149.52         1.92 o                         
   1   3  10         88.16         76.15         1.24 o                         
   2   3  10         87.00         80.13         1.79 o                         
   3   3  10        187.78        177.81         3.92 o                         
   4   3  10         38.76         46.13         1.67 o                         
   5   3  10          2.36          5.09         2.44 o                         
   6   3  10        217.73        221.48         7.59 o                         
   7   3  10         72.59         63.82         2.44 o                         
   8   3  10         23.78         21.04         3.65 o                         
   9   3  10          0.24         -0.78         4.06 o                         
  10   3  10          1.87          6.29         3.72 o                         
  11   3  10         80.05         73.12         4.10 o                         
  12   3  10         12.57          7.70         3.52 o                         
  13   3  10          0.01         -0.14         3.88 o                         
  14   3  10        115.02        100.99         5.30 o                         
  15   3  10        120.64        106.32         5.76 o                         
  16   3  10          9.77          8.70         5.06 o                         
  17   3  10         10.39          1.89         6.50 o                         
 -18   4  10          0.00          1.60         5.58 o                         
 -17   4  10          8.76          9.39         4.93 o                         
 -16   4  10        161.30        167.72         6.96 o                         
 -15   4  10         17.15         15.62         4.85 o                         
 -14   4  10         59.50         63.46         5.44 o                         
 -13   4  10          6.87          7.66         4.40 o                         
 -12   4  10        223.54        249.28         7.33 o                         
 -11   4  10         10.82          2.10         3.94 o                         
 -10   4  10          0.63         -1.59         4.25 o                         
  -9   4  10        229.42        225.52         5.84 o                         
  -8   4  10          4.35         11.16         3.31 o                         
  -7   4  10        158.83        165.19         4.67 o                         
  -6   4  10        107.87        116.01         4.61 o                         
  -5   4  10        476.86        476.37         6.94 o                         
  -4   4  10        451.91        465.12         6.48 o                         
  -3   4  10         65.13         61.53         2.90 o                         
  -2   4  10         46.60         49.42         2.71 o                         
  -1   4  10         42.43         51.78         1.46 o                         
   0   4  10         28.29         30.31         1.20 o                         
   1   4  10        193.29        163.24         2.99 o                         
   2   4  10        126.47        136.34         2.90 o                         
   3   4  10        541.07        496.61         5.78 o                         
   4   4  10         31.59         30.14         2.56 o                         
   5   4  10          9.48          9.65         2.38 o                         
   6   4  10         78.15         70.16         3.57 o                         
   7   4  10        150.80        144.91         4.27 o                         
   8   4  10        128.52        133.87         3.81 o                         
   9   4  10          0.42          1.79         2.94 o                         
  10   4  10          4.43          6.42         3.29 o                         
  11   4  10          1.89          1.75         3.50 o                         
  12   4  10         10.57         16.41         3.68 o                         
  13   4  10          0.51          1.37         3.43 o                         
  14   4  10         27.09         26.71         4.27 o                         
  15   4  10          3.34          0.73         4.44 o                         
 -16   5  10          3.00         10.73         8.19 o                         
 -15   5  10         34.48         31.42         5.06 o                         
 -14   5  10          9.90         14.89         4.65 o                         
 -13   5  10         34.71         34.59         4.71 o                         
 -12   5  10          8.99         13.77         4.13 o                         
 -11   5  10          1.20         -2.68         4.40 o                         
 -10   5  10          0.78         -0.43         4.12 o                         
  -9   5  10         26.65         25.67         3.38 o                         
  -8   5  10         39.56         37.68         5.07 o                         
  -7   5  10         48.59         48.54         3.98 o                         
  -6   5  10        135.78        129.55         5.17 o                         
  -5   5  10        213.29        223.95         8.40 o                         
  -4   5  10         35.64         41.67         3.72 o                         
  -3   5  10        276.07        229.27         4.36 o                         
  -2   5  10         34.72         30.38         2.80 o                         
  -1   5  10        368.85        328.43         6.39 o                         
   0   5  10          0.59         -1.40         2.32 o                         
   1   5  10         12.23          6.63         1.88 o                         
   2   5  10         32.53         29.11         2.27 o                         
   3   5  10         86.53         87.39         2.89 o                         
   4   5  10         35.59         33.76         2.58 o                         
   5   5  10          1.87          1.88         2.37 o                         
   6   5  10         33.42         28.98         2.65 o                         
   7   5  10         73.55         78.52         3.57 o                         
   8   5  10         10.68         13.95         3.42 o                         
   9   5  10         72.43         82.03         3.94 o                         
  10   5  10         60.39         57.83         3.99 o                         
  11   5  10        104.31        107.54         4.93 o                         
  12   5  10          8.02          9.79         4.37 o                         
  13   5  10         26.96         41.88         6.07 o                         
 -13   6  10          0.62         -1.69         7.03 o                         
 -12   6  10         12.40         12.32         4.95 o                         
 -11   6  10          2.38          1.98         4.16 o                         
 -10   6  10         16.29         14.28         4.55 o                         
  -9   6  10         11.11          8.09         3.98 o                         
  -8   6  10          0.59         -0.07         3.69 o                         
  -7   6  10          0.75         -0.91         3.87 o                         
  -6   6  10          6.64          6.36         3.68 o                         
  -5   6  10          0.53          2.10         3.81 o                         
  -4   6  10          0.56          1.36         3.62 o                         
  -3   6  10        258.75        251.56         6.90 o                         
  -2   6  10         10.46         10.14         3.58 o                         
  -1   6  10        159.15        145.89         5.96 o                         
   0   6  10          2.27         -1.39         3.68 o                         
   1   6  10         30.41         34.90         5.33 o                         
   2   6  10          7.30         14.97         5.05 o                         
   3   6  10         48.47         56.16         6.54 o                         
   4   6  10          0.55          4.33         4.08 o                         
   5   6  10        123.65        163.64         7.07 o                         
   6   6  10         34.93         46.90         5.21 o                         
   7   6  10         34.30         40.13         4.49 o                         
   8   6  10          3.38         14.03         4.74 o                         
   9   6  10         26.84         28.02         5.43 o                         
  10   6  10        100.97        126.01         8.89 o                         
  -8   7  10         10.46          9.32         6.66 o                         
  -7   7  10          0.08          0.10         6.13 o                         
  -6   7  10          9.06          0.80         6.08 o                         
  -5   7  10         10.75         10.28         4.88 o                         
  -4   7  10         69.23         70.87         5.85 o                         
  -3   7  10          8.87         18.36         4.73 o                         
  -2   7  10         80.37         77.71         5.55 o                         
  -1   7  10          0.34         -0.30         4.73 o                         
   0   7  10         26.47         31.20         5.93 o                         
   1   7  10          8.42          0.07         4.20 o                         
   2   7  10         43.95         56.81         5.80 o                         
   3   7  10         17.73         25.57         6.13 o                         
   4   7  10         28.54         32.66         6.15 o                         
 -21   0  11         11.46          4.60         5.96 o                         
 -19   0  11         25.32         21.29         4.82 o                         
 -17   0  11         14.01         11.20         4.51 o                         
 -15   0  11         33.47         35.29         4.43 o                         
 -13   0  11        124.56        108.06         4.74 o                         
 -11   0  11        193.22        199.74         5.64 o                         
  -9   0  11        678.44        634.88         9.91 o                         
  -7   0  11        535.63        601.28         8.14 o                         
  -5   0  11          8.47          7.44         2.70 o                         
  -3   0  11          3.80         -0.50         3.16 o                         
  -1   0  11        107.33        131.45         6.03 o                         
   1   0  11        487.34        537.22         7.72 o                         
   3   0  11        870.35        839.78        14.67 o                         
   5   0  11          0.14          1.31         2.29 o                         
   7   0  11        689.58        690.97         8.42 o                         
   9   0  11          1.14         -1.53         4.34 o                         
  11   0  11        111.25        115.54         7.48 o                         
  13   0  11        841.81        906.89        14.25 o                         
  15   0  11         91.61         73.64         8.77 o                         
  17   0  11          1.99          0.14         7.13 o                         
 -21   1  11         37.15         44.57         4.88 o                         
 -20   1  11          9.31          5.66         3.99 o                         
 -19   1  11          3.14          4.91         3.57 o                         
 -18   1  11        143.76        134.79         5.17 o                         
 -17   1  11          1.09          2.37         3.26 o                         
 -16   1  11         18.63         22.75         3.12 o                         
 -15   1  11          1.20         -1.33         2.77 o                         
 -14   1  11        277.37        270.51         5.05 o                         
 -13   1  11         44.00         40.79         2.97 o                         
 -12   1  11          9.54         14.39         2.60 o                         
 -11   1  11          6.39          3.81         2.21 o                         
 -10   1  11         71.97         63.22         2.85 o                         
  -9   1  11         11.11         14.32         2.11 o                         
  -8   1  11          1.66          0.22         1.79 o                         
  -7   1  11         20.69         15.25         1.83 o                         
  -6   1  11        153.41        157.44         3.30 o                         
  -5   1  11          0.14          2.25         1.33 o                         
  -4   1  11         46.08         45.91         1.75 o                         
  -3   1  11         98.50         90.19         2.29 o                         
  -2   1  11         56.28         53.44         2.06 o                         
  -1   1  11        404.63        387.80         5.27 o                         
   0   1  11       1952.38       1972.74        10.90 o                         
   1   1  11         50.93         52.50         2.52 o                         
   2   1  11        104.38        111.70         2.64 o                         
   3   1  11        183.86        192.48         3.05 o                         
   4   1  11        152.53        134.50         2.74 o                         
   5   1  11          3.42          1.40         1.52 o                         
   6   1  11          0.00          2.28         2.07 o                         
   7   1  11          1.06          6.36         2.61 o                         
   8   1  11         72.66         71.32         3.58 o                         
   9   1  11        278.04        307.08         5.47 o                         
  10   1  11        291.18        317.72         5.81 o                         
  11   1  11          1.81          4.58         2.88 o                         
  12   1  11        130.96        123.83         4.31 o                         
  13   1  11         50.83         52.66         4.02 o                         
  14   1  11          1.74          1.78         4.08 o                         
  15   1  11        447.30        487.19        10.49 o                         
  16   1  11        238.62        237.81         9.53 o                         
  17   1  11        206.89        209.47        10.02 o                         
  18   1  11          4.85          4.46        13.29 o                         
 -20   2  11          1.59          2.37         4.65 o                         
 -19   2  11          2.32          1.21         3.85 o                         
 -18   2  11         42.74         40.80         4.09 o                         
 -17   2  11         40.34         34.25         3.71 o                         
 -16   2  11         82.25         86.36         4.34 o                         
 -15   2  11         45.20         45.15         3.22 o                         
 -14   2  11         35.20         30.07         3.13 o                         
 -13   2  11        226.45        232.54         5.46 o                         
 -12   2  11        687.38        683.33         6.89 o                         
 -11   2  11         21.84         19.67         2.21 o                         
 -10   2  11        123.42        131.09         4.02 o                         
  -9   2  11        203.73        194.19         3.82 o                         
  -8   2  11        106.19         96.28         2.44 o                         
  -7   2  11        445.74        407.14         4.36 o                         
  -6   2  11        912.37        866.60         9.73 o                         
  -5   2  11        234.49        219.43         4.08 o                         
  -4   2  11         92.55         93.84         3.00 o                         
  -3   2  11        278.96        273.67         2.53 o                         
  -2   2  11        284.63        275.59         3.28 o                         
  -1   2  11         16.12         22.05         1.49 o                         
   0   2  11         10.13          9.46         1.41 o                         
   1   2  11         53.82         60.44         1.86 o                         
   2   2  11         94.57         97.73         2.09 o                         
   3   2  11         25.67         21.83         1.46 o                         
   4   2  11        132.32        138.93         2.95 o                         
   5   2  11          5.50          6.50         1.87 o                         
   6   2  11          6.31          4.21         2.09 o                         
   7   2  11         39.49         42.62         3.16 o                         
   8   2  11         64.97         69.58         4.14 o                         
   9   2  11         79.80         79.80         5.45 o                         
  10   2  11          9.22          6.44         4.35 o                         
  11   2  11         30.98         32.53         3.95 o                         
  12   2  11        170.58        159.82         5.92 o                         
  13   2  11         13.74         14.51         4.26 o                         
  14   2  11          0.72          2.44         4.82 o                         
  15   2  11         29.42         35.32         4.83 o                         
  16   2  11          0.14         -4.35         5.10 o                         
  17   2  11        164.48        175.37         9.49 o                         
 -19   3  11          0.45         -5.21         5.21 o                         
 -18   3  11          2.46          1.13         4.35 o                         
 -17   3  11          0.26         -4.27         4.29 o                         
 -16   3  11         73.48         67.91         4.48 o                         
 -15   3  11         44.12         39.63         3.71 o                         
 -14   3  11          5.29          5.56         3.06 o                         
 -13   3  11        107.84         95.24         4.32 o                         
 -12   3  11        501.85        489.90         7.43 o                         
 -11   3  11         56.21         49.91         2.61 o                         
 -10   3  11        240.86        238.51         4.75 o                         
  -9   3  11         62.72         57.44         3.09 o                         
  -8   3  11       2030.92       2106.36        15.00 o                         
  -7   3  11       1058.47       1067.12        15.50 o                         
  -6   3  11        428.37        412.29         5.77 o                         
  -5   3  11         30.99         26.00         2.42 o                         
  -4   3  11        287.46        285.34         4.05 o                         
  -3   3  11        117.22        108.66         2.85 o                         
  -2   3  11        180.70        184.30         3.00 o                         
  -1   3  11         68.90         68.14         2.66 o                         
   0   3  11          6.23          9.35         1.23 o                         
   1   3  11          2.99          4.85         0.83 o                         
   2   3  11         23.38         20.34         1.50 o                         
   3   3  11         23.72         19.63         1.45 o                         
   4   3  11         71.60         70.00         3.06 o                         
   5   3  11         36.13         34.93         2.50 o                         
   6   3  11         34.23         19.44         2.16 o                         
   7   3  11          7.26          7.27         3.64 o                         
   8   3  11          9.73         11.76         3.47 o                         
   9   3  11         23.67         19.92         4.70 o                         
  10   3  11        136.76        121.54         4.95 o                         
  11   3  11         21.54         23.42         3.83 o                         
  12   3  11        241.62        252.57         5.83 o                         
  13   3  11          0.37          0.64         4.26 o                         
  14   3  11         67.55         56.98         5.66 o                         
  15   3  11          0.04         -3.47         3.98 o                         
  16   3  11         11.54         10.00         5.20 o                         
 -18   4  11         16.13          3.32         6.72 o                         
 -17   4  11         14.16         18.84         4.99 o                         
 -16   4  11         83.23         91.95         6.59 o                         
 -15   4  11          0.77          1.84         4.47 o                         
 -14   4  11         18.39         27.51         6.11 o                         
 -13   4  11         36.46         44.43         5.08 o                         
 -12   4  11          5.13         -4.05         4.75 o                         
 -11   4  11        166.83        172.26         7.07 o                         
 -10   4  11         90.96         89.37         4.73 o                         
  -9   4  11         62.19         64.08         4.60 o                         
  -8   4  11        348.81        348.32         6.22 o                         
  -7   4  11         36.24         35.36         3.95 o                         
  -6   4  11        385.66        409.92         7.31 o                         
  -5   4  11          2.82         -1.33         2.82 o                         
  -4   4  11        153.29        145.29         3.92 o                         
  -3   4  11         93.36         89.62         3.07 o                         
  -2   4  11         18.28         16.28         2.34 o                         
  -1   4  11          0.20          1.08         1.24 o                         
   0   4  11        315.77        272.24         3.58 o                         
   1   4  11          0.65         -1.37         1.81 o                         
   2   4  11        175.75        167.41         2.57 o                         
   3   4  11          5.59         14.19         2.41 o                         
   4   4  11          0.04         -0.38         2.29 o                         
   5   4  11        102.18        101.59         3.25 o                         
   6   4  11        328.58        326.47         5.73 o                         
   7   4  11         19.57         15.13         3.25 o                         
   8   4  11          5.77          2.07         2.90 o                         
   9   4  11         22.56         24.20         3.44 o                         
  10   4  11          0.43          2.20         3.27 o                         
  11   4  11          0.85          0.80         3.40 o                         
  12   4  11         25.72         18.27         3.69 o                         
  13   4  11         32.16         29.97         3.94 o                         
  14   4  11         33.62         31.25         4.41 o                         
 -16   5  11         36.30         35.20         7.31 o                         
 -15   5  11          1.60         -1.03         5.04 o                         
 -14   5  11         69.92         86.95         5.91 o                         
 -13   5  11         19.29         26.99         5.06 o                         
 -12   5  11         37.28         57.18         5.59 o                         
 -11   5  11        120.58        120.35         6.05 o                         
 -10   5  11         97.23        106.57         5.42 o                         
  -9   5  11        117.72        129.11         5.92 o                         
  -8   5  11        105.58        103.42         5.32 o                         
  -7   5  11        149.90        153.28         5.13 o                         
  -6   5  11          2.51         -1.71         3.71 o                         
  -5   5  11        153.02        150.39         6.15 o                         
  -4   5  11          0.08         -0.88         2.90 o                         
  -3   5  11        132.35        121.26         3.93 o                         
  -2   5  11          9.18          3.30         2.73 o                         
  -1   5  11        205.01        203.91         5.26 o                         
   0   5  11         60.24         61.73         2.83 o                         
   1   5  11         80.12         69.91         3.17 o                         
   2   5  11         11.11         11.09         2.96 o                         
   3   5  11          1.22          0.88         2.23 o                         
   4   5  11          4.98          6.17         2.54 o                         
   5   5  11         28.09         23.20         3.04 o                         
   6   5  11         59.85         62.05         4.27 o                         
   7   5  11          4.83          0.90         3.33 o                         
   8   5  11          0.11          1.85         3.22 o                         
   9   5  11         30.57         35.02         4.11 o                         
  10   5  11          8.00         12.56         4.19 o                         
  11   5  11          0.66          1.19         4.65 o                         
  12   5  11         15.38         14.33         7.45 o                         
 -12   6  11        109.49        116.19         7.58 o                         
 -11   6  11          2.13          7.45         4.90 o                         
 -10   6  11          8.86          8.17         4.51 o                         
  -9   6  11          6.66          1.02         4.31 o                         
  -8   6  11          2.19          4.80         3.97 o                         
  -7   6  11          0.05          2.31         4.92 o                         
  -6   6  11          4.60          6.58         3.97 o                         
  -5   6  11          5.80          3.26         3.48 o                         
  -4   6  11          2.90          5.21         4.04 o                         
  -3   6  11          1.66          4.39         3.69 o                         
  -2   6  11          7.73          5.41         3.71 o                         
  -1   6  11         11.29          6.84         4.04 o                         
   0   6  11         21.53         15.57         4.61 o                         
   1   6  11          1.12         -0.90         4.06 o                         
   2   6  11          3.98          6.80         4.31 o                         
   3   6  11          7.85         14.82         5.27 o                         
   4   6  11          2.81          1.80         5.16 o                         
   5   6  11          0.01         -1.34         4.60 o                         
   6   6  11          1.67          3.58         4.49 o                         
   7   6  11          0.54         -3.39         4.05 o                         
   8   6  11          0.09          0.34         6.01 o                         
   9   6  11         22.28         22.47         6.81 o                         
  -6   7  11         63.66         85.89         7.18 o                         
  -5   7  11          6.68          5.46         5.63 o                         
  -4   7  11         68.20         77.40         6.52 o                         
  -3   7  11         58.45         69.23         8.40 o                         
  -2   7  11          3.05          4.04         4.78 o                         
  -1   7  11          0.07          6.98         5.06 o                         
   0   7  11         43.42         45.20         7.95 o                         
   1   7  11          7.95          5.46         5.44 o                         
   2   7  11         23.99         28.63         7.02 o                         
   3   7  11         15.46         22.69         8.45 o                         
 -20   0  12        229.09        276.22        11.07 o                         
 -18   0  12         18.42         16.08         4.68 o                         
 -16   0  12          1.59         -2.26         4.25 o                         
 -14   0  12         72.91         63.10         4.69 o                         
 -12   0  12        117.34         93.35         4.54 o                         
 -10   0  12         43.03         39.12         3.57 o                         
  -8   0  12         94.95        103.95         5.53 o                         
  -6   0  12        444.28        457.03         8.51 o                         
  -4   0  12        251.54        243.36         6.22 o                         
  -2   0  12        754.15        705.52        14.15 o                         
   0   0  12        175.64        191.52         5.38 o                         
   2   0  12         42.38         36.37         4.09 o                         
   4   0  12        754.55        712.99        13.47 o                         
   6   0  12        761.92        817.84        12.23 o                         
   8   0  12        406.30        388.83         7.85 o                         
  10   0  12        577.77        580.91        10.67 o                         
  12   0  12          0.15          1.31         3.85 o                         
  14   0  12        285.10        290.32        16.60 o                         
  16   0  12        205.16        205.64        11.92 o                         
 -21   1  12         72.61         84.11         5.88 o                         
 -20   1  12         35.34         42.69         4.55 o                         
 -19   1  12         17.69         18.59         4.26 o                         
 -18   1  12         42.85         50.10         4.11 o                         
 -17   1  12         44.82         44.03         3.80 o                         
 -16   1  12          0.32         -3.04         3.04 o                         
 -15   1  12         36.26         38.47         3.49 o                         
 -14   1  12         44.82         35.21         3.25 o                         
 -13   1  12          1.01          2.01         2.64 o                         
 -12   1  12         95.88         82.53         3.31 o                         
 -11   1  12          2.80         -0.23         2.33 o                         
 -10   1  12         16.46         13.85         2.37 o                         
  -9   1  12         36.56         36.79         2.92 o                         
  -8   1  12         41.13         43.52         2.57 o                         
  -7   1  12          0.19         -0.22         1.98 o                         
  -6   1  12        172.19        167.29         3.31 o                         
  -5   1  12        106.35         98.11         2.95 o                         
  -4   1  12         20.71         19.17         2.17 o                         
  -3   1  12        216.36        202.00         3.91 o                         
  -2   1  12        109.42        110.39         3.01 o                         
  -1   1  12        673.59        701.31         7.32 o                         
   0   1  12        867.00        859.79         9.44 o                         
   1   1  12        121.37        122.88         3.14 o                         
   2   1  12        457.64        456.68         4.71 o                         
   3   1  12         78.73         83.20         2.95 o                         
   4   1  12        339.97        318.85         3.89 o                         
   5   1  12         32.84         33.74         2.09 o                         
   6   1  12        111.18        104.56         3.24 o                         
   7   1  12         23.69         25.44         2.70 o                         
   8   1  12         72.59         73.01         3.26 o                         
   9   1  12         59.51         58.79         3.76 o                         
  10   1  12        147.66        144.88         4.56 o                         
  11   1  12          0.95          1.09         3.79 o                         
  12   1  12         11.06         17.20         3.81 o                         
  13   1  12         15.07         12.16         3.79 o                         
  14   1  12         17.24          7.29         5.76 o                         
  15   1  12          0.58          2.36         5.00 o                         
  16   1  12         40.05         54.25         8.33 o                         
  17   1  12         12.17         12.90         8.40 o                         
 -20   2  12          0.55         -0.34         4.83 o                         
 -19   2  12          1.53          2.11         4.35 o                         
 -18   2  12          0.09         -2.27         4.25 o                         
 -17   2  12         74.04         76.32         4.77 o                         
 -16   2  12         81.19         69.52         4.24 o                         
 -15   2  12        110.78        101.44         4.25 o                         
 -14   2  12         11.44          6.33         3.20 o                         
 -13   2  12         71.39         73.28         2.96 o                         
 -12   2  12         49.70         47.12         3.14 o                         
 -11   2  12         54.18         48.36         3.30 o                         
 -10   2  12        202.52        209.75         4.24 o                         
  -9   2  12         25.65         24.34         2.50 o                         
  -8   2  12        521.39        500.77         6.34 o                         
  -7   2  12        109.18        110.43         2.51 o                         
  -6   2  12        126.29        123.13         3.51 o                         
  -5   2  12        466.28        433.71         6.65 o                         
  -4   2  12         24.32         21.84         1.48 o                         
  -3   2  12        904.77        850.68         5.19 o                         
  -2   2  12         98.54         90.62         2.21 o                         
  -1   2  12        254.02        250.77         5.25 o                         
   0   2  12        842.83        895.48         6.68 o                         
   1   2  12         81.51         84.31         2.33 o                         
   2   2  12         39.79         35.73         1.88 o                         
   3   2  12         45.10         33.81         1.80 o                         
   4   2  12         52.55         46.29         2.01 o                         
   5   2  12          0.00         -0.96         2.39 o                         
   6   2  12          0.11          0.02         2.20 o                         
   7   2  12          6.47          6.80         2.52 o                         
   8   2  12         90.52         76.63         5.73 o                         
   9   2  12         68.55         60.65         6.27 o                         
  10   2  12         20.04         18.39         3.77 o                         
  11   2  12          1.74         -0.60         3.59 o                         
  12   2  12          9.81         10.54         3.97 o                         
  13   2  12        112.35        114.03         5.44 o                         
  14   2  12          6.45         13.73         5.49 o                         
  15   2  12         10.33          1.06         5.93 o                         
  16   2  12         19.74         16.62         6.54 o                         
 -19   3  12          8.64          6.74         7.14 o                         
 -18   3  12          0.00         -5.10         5.10 o                         
 -17   3  12         10.20          1.93         5.75 o                         
 -16   3  12          1.06         -2.98         4.95 o                         
 -15   3  12         13.96         15.20         3.72 o                         
 -14   3  12         21.61         23.84         3.15 o                         
 -13   3  12          6.78         13.17         3.55 o                         
 -12   3  12        123.28        113.07         4.92 o                         
 -11   3  12         44.79         48.23         3.20 o                         
 -10   3  12        297.02        291.21         7.52 o                         
  -9   3  12         98.89         85.67         3.47 o                         
  -8   3  12        249.28        244.18         5.21 o                         
  -7   3  12        236.77        229.98         3.93 o                         
  -6   3  12         59.05         56.95         2.50 o                         
  -5   3  12        388.02        380.21         5.09 o                         
  -4   3  12         66.92         65.61         2.85 o                         
  -3   3  12        230.72        209.40         3.78 o                         
  -2   3  12        243.89        247.46         3.39 o                         
  -1   3  12         52.41         48.03         1.70 o                         
   0   3  12         36.23         33.44         1.48 o                         
   1   3  12          5.30          5.53         0.82 o                         
   2   3  12        101.93        108.31         3.48 o                         
   3   3  12        315.37        281.14         5.57 o                         
   4   3  12        122.95        100.76         3.73 o                         
   5   3  12        384.82        342.80         6.25 o                         
   6   3  12          2.93         -0.81         2.99 o                         
   7   3  12          2.68          4.74         3.99 o                         
   8   3  12        158.58        145.55         5.43 o                         
   9   3  12         61.54         54.79         5.44 o                         
  10   3  12         77.12         78.27         4.96 o                         
  11   3  12         49.61         59.07         4.14 o                         
  12   3  12          9.53         10.16         4.26 o                         
  13   3  12          1.70         -5.61         5.61 o                         
  14   3  12         75.29         57.52         5.68 o                         
  15   3  12         35.19         33.60         5.73 o                         
 -17   4  12          1.01         -7.38         7.38 o                         
 -16   4  12         18.26         19.07         5.44 o                         
 -15   4  12          1.07         -1.03         5.48 o                         
 -14   4  12          9.67          7.52         5.57 o                         
 -13   4  12          5.42          2.97         4.52 o                         
 -12   4  12          1.73         -1.99         4.03 o                         
 -11   4  12         31.65         34.01         4.77 o                         
 -10   4  12         11.75         10.58         4.00 o                         
  -9   4  12        347.26        345.41         6.36 o                         
  -8   4  12         19.66         15.47         3.64 o                         
  -7   4  12        116.65        124.62         5.20 o                         
  -6   4  12          6.60          4.67         4.61 o                         
  -5   4  12       1368.51       1356.45        12.18 o                         
  -4   4  12         11.52         10.62         2.67 o                         
  -3   4  12          1.26         -0.46         2.50 o                         
  -2   4  12         16.18         17.73         1.89 o                         
  -1   4  12         80.28         82.31         2.97 o                         
   0   4  12          0.40          0.73         1.34 o                         
   1   4  12        609.68        528.90         6.13 o                         
   2   4  12          0.69          3.55         2.42 o                         
   3   4  12        531.52        493.18         8.01 o                         
   4   4  12         97.43         87.70         3.72 o                         
   5   4  12         23.14         18.94         2.79 o                         
   6   4  12         68.23         65.86         3.33 o                         
   7   4  12         43.83         46.14         4.10 o                         
   8   4  12          9.68          9.32         2.84 o                         
   9   4  12         19.64         24.47         3.32 o                         
  10   4  12        103.91        106.12         4.44 o                         
  11   4  12        102.36         97.11         4.71 o                         
  12   4  12          0.73         -0.20         3.66 o                         
  13   4  12         23.04         22.10         4.32 o                         
  14   4  12          2.74          7.26         4.68 o                         
 -15   5  12          3.92          9.49         6.23 o                         
 -14   5  12         54.20         64.91         5.71 o                         
 -13   5  12          7.21         11.03         4.53 o                         
 -12   5  12         55.08         54.81         5.65 o                         
 -11   5  12          0.86          2.07         4.21 o                         
 -10   5  12         62.92         75.53         4.67 o                         
  -9   5  12         70.70         77.45         4.40 o                         
  -8   5  12         79.10         88.40         4.84 o                         
  -7   5  12         31.86         36.75         4.14 o                         
  -6   5  12          7.20          7.47         4.54 o                         
  -5   5  12          1.61         -2.74         3.56 o                         
  -4   5  12         83.31         93.84         4.72 o                         
  -3   5  12         89.36         91.28         4.55 o                         
  -2   5  12         41.16         38.56         4.14 o                         
  -1   5  12         55.46         50.31         3.63 o                         
   0   5  12         19.64         17.58         3.18 o                         
   1   5  12          1.62          1.43         3.09 o                         
   2   5  12          4.90          6.51         2.86 o                         
   3   5  12        131.10        126.78         4.48 o                         
   4   5  12         67.65         60.35         5.11 o                         
   5   5  12        121.26        117.68         4.95 o                         
   6   5  12         19.07         21.51         4.85 o                         
   7   5  12          4.74          4.76         3.22 o                         
   8   5  12         31.82         36.06         3.80 o                         
   9   5  12         16.26         23.50         4.75 o                         
  10   5  12         40.95         39.47         4.60 o                         
  11   5  12         13.86         17.12         6.11 o                         
 -11   6  12         13.74         14.32         7.29 o                         
 -10   6  12          5.55          3.41         4.71 o                         
  -9   6  12         12.58         15.77         4.49 o                         
  -8   6  12          4.12          4.29         4.60 o                         
  -7   6  12         37.89         33.54         5.02 o                         
  -6   6  12         25.85         28.87         4.16 o                         
  -5   6  12          1.77          0.74         4.09 o                         
  -4   6  12        141.34        141.59         6.76 o                         
  -3   6  12        133.67        131.84         6.39 o                         
  -2   6  12        218.28        217.10         6.32 o                         
  -1   6  12         38.97         35.18         5.12 o                         
   0   6  12         48.60         44.86         5.48 o                         
   1   6  12         45.61         35.39         4.62 o                         
   2   6  12         40.20         43.78         4.43 o                         
   3   6  12          0.21         -2.19         4.95 o                         
   4   6  12         16.14         19.83         5.99 o                         
   5   6  12          5.29         14.02         6.03 o                         
   6   6  12          0.92         -1.66         5.06 o                         
   7   6  12          0.01        -12.92        17.40 o                         
   8   6  12         14.77         22.44        17.74 o                         
  -2   7  12          7.82          6.31         5.57 o                         
  -1   7  12         46.64         41.51         6.72 o                         
 -19   0  13        106.55        134.55         9.10 o                         
 -17   0  13         11.86         13.31         4.54 o                         
 -15   0  13         22.75         14.76         4.25 o                         
 -13   0  13        288.78        258.20         7.56 o                         
 -11   0  13        201.98        133.90         6.84 o                         
  -9   0  13         52.00         31.28         4.85 o                         
  -7   0  13         23.03         20.53         5.34 o                         
  -5   0  13          0.29          1.99         6.17 o                         
  -3   0  13        344.52        306.27         8.04 o                         
  -1   0  13          0.03         -3.37         3.37 o                         
   1   0  13         67.85         57.61         3.59 o                         
   3   0  13         56.78         62.91         4.30 o                         
   5   0  13        216.30        216.16        14.13 o                         
   7   0  13         25.64         23.88         3.19 o                         
   9   0  13         12.39         17.09         3.68 o                         
  11   0  13        326.16        317.24         8.15 o                         
  13   0  13         30.81         33.31         7.60 o                         
  15   0  13         15.89         22.77         8.22 o                         
 -20   1  13         91.34         92.33         5.40 o                         
 -19   1  13          4.17         -3.82         3.82 o                         
 -18   1  13          1.56         -2.40         3.51 o                         
 -17   1  13         20.06         24.35         3.31 o                         
 -16   1  13        120.46        131.05         4.64 o                         
 -15   1  13         60.03         52.68         3.60 o                         
 -14   1  13        134.67        127.63         4.62 o                         
 -13   1  13         93.38         81.35         3.73 o                         
 -12   1  13          0.16          1.86         2.55 o                         
 -11   1  13        127.29         94.34         3.81 o                         
 -10   1  13         21.23         21.87         2.79 o                         
  -9   1  13        141.97        123.13         3.57 o                         
  -8   1  13         99.59         85.81         2.95 o                         
  -7   1  13          0.17          1.09         1.82 o                         
  -6   1  13         47.73         43.20         2.99 o                         
  -5   1  13         11.87          7.24         2.04 o                         
  -4   1  13          5.72          5.62         1.98 o                         
  -3   1  13        171.09        142.84         4.03 o                         
  -2   1  13        166.03        156.53         4.52 o                         
  -1   1  13         30.69         30.18         3.09 o                         
   0   1  13         93.00        109.90         3.19 o                         
   1   1  13         72.73         69.76         2.97 o                         
   2   1  13        300.00        285.33         4.07 o                         
   3   1  13         12.27         13.71         2.11 o                         
   4   1  13        105.60         95.27         3.06 o                         
   5   1  13        403.50        380.55         6.38 o                         
   6   1  13         12.52         13.12         2.69 o                         
   7   1  13          0.65          2.46         2.59 o                         
   8   1  13         31.58         29.81         2.90 o                         
   9   1  13         11.30         13.74         3.22 o                         
  10   1  13          4.26          6.39         3.11 o                         
  11   1  13         14.84         17.48         4.17 o                         
  12   1  13          1.78          4.94         3.78 o                         
  13   1  13        108.81        118.87         5.44 o                         
  14   1  13        215.46        198.90         8.29 o                         
  15   1  13         63.94         57.08         7.39 o                         
  16   1  13         10.06          8.59         7.89 o                         
 -19   2  13         39.47         42.02         4.61 o                         
 -18   2  13          8.49          7.87         4.17 o                         
 -17   2  13          8.72          5.31         4.00 o                         
 -16   2  13        103.71        100.42         5.39 o                         
 -15   2  13         32.92         32.62         3.47 o                         
 -14   2  13        219.29        218.15         4.94 o                         
 -13   2  13         78.70         87.59         4.06 o                         
 -12   2  13          1.86         -0.62         2.91 o                         
 -11   2  13         73.99         74.83         3.30 o                         
 -10   2  13        394.44        370.15         5.82 o                         
  -9   2  13          1.63         -0.22         1.96 o                         
  -8   2  13         74.89         62.35         2.37 o                         
  -7   2  13        252.48        269.58         5.50 o                         
  -6   2  13         14.86         10.41         3.26 o                         
  -5   2  13       2145.01       2145.85        11.56 o                         
  -4   2  13        759.44        733.98         9.05 o                         
  -3   2  13        922.92        842.82         7.01 o                         
  -2   2  13         13.19          9.41         1.56 o                         
  -1   2  13         84.80         82.14         2.60 o                         
   0   2  13          3.15          7.01         1.81 o                         
   1   2  13        656.52        661.99         6.05 o                         
   2   2  13       1012.24        944.15         6.64 o                         
   3   2  13          1.07         -0.96         1.66 o                         
   4   2  13          0.70          1.75         1.49 o                         
   5   2  13         27.22         18.93         2.95 o                         
   6   2  13         25.36         21.74         2.75 o                         
   7   2  13          1.68         -0.35         2.71 o                         
   8   2  13          1.85         -0.31         2.93 o                         
   9   2  13          1.54          7.98         5.19 o                         
  10   2  13          3.42          3.43         3.67 o                         
  11   2  13          0.60          3.18         3.45 o                         
  12   2  13         42.19         38.58         4.64 o                         
  13   2  13         55.97         55.53         5.17 o                         
  14   2  13          6.99          4.86         4.38 o                         
  15   2  13         65.24         64.10         7.03 o                         
  16   2  13         82.40         63.23        12.77 o                         
 -18   3  13         25.77         23.39         7.50 o                         
 -17   3  13          8.53          9.83         5.73 o                         
 -16   3  13          0.60          3.27         5.17 o                         
 -15   3  13         61.17         63.78         5.63 o                         
 -14   3  13         12.18         16.07         4.40 o                         
 -13   3  13         22.80         21.88         4.70 o                         
 -12   3  13         68.87         76.76         5.57 o                         
 -11   3  13        309.34        296.25         8.39 o                         
 -10   3  13         21.68         15.72         4.30 o                         
  -9   3  13         30.29         28.19         4.68 o                         
  -8   3  13         49.74         47.64         4.39 o                         
  -7   3  13        443.06        442.95         7.69 o                         
  -6   3  13         76.50         72.34         2.71 o                         
  -5   3  13        213.13        222.39         4.97 o                         
  -4   3  13        127.45        125.86         4.42 o                         
  -3   3  13        165.84        158.46         4.53 o                         
  -2   3  13          4.06          5.19         1.30 o                         
  -1   3  13          6.06          4.04         1.86 o                         
   0   3  13         79.54         79.36         1.33 o                         
   1   3  13         63.31         43.16         1.29 o                         
   2   3  13         97.27         74.05         2.94 o                         
   3   3  13          4.05          6.28         2.17 o                         
   4   3  13          9.56         10.41         1.89 o                         
   5   3  13          0.91         -3.40         3.40 o                         
   6   3  13          3.84          5.33         3.36 o                         
   7   3  13        176.13        166.43         6.13 o                         
   8   3  13         64.27         62.36         5.85 o                         
   9   3  13          0.53         -1.24         4.44 o                         
  10   3  13          5.68          0.36         4.59 o                         
  11   3  13          8.32          3.18         3.71 o                         
  12   3  13          5.10          6.07         4.83 o                         
  13   3  13          2.16         -2.00         5.41 o                         
  14   3  13         18.78         23.85         5.41 o                         
 -17   4  13          1.63         -1.08         9.66 o                         
 -16   4  13          0.12         -0.69         5.86 o                         
 -15   4  13          1.37          2.71         5.83 o                         
 -14   4  13          0.06          2.88         6.56 o                         
 -13   4  13          3.38          4.72         6.00 o                         
 -12   4  13          1.83         -3.68         4.45 o                         
 -11   4  13          6.86          6.41         4.27 o                         
 -10   4  13          1.33         -1.63         4.61 o                         
  -9   4  13          0.00         -1.16         3.74 o                         
  -8   4  13         45.21         48.97         4.22 o                         
  -7   4  13          2.18         -0.31         3.68 o                         
  -6   4  13        153.82        167.13         6.10 o                         
  -5   4  13         36.82         34.80         2.99 o                         
  -4   4  13          7.31          5.28         2.86 o                         
  -3   4  13          4.30          1.55         2.67 o                         
  -2   4  13        110.01        104.20         3.41 o                         
  -1   4  13        436.40        410.87         6.27 o                         
   0   4  13        153.59        154.02         4.60 o                         
   1   4  13        115.40         99.58         3.73 o                         
   2   4  13         25.79         30.02         3.00 o                         
   3   4  13          0.13         -0.15         4.12 o                         
   4   4  13         62.83         65.37         4.40 o                         
   5   4  13         40.98         39.53         2.97 o                         
   6   4  13         36.86         40.13         3.55 o                         
   7   4  13          7.62          9.21         3.68 o                         
   8   4  13          9.32          8.84         3.52 o                         
   9   4  13          2.59          4.35         3.52 o                         
  10   4  13          1.83          5.45         3.50 o                         
  11   4  13          0.46          3.02         3.70 o                         
  12   4  13          0.14          1.96         3.55 o                         
  13   4  13          0.31         -1.38         4.32 o                         
 -14   5  13          0.36          5.61         6.15 o                         
 -13   5  13          9.87          8.99         5.67 o                         
 -12   5  13         23.74         26.77         4.89 o                         
 -11   5  13         23.48         24.30         4.68 o                         
 -10   5  13        137.12        145.30         5.89 o                         
  -9   5  13          2.03         -0.68         3.83 o                         
  -8   5  13         56.63         63.82         6.34 o                         
  -7   5  13         93.80        100.24         5.70 o                         
  -6   5  13         55.79         58.16         4.48 o                         
  -5   5  13         34.84         40.09         4.32 o                         
  -4   5  13        264.25        260.40         7.67 o                         
  -3   5  13          1.17          4.41         3.74 o                         
  -2   5  13          0.68          0.10         3.24 o                         
  -1   5  13          7.34          5.64         3.60 o                         
   0   5  13         31.32         32.38         3.58 o                         
   1   5  13         44.86         41.02         3.36 o                         
   2   5  13          0.09          1.14         3.42 o                         
   3   5  13          0.26         -4.57         4.89 o                         
   4   5  13          2.35         -1.88         4.29 o                         
   5   5  13         13.30          4.30         4.19 o                         
   6   5  13          0.16          0.85         3.63 o                         
   7   5  13          9.60          8.68         3.70 o                         
   8   5  13         12.93         23.41         4.17 o                         
   9   5  13         12.78         10.77         4.74 o                         
  10   5  13         41.59         44.81         7.83 o                         
 -10   6  13          1.34         -1.71         6.01 o                         
  -9   6  13         21.91         32.50         6.70 o                         
  -8   6  13          0.61          2.26         5.09 o                         
  -7   6  13         32.55         20.55         4.56 o                         
  -6   6  13         22.46         19.83         4.32 o                         
  -5   6  13         51.07         55.78         5.12 o                         
  -4   6  13        143.78        142.52         5.87 o                         
  -3   6  13        221.25        212.76         6.88 o                         
  -2   6  13         89.63        106.79         7.24 o                         
  -1   6  13          2.99          4.05         5.14 o                         
   0   6  13          0.18          0.57         4.73 o                         
   1   6  13          2.58          5.43         4.36 o                         
   2   6  13          0.69         -2.95         4.26 o                         
   3   6  13         12.36         16.87         5.10 o                         
   4   6  13          7.40          8.79         6.54 o                         
   5   6  13         15.33         16.81         6.10 o                         
   6   6  13         10.54          5.71        10.78 o                         
 -20   0  14         55.12         66.55         9.44 o                         
 -18   0  14          0.01          2.43         4.74 o                         
 -16   0  14         80.10         71.24         4.90 o                         
 -14   0  14         35.25         36.87         4.62 o                         
 -12   0  14         65.98         44.50         4.82 o                         
 -10   0  14        792.65        738.12        11.22 o                         
  -8   0  14          1.25          0.41         3.79 o                         
  -6   0  14         78.08         95.22         5.93 o                         
  -4   0  14        600.00        553.70        10.87 o                         
  -2   0  14         71.91         79.29         6.89 o                         
   0   0  14        325.96        347.42        12.53 o                         
   2   0  14       1395.11       1291.89        15.56 o                         
   4   0  14         14.93         14.65         3.28 o                         
   6   0  14        499.96        472.17         8.43 o                         
   8   0  14        771.66        796.32        15.26 o                         
  10   0  14         10.28         10.22         3.74 o                         
  12   0  14         71.45         72.38         6.35 o                         
  14   0  14         12.11          2.27         7.00 o                         
  16   0  14         12.69         13.29        13.05 o                         
 -20   1  14         53.40         56.18         5.67 o                         
 -19   1  14        163.02        156.55         6.28 o                         
 -18   1  14         95.17        100.91         4.58 o                         
 -17   1  14          1.82          0.89         3.51 o                         
 -16   1  14          0.00         -2.41         3.52 o                         
 -15   1  14          5.61          6.43         2.99 o                         
 -14   1  14          0.16         -2.66         2.81 o                         
 -13   1  14        102.38         84.57         3.71 o                         
 -12   1  14         75.47         56.63         3.61 o                         
 -11   1  14          2.51          2.93         2.96 o                         
 -10   1  14        197.09        170.56         5.91 o                         
  -9   1  14         94.14         74.41         3.85 o                         
  -8   1  14         33.15         33.08         2.83 o                         
  -7   1  14         43.95         54.05         3.20 o                         
  -6   1  14         34.78         36.94         3.04 o                         
  -5   1  14        659.21        649.59         7.21 o                         
  -4   1  14        150.36        153.58         5.08 o                         
  -3   1  14         92.36         85.02         4.28 o                         
  -2   1  14         21.28         19.27         3.23 o                         
  -1   1  14       1109.96       1089.74         9.58 o                         
   0   1  14       1177.56       1225.31        13.05 o                         
   1   1  14         19.14         15.55         2.18 o                         
   2   1  14         60.14         61.43         2.96 o                         
   3   1  14         16.37          9.37         2.22 o                         
   4   1  14          0.46         -2.17         2.17 o                         
   5   1  14        220.91        207.56         4.11 o                         
   6   1  14        425.77        432.72         5.64 o                         
   7   1  14        185.20        169.86         3.99 o                         
   8   1  14         50.36         47.25         3.39 o                         
   9   1  14          2.67         -0.97         3.37 o                         
  10   1  14         43.25         40.50         3.80 o                         
  11   1  14         10.77         12.83         4.28 o                         
  12   1  14          2.03          3.05         3.63 o                         
  13   1  14          1.96          1.67         4.33 o                         
  14   1  14          4.02          4.63         5.60 o                         
  15   1  14         29.67         29.06         8.16 o                         
 -19   2  14          6.33         14.48         6.46 o                         
 -18   2  14         22.10         27.32         5.26 o                         
 -17   2  14         80.15         82.05         4.85 o                         
 -16   2  14         49.75         59.33         4.23 o                         
 -15   2  14         68.49         59.14         4.76 o                         
 -14   2  14          4.49          5.65         3.79 o                         
 -13   2  14         10.92         11.87         3.32 o                         
 -12   2  14         39.63         32.54         3.49 o                         
 -11   2  14          1.75          5.06         3.06 o                         
 -10   2  14        141.41        141.94         3.74 o                         
  -9   2  14        155.90        155.09         3.62 o                         
  -8   2  14         37.81         38.17         3.09 o                         
  -7   2  14        215.73        214.93         6.98 o                         
  -6   2  14        211.61        233.61         5.47 o                         
  -5   2  14        131.34        120.05         2.95 o                         
  -4   2  14        183.36        184.88         3.04 o                         
  -3   2  14        626.48        591.14         6.31 o                         
  -2   2  14          5.32         10.03         1.72 o                         
  -1   2  14        227.32        233.36         4.71 o                         
   0   2  14        358.70        366.94         4.72 o                         
   1   2  14          2.33          4.06         1.95 o                         
   2   2  14         81.65         82.01         2.40 o                         
   3   2  14          3.68          4.47         1.85 o                         
   4   2  14        127.02        117.82         2.71 o                         
   5   2  14        113.50        114.92         4.04 o                         
   6   2  14        364.05        344.83         6.19 o                         
   7   2  14        104.67         97.64         4.19 o                         
   8   2  14         21.53         15.67         3.34 o                         
   9   2  14          0.97          7.39         4.83 o                         
  10   2  14         10.88          6.88         4.38 o                         
  11   2  14         17.86         19.85         4.16 o                         
  12   2  14          6.65          9.37         3.92 o                         
  13   2  14          0.56         -0.95         4.61 o                         
  14   2  14         77.76         90.69         5.64 o                         
  15   2  14         14.43         20.08         7.47 o                         
 -18   3  14          4.92          6.52         7.53 o                         
 -17   3  14         23.79         24.13         5.51 o                         
 -16   3  14          5.14          7.39         4.78 o                         
 -15   3  14         10.87          6.80         4.75 o                         
 -14   3  14          8.61         18.48         5.07 o                         
 -13   3  14         11.76          9.82         5.71 o                         
 -12   3  14        122.17        118.96         6.19 o                         
 -11   3  14         45.33         46.27         5.87 o                         
 -10   3  14         46.44         44.20         5.18 o                         
  -9   3  14        331.09        353.55         8.05 o                         
  -8   3  14         52.08         52.48         3.87 o                         
  -7   3  14        162.59        157.41         4.75 o                         
  -6   3  14        372.41        383.68         7.29 o                         
  -5   3  14         41.32         41.25         3.84 o                         
  -4   3  14         87.55         84.13         3.92 o                         
  -3   3  14        340.92        328.99         5.73 o                         
  -2   3  14         83.11         88.55         2.54 o                         
  -1   3  14        176.97        179.04         3.31 o                         
   0   3  14         17.32         11.50         1.55 o                         
   1   3  14          0.22         -0.43         1.49 o                         
   2   3  14          3.59          3.76         2.30 o                         
   3   3  14        138.21        129.31         3.48 o                         
   4   3  14        182.65        161.62         4.92 o                         
   5   3  14        281.70        238.57         6.86 o                         
   6   3  14         54.56         54.47         4.07 o                         
   7   3  14          4.10          7.88         4.73 o                         
   8   3  14          0.00          0.72         4.15 o                         
   9   3  14         49.52         41.67         5.80 o                         
  10   3  14         15.54          9.52         4.74 o                         
  11   3  14         17.79         19.04         4.80 o                         
  12   3  14         32.80         35.57         5.79 o                         
  13   3  14         17.05         24.41         5.93 o                         
  14   3  14         10.09         10.45         6.38 o                         
 -16   4  14          0.00         16.06        11.78 o                         
 -15   4  14          0.29          4.45         5.11 o                         
 -14   4  14          1.80         -0.46         4.80 o                         
 -13   4  14          7.27          6.57         5.50 o                         
 -12   4  14          5.78          7.76         4.28 o                         
 -11   4  14          0.05         -3.58         4.31 o                         
 -10   4  14          0.05          1.36         3.87 o                         
  -9   4  14         47.30         36.41         4.82 o                         
  -8   4  14          2.85          1.63         3.66 o                         
  -7   4  14          3.08         -1.26         3.95 o                         
  -6   4  14          1.35         -0.71         3.35 o                         
  -5   4  14          8.21          9.96         3.38 o                         
  -4   4  14        214.87        203.32         5.42 o                         
  -3   4  14          4.56         -0.21         2.92 o                         
  -2   4  14        105.61        115.56         5.02 o                         
  -1   4  14         38.54         38.83         3.99 o                         
   0   4  14         25.98         26.88         3.60 o                         
   1   4  14          2.04          0.51         2.80 o                         
   2   4  14          2.28         -2.72         3.25 o                         
   3   4  14          3.29          2.63         4.11 o                         
   4   4  14         20.73         19.61         4.36 o                         
   5   4  14          0.53          0.96         3.92 o                         
   6   4  14         15.52         19.38         3.87 o                         
   7   4  14         56.93         52.30         4.69 o                         
   8   4  14         18.52         20.36         3.71 o                         
   9   4  14         51.80         54.45         4.28 o                         
  10   4  14          0.60         -3.74         4.00 o                         
  11   4  14         58.58         55.49         5.38 o                         
  12   4  14          1.82          7.92         5.25 o                         
 -13   5  14         53.84         72.57         8.95 o                         
 -12   5  14         39.23         38.35         6.10 o                         
 -11   5  14         18.69         16.92         4.56 o                         
 -10   5  14         19.12         22.40         4.86 o                         
  -9   5  14          3.74          3.28         5.25 o                         
  -8   5  14         23.46         21.03         4.78 o                         
  -7   5  14         17.43         18.05         4.04 o                         
  -6   5  14          1.60         -0.03         3.58 o                         
  -5   5  14         60.33         61.51         5.80 o                         
  -4   5  14         19.01         20.49         4.20 o                         
  -3   5  14          0.04         -4.07         4.07 o                         
  -2   5  14         18.42         20.12         4.16 o                         
  -1   5  14          2.19         -4.30         4.30 o                         
   0   5  14          7.71          8.44         3.50 o                         
   1   5  14          0.22          0.87         3.43 o                         
   2   5  14         30.33         27.77         4.42 o                         
   3   5  14         25.10         18.79         4.88 o                         
   4   5  14         29.99         31.61         4.77 o                         
   5   5  14         77.90         70.92         5.45 o                         
   6   5  14         34.69         34.21         4.47 o                         
   7   5  14         43.63         44.15         4.78 o                         
   8   5  14         11.24          8.24         4.37 o                         
   9   5  14          0.80          0.93         6.03 o                         
  -9   6  14         34.39         40.36         8.60 o                         
  -8   6  14          1.52          5.79         6.79 o                         
  -7   6  14          0.02         -3.28         5.55 o                         
  -6   6  14         13.83         14.38         4.55 o                         
  -5   6  14          1.43          3.56         4.82 o                         
  -4   6  14         35.57         32.48         4.57 o                         
  -3   6  14          8.33          4.54         4.89 o                         
  -2   6  14         15.48         19.32         5.75 o                         
  -1   6  14          0.47          2.27         5.54 o                         
   0   6  14         52.05         52.14         5.95 o                         
   1   6  14          0.20          1.46         5.63 o                         
   2   6  14         40.00         50.78         7.08 o                         
   3   6  14         16.99         19.87         8.42 o                         
   4   6  14          5.35         -2.45        10.49 o                         
   5   6  14          2.63         11.36        16.85 o                         
 -19   0  15         35.40         42.89         7.95 o                         
 -17   0  15         37.03         39.00         5.77 o                         
 -15   0  15          0.45         -1.06         4.15 o                         
 -13   0  15          5.81         11.11         4.25 o                         
 -11   0  15          2.99         -0.29         4.20 o                         
  -9   0  15        417.04        320.37         7.16 o                         
  -7   0  15        548.97        489.21        10.71 o                         
  -5   0  15         17.63         26.28         4.95 o                         
  -3   0  15         25.67         27.02         4.91 o                         
  -1   0  15       1169.92       1129.00        12.25 o                         
   1   0  15       1335.51       1355.62        13.87 o                         
   3   0  15        329.29        321.02         6.43 o                         
   5   0  15         63.59         57.26         4.21 o                         
   7   0  15        162.23        150.92         5.10 o                         
   9   0  15          5.33          7.00         4.38 o                         
  11   0  15          0.01         -3.23         5.27 o                         
  13   0  15          9.72          6.37         8.30 o                         
  15   0  15          1.53         14.47        13.68 o                         
 -19   1  15         14.94         27.04         5.10 o                         
 -18   1  15          0.19         -0.27         3.87 o                         
 -17   1  15         30.39         36.42         3.78 o                         
 -16   1  15          0.38         -0.26         3.16 o                         
 -15   1  15         23.59         28.42         3.63 o                         
 -14   1  15         54.81         44.89         3.78 o                         
 -13   1  15          0.08         -3.44         3.44 o                         
 -12   1  15          0.00         -1.97         3.12 o                         
 -11   1  15         33.22         33.18         3.69 o                         
 -10   1  15          0.02          1.61         3.06 o                         
  -9   1  15         63.00         46.34         3.16 o                         
  -8   1  15         26.76         26.77         3.05 o                         
  -7   1  15         43.96         34.49         3.06 o                         
  -6   1  15        124.18        108.12         3.79 o                         
  -5   1  15         12.86          8.46         3.16 o                         
  -4   1  15          1.29          3.00         3.61 o                         
  -3   1  15        537.29        547.40         9.05 o                         
  -2   1  15        551.92        515.23         6.71 o                         
  -1   1  15       1261.70       1272.03         9.34 o                         
   0   1  15        983.91        973.66        10.55 o                         
   1   1  15        267.38        257.88         4.70 o                         
   2   1  15        835.61        823.16        10.11 o                         
   3   1  15         10.72         10.14         2.21 o                         
   4   1  15         92.96         94.16         3.07 o                         
   5   1  15          2.40          2.85         2.18 o                         
   6   1  15         68.54         65.02         3.33 o                         
   7   1  15          4.79          3.60         2.77 o                         
   8   1  15         28.86         26.25         3.22 o                         
   9   1  15          4.09          2.26         3.30 o                         
  10   1  15         16.12         12.55         3.49 o                         
  11   1  15         11.77         14.10         4.17 o                         
  12   1  15         29.37         33.96         5.10 o                         
  13   1  15         13.99         15.16         4.87 o                         
  14   1  15         29.79         22.80         8.30 o                         
 -18   2  15        185.77        197.52         9.09 o                         
 -17   2  15         11.80          9.01         5.78 o                         
 -16   2  15          0.01         -1.80         5.47 o                         
 -15   2  15        291.48        313.41         9.22 o                         
 -14   2  15          7.85         10.33         3.86 o                         
 -13   2  15         50.63         45.59         4.10 o                         
 -12   2  15        104.33         93.73         4.07 o                         
 -11   2  15        104.51        112.46         4.33 o                         
 -10   2  15          0.34         -1.32         2.20 o                         
  -9   2  15         63.20         54.37         3.45 o                         
  -8   2  15          5.94         -2.33         4.34 o                         
  -7   2  15         75.27         70.23         4.86 o                         
  -6   2  15          0.01          1.59         3.97 o                         
  -5   2  15        315.19        302.60         6.38 o                         
  -4   2  15         36.77         33.14         1.90 o                         
  -3   2  15        268.96        228.78         4.58 o                         
  -2   2  15         95.59         92.77         2.95 o                         
  -1   2  15         40.41         41.95         2.79 o                         
   0   2  15         75.29         58.48         2.72 o                         
   1   2  15          4.88          7.85         2.37 o                         
   2   2  15        200.21        188.82         3.41 o                         
   3   2  15        121.05        103.40         2.86 o                         
   4   2  15        140.32        140.46         3.55 o                         
   5   2  15          2.15         -2.99         2.99 o                         
   6   2  15         85.29         74.36         3.89 o                         
   7   2  15         15.36         13.85         3.37 o                         
   8   2  15          0.59          0.05         2.91 o                         
   9   2  15         63.87         65.96         5.58 o                         
  10   2  15          0.84          1.27         4.20 o                         
  11   2  15         10.20          4.56         4.06 o                         
  12   2  15          3.39         -3.70         4.68 o                         
  13   2  15          0.00          0.15         4.73 o                         
  14   2  15          0.03         -1.38         6.02 o                         
 -17   3  15          1.60          1.28         6.86 o                         
 -16   3  15         15.88         22.40         5.38 o                         
 -15   3  15         19.32         17.88         6.19 o                         
 -14   3  15         45.55         39.89         8.04 o                         
 -13   3  15        112.45        118.09         7.33 o                         
 -12   3  15          2.32          5.03         5.25 o                         
 -11   3  15         12.43          8.81         5.05 o                         
 -10   3  15          0.25         -0.10         3.92 o                         
  -9   3  15         72.29         81.24         4.90 o                         
  -8   3  15          0.72         -2.56         3.94 o                         
  -7   3  15        121.06        134.61         5.61 o                         
  -6   3  15        516.77        515.89         7.45 o                         
  -5   3  15          0.75          1.72         3.26 o                         
  -4   3  15        239.53        234.51         5.82 o                         
  -3   3  15         69.04         64.62         3.82 o                         
  -2   3  15          0.47         -0.05         1.83 o                         
  -1   3  15        106.85         99.94         2.68 o                         
   0   3  15          0.03          1.84         1.81 o                         
   1   3  15        100.77         93.07         2.83 o                         
   2   3  15        114.97        107.63         3.86 o                         
   3   3  15          0.89          0.57         4.14 o                         
   4   3  15        213.33        196.27         5.57 o                         
   5   3  15        234.04        245.19         6.98 o                         
   6   3  15         36.83         36.95         4.58 o                         
   7   3  15          7.74          2.46         4.49 o                         
   8   3  15         33.16         39.83         4.85 o                         
   9   3  15         18.61         23.90         4.99 o                         
  10   3  15         10.91         11.49         5.54 o                         
  11   3  15         13.90          5.42         5.13 o                         
  12   3  15         35.80         41.60         5.88 o                         
 -15   4  15          1.24         -8.69        10.88 o                         
 -14   4  15         85.93         78.43         6.40 o                         
 -13   4  15          6.65          7.34         5.30 o                         
 -12   4  15          6.23         10.17         5.08 o                         
 -11   4  15          1.54          3.25         5.21 o                         
 -10   4  15          0.46         -1.99         3.63 o                         
  -9   4  15          0.11         -3.14         3.83 o                         
  -8   4  15          0.51          3.11         3.55 o                         
  -7   4  15         78.83         92.95         4.99 o                         
  -6   4  15          0.00          5.66         3.26 o                         
  -5   4  15        197.11        229.02         8.02 o                         
  -4   4  15         32.58         43.79         5.06 o                         
  -3   4  15         12.18          2.81         3.82 o                         
  -2   4  15         10.92          5.19         3.64 o                         
  -1   4  15          5.51          8.03         3.92 o                         
   0   4  15         14.52         19.40         3.87 o                         
   1   4  15          0.78         -1.80         4.63 o                         
   2   4  15         85.93         84.64         5.70 o                         
   3   4  15        178.93        156.93         5.96 o                         
   4   4  15         26.54         25.56         4.59 o                         
   5   4  15          2.89         -3.67         3.67 o                         
   6   4  15         26.86         25.74         4.21 o                         
   7   4  15          0.20         -1.12         3.97 o                         
   8   4  15          7.61          6.51         4.08 o                         
   9   4  15          0.26          3.34         3.81 o                         
  10   4  15         31.05         42.52         5.00 o                         
  11   4  15          2.67          3.62         4.95 o                         
 -12   5  15          0.18         -3.68        10.55 o                         
 -11   5  15          0.03         -2.04         5.97 o                         
 -10   5  15          1.98          1.66         5.18 o                         
  -9   5  15         52.42         54.88         6.42 o                         
  -8   5  15         10.15         12.37         5.11 o                         
  -7   5  15          4.67          5.02         4.17 o                         
  -6   5  15         16.41         19.96         4.43 o                         
  -5   5  15          0.41         -0.14         4.29 o                         
  -4   5  15         88.28         87.72         5.31 o                         
  -3   5  15        139.93        140.90         5.87 o                         
  -2   5  15          0.97          4.02         4.37 o                         
  -1   5  15         36.20         36.38         4.29 o                         
   0   5  15         20.57         19.94         3.51 o                         
   1   5  15         12.87          9.07         3.87 o                         
   2   5  15          0.78          3.62         4.38 o                         
   3   5  15          0.00          3.95         4.77 o                         
   4   5  15        112.95        128.97         5.92 o                         
   5   5  15          7.61          8.07         4.65 o                         
   6   5  15          1.36         10.68         4.56 o                         
   7   5  15         45.49         51.86         5.63 o                         
   8   5  15          4.72          5.44         6.54 o                         
  -7   6  15         13.69         -1.95        15.79 o                         
  -6   6  15          0.25          3.36         5.92 o                         
  -5   6  15         24.35         24.74         6.98 o                         
  -4   6  15         78.62         83.79        15.10 o                         
  -3   6  15          3.15          3.18         8.37 o                         
  -2   6  15         37.15         27.21        10.69 o                         
  -1   6  15         67.09         70.04         8.00 o                         
   0   6  15         13.64         11.82        10.78 o                         
   1   6  15         32.63         33.17        11.28 o                         
   2   6  15          9.04         -0.68        13.43 o                         
 -18   0  16         15.54         30.21         6.20 o                         
 -16   0  16         39.49         33.29         6.09 o                         
 -14   0  16          0.01          7.42         5.36 o                         
 -12   0  16         25.98         33.36         5.37 o                         
 -10   0  16          0.47         -2.29         4.30 o                         
  -8   0  16         35.57         34.18         9.06 o                         
  -6   0  16         75.40         75.35         5.71 o                         
  -4   0  16        304.74        279.40         8.21 o                         
  -2   0  16        508.28        485.50        10.27 o                         
   0   0  16          4.23         18.91         4.85 o                         
   2   0  16        436.32        444.65        10.26 o                         
   4   0  16         43.65         44.81         4.65 o                         
   6   0  16          0.61          6.25         3.53 o                         
   8   0  16        143.66        124.92         7.51 o                         
  10   0  16         15.57         15.13         6.09 o                         
  12   0  16          0.73          1.77         5.54 o                         
  14   0  16         76.33         54.99        15.08 o                         
 -18   1  16          9.71          2.22         4.86 o                         
 -17   1  16          3.51         -0.04         4.18 o                         
 -16   1  16          0.38          2.65         4.00 o                         
 -15   1  16         74.34         75.15         4.49 o                         
 -14   1  16          0.06          6.87         3.47 o                         
 -13   1  16          7.63          5.20         3.71 o                         
 -12   1  16          1.09          4.62         3.33 o                         
 -11   1  16          0.08          0.39         3.00 o                         
 -10   1  16          0.22         -3.35         3.35 o                         
  -9   1  16        196.00        186.62         5.56 o                         
  -8   1  16          0.84         -2.17         2.88 o                         
  -7   1  16         59.36         55.75         3.57 o                         
  -6   1  16          2.51          5.06         3.70 o                         
  -5   1  16        716.96        677.62         9.77 o                         
  -4   1  16         31.59         39.17         3.95 o                         
  -3   1  16        104.18        105.62         4.03 o                         
  -2   1  16          5.77          4.76         2.72 o                         
  -1   1  16          1.36          3.64         2.57 o                         
   0   1  16        187.49        194.10         4.48 o                         
   1   1  16         17.56         16.02         2.75 o                         
   2   1  16         19.20         17.37         2.81 o                         
   3   1  16         21.39         21.66         2.51 o                         
   4   1  16        109.90         98.97         3.38 o                         
   5   1  16         12.82         11.72         2.32 o                         
   6   1  16         15.79         18.08         3.61 o                         
   7   1  16         97.38        102.74         4.05 o                         
   8   1  16          9.42         13.99         3.19 o                         
   9   1  16         17.53         16.70         4.24 o                         
  10   1  16         67.63         57.11         4.37 o                         
  11   1  16          0.31          3.00         3.72 o                         
  12   1  16         19.75         22.21         5.06 o                         
  13   1  16          0.66          3.11         5.90 o                         
 -18   2  16          0.49          6.38         6.43 o                         
 -17   2  16         80.68         95.92         7.91 o                         
 -16   2  16         29.95         42.04         5.95 o                         
 -15   2  16         96.23        123.69         6.91 o                         
 -14   2  16         10.87         15.04         4.61 o                         
 -13   2  16         38.56         46.40         5.10 o                         
 -12   2  16         26.71         35.43         4.96 o                         
 -11   2  16        217.28        232.79         6.39 o                         
 -10   2  16         47.47         53.41         4.39 o                         
  -9   2  16          1.48         -2.10         3.65 o                         
  -8   2  16        502.79        527.74         9.39 o                         
  -7   2  16        155.18        164.12         5.67 o                         
  -6   2  16        145.66        146.16         4.61 o                         
  -5   2  16         30.56         38.76         3.93 o                         
  -4   2  16        178.28        199.82         6.13 o                         
  -3   2  16        413.67        401.13         7.49 o                         
  -2   2  16          1.38          5.15         3.03 o                         
  -1   2  16        108.73        104.80         3.62 o                         
   0   2  16         32.71         30.06         2.77 o                         
   1   2  16         67.82         63.42         2.54 o                         
   2   2  16          3.50          5.68         2.11 o                         
   3   2  16         11.63          9.33         2.28 o                         
   4   2  16         22.94         29.02         4.01 o                         
   5   2  16          8.43          9.50         3.32 o                         
   6   2  16        120.03        107.67         4.20 o                         
   7   2  16         56.98         50.47         4.14 o                         
   8   2  16          0.08          0.59         3.93 o                         
   9   2  16         68.43         65.35         5.83 o                         
  10   2  16         48.27         58.60         5.07 o                         
  11   2  16          5.13          9.76         4.20 o                         
  12   2  16          5.31          8.27         4.81 o                         
  13   2  16          1.74         -3.10         6.13 o                         
 -16   3  16          3.68          0.51         6.21 o                         
 -15   3  16         62.11         77.89         7.78 o                         
 -14   3  16        102.85        100.54         8.05 o                         
 -13   3  16         60.73         64.03         7.50 o                         
 -12   3  16         52.00         60.48         6.42 o                         
 -11   3  16        178.96        186.36         8.06 o                         
 -10   3  16        114.14        115.90         6.38 o                         
  -9   3  16          8.13          3.82         4.01 o                         
  -8   3  16          0.32         -1.97         4.06 o                         
  -7   3  16         12.85          9.85         3.65 o                         
  -6   3  16          7.25          2.66         3.37 o                         
  -5   3  16          6.86          8.01         3.25 o                         
  -4   3  16          3.90          0.88         3.07 o                         
  -3   3  16          6.98          6.57         3.01 o                         
  -2   3  16        124.60        131.76         4.57 o                         
  -1   3  16         55.14         51.99         2.57 o                         
   0   3  16         20.52         22.98         2.21 o                         
   1   3  16        109.74        104.67         3.77 o                         
   2   3  16         52.60         60.49         4.28 o                         
   3   3  16          3.89          4.90         3.51 o                         
   4   3  16          0.02         -4.13         4.13 o                         
   5   3  16        197.18        212.29         6.54 o                         
   6   3  16          0.55         -0.65         3.79 o                         
   7   3  16         85.94         86.97         4.84 o                         
   8   3  16        120.03        108.13         6.77 o                         
   9   3  16         13.89         12.85         4.96 o                         
  10   3  16          0.60          2.57         5.20 o                         
  11   3  16         15.78          2.69         6.03 o                         
 -14   4  16          0.27          9.88        11.67 o                         
 -13   4  16         46.03         60.25         6.24 o                         
 -12   4  16          2.48         -4.16         4.67 o                         
 -11   4  16         26.66         22.78         4.23 o                         
 -10   4  16         10.38         10.34         5.40 o                         
  -9   4  16          0.35          0.56         3.89 o                         
  -8   4  16          0.71          0.44         4.06 o                         
  -7   4  16         13.49         16.08         3.64 o                         
  -6   4  16          0.03         -0.62         3.13 o                         
  -5   4  16          5.06          9.91         4.45 o                         
  -4   4  16          5.16          5.13         4.23 o                         
  -3   4  16          3.93          0.95         4.09 o                         
  -2   4  16         18.27         18.88         4.58 o                         
  -1   4  16          0.90          1.35         4.08 o                         
   0   4  16         49.47         60.50         8.04 o                         
   1   4  16         15.67         22.84         4.85 o                         
   2   4  16         38.51         44.42         4.82 o                         
   3   4  16          7.02          6.67         4.04 o                         
   4   4  16         28.95         22.43         4.45 o                         
   5   4  16         17.45         21.98         4.37 o                         
   6   4  16          8.13          2.85         4.09 o                         
   7   4  16         48.63         39.11         4.72 o                         
   8   4  16          3.54          5.05         4.02 o                         
   9   4  16          1.41          1.17         4.21 o                         
 -11   5  16          1.88         -9.41        15.53 o                         
 -10   5  16         22.93         19.66        12.07 o                         
  -9   5  16         68.63         84.99         6.20 o                         
  -8   5  16          2.08         -2.34         5.31 o                         
  -7   5  16         67.91         96.36         6.45 o                         
  -6   5  16         29.24         29.91         4.64 o                         
  -5   5  16         10.45         14.62         4.41 o                         
  -4   5  16          0.22          4.39         4.26 o                         
  -3   5  16          6.27          1.17         4.35 o                         
  -2   5  16         19.33         23.43         4.73 o                         
  -1   5  16          0.51         -0.70         3.94 o                         
   0   5  16         75.76         81.57         4.85 o                         
   1   5  16          9.13          2.58         4.45 o                         
   2   5  16          0.22          1.73         5.06 o                         
   3   5  16          5.80          1.60         5.66 o                         
   4   5  16          0.50          0.76         4.51 o                         
   5   5  16          2.36          8.99         6.36 o                         
   6   5  16          1.65         -0.12         5.96 o                         
 -17   0  17         39.82         38.66         6.87 o                         
 -15   0  17         64.22         72.76         6.54 o                         
 -13   0  17        200.42        182.13         7.83 o                         
 -11   0  17         20.79         17.70         6.85 o                         
  -9   0  17         49.93         43.32         6.10 o                         
  -7   0  17         90.88         68.33         5.18 o                         
  -5   0  17         54.82         48.83         5.22 o                         
  -3   0  17         12.71         19.86         3.72 o                         
  -1   0  17        245.49        232.99         6.02 o                         
   1   0  17        817.27        829.05        10.66 o                         
   3   0  17        251.59        272.60         7.50 o                         
   5   0  17          2.28          2.31         3.65 o                         
   7   0  17        136.62        143.25         7.12 o                         
   9   0  17        373.84        349.71        10.28 o                         
  11   0  17          0.33          1.51         6.07 o                         
 -17   1  17         10.54         22.87         6.91 o                         
 -16   1  17         41.49         55.50         5.80 o                         
 -15   1  17          2.45          1.31         4.48 o                         
 -14   1  17         23.94         24.85         4.68 o                         
 -13   1  17         24.46         18.42         3.77 o                         
 -12   1  17          0.01         -2.38         3.07 o                         
 -11   1  17         62.27         58.07         3.83 o                         
 -10   1  17         16.05         14.74         3.69 o                         
  -9   1  17          4.12          3.04         3.37 o                         
  -8   1  17          0.20          0.48         3.07 o                         
  -7   1  17         72.45         73.38         4.63 o                         
  -6   1  17         21.14          8.28         4.86 o                         
  -5   1  17        145.35        140.02         4.57 o                         
  -4   1  17        116.06        111.42         4.60 o                         
  -3   1  17         57.11         58.43         4.09 o                         
  -2   1  17         21.61         20.50         3.15 o                         
  -1   1  17         66.09         62.05         3.45 o                         
   0   1  17        178.47        176.46         5.04 o                         
   1   1  17        391.90        379.55         5.51 o                         
   2   1  17        187.79        196.91         4.18 o                         
   3   1  17        318.67        323.76         4.78 o                         
   4   1  17        343.28        366.42         5.95 o                         
   5   1  17         46.21         49.91         3.64 o                         
   6   1  17          0.11          0.96         3.38 o                         
   7   1  17          0.53          4.42         3.49 o                         
   8   1  17         46.92         43.60         4.58 o                         
   9   1  17          9.11         12.95         4.15 o                         
  10   1  17         14.95         15.55         4.43 o                         
  11   1  17         55.78         60.99         5.63 o                         
  12   1  17          1.46          3.72         6.04 o                         
 -17   2  17         10.73         13.87         6.05 o                         
 -16   2  17          4.08          4.99         5.10 o                         
 -15   2  17          1.36         -4.70         4.70 o                         
 -14   2  17         10.69         10.50         4.53 o                         
 -13   2  17          1.37         -5.49         5.49 o                         
 -12   2  17          0.21          4.00         4.68 o                         
 -11   2  17         29.12         31.21         4.27 o                         
 -10   2  17          2.47          4.77         4.53 o                         
  -9   2  17          1.11         -1.74         3.99 o                         
  -8   2  17         65.48         57.89         4.78 o                         
  -7   2  17          0.42          0.37         3.37 o                         
  -6   2  17         19.92         16.32         3.46 o                         
  -5   2  17         35.20         44.79         3.88 o                         
  -4   2  17        252.56        236.49         5.32 o                         
  -3   2  17          1.02          1.52         3.28 o                         
  -2   2  17          3.81          0.41         2.82 o                         
  -1   2  17         25.10         25.29         2.79 o                         
   0   2  17          0.15          6.12         2.44 o                         
   1   2  17        322.12        300.74         4.39 o                         
   2   2  17        847.01        800.37        10.17 o                         
   3   2  17        583.63        543.88         8.70 o                         
   4   2  17        322.04        366.11        10.28 o                         
   5   2  17         50.12         51.10         3.98 o                         
   6   2  17          4.30          0.57         3.91 o                         
   7   2  17         57.37         61.98         4.81 o                         
   8   2  17         14.01         19.46         4.17 o                         
   9   2  17          0.30         -2.61         4.39 o                         
  10   2  17          2.67          4.15         4.36 o                         
  11   2  17          3.97         13.22         5.21 o                         
 -15   3  17          4.55          5.07         6.54 o                         
 -14   3  17         21.47         27.32         5.88 o                         
 -13   3  17        200.11        206.99         7.20 o                         
 -12   3  17         43.20         42.60         6.23 o                         
 -11   3  17         38.02         30.93         5.25 o                         
 -10   3  17         11.02          9.95         4.51 o                         
  -9   3  17          2.33          2.48         4.13 o                         
  -8   3  17         84.00         81.63         5.55 o                         
  -7   3  17         26.86         24.03         4.10 o                         
  -6   3  17         21.37         21.56         4.37 o                         
  -5   3  17          0.40         -3.32         3.32 o                         
  -4   3  17          9.33         11.61         3.28 o                         
  -3   3  17         17.45         34.87         4.06 o                         
  -2   3  17        312.44        315.95         5.75 o                         
  -1   3  17          0.71          1.44         2.74 o                         
   0   3  17          0.61         -3.25         3.25 o                         
   1   3  17        111.83        139.16         7.27 o                         
   2   3  17         39.49         28.93         5.27 o                         
   3   3  17         33.31         38.82         4.19 o                         
   4   3  17         10.51          6.55         4.23 o                         
   5   3  17        258.49        233.38         8.17 o                         
   6   3  17         75.62         74.68         4.88 o                         
   7   3  17         20.68         25.23         4.41 o                         
   8   3  17         52.51         56.59         5.50 o                         
   9   3  17          0.00         -2.97         4.54 o                         
  10   3  17         39.66         46.53         6.14 o                         
 -13   4  17          4.23         14.46         8.49 o                         
 -12   4  17         48.82         57.50         7.36 o                         
 -11   4  17          4.66          6.26         4.33 o                         
 -10   4  17         38.30         44.38         4.76 o                         
  -9   4  17          0.91          2.57         4.05 o                         
  -8   4  17          0.22          2.90         4.27 o                         
  -7   4  17          4.47          4.89         4.20 o                         
  -6   4  17          1.56         -1.02         4.05 o                         
  -5   4  17         11.10         12.54         4.43 o                         
  -4   4  17         64.83         66.29         4.60 o                         
  -3   4  17          0.16          1.12         4.06 o                         
  -2   4  17        148.79        162.28         8.34 o                         
  -1   4  17        204.21        240.96         9.61 o                         
   0   4  17         85.13         84.76         5.45 o                         
   1   4  17         59.84         62.51         5.24 o                         
   2   4  17          1.46          1.81         4.51 o                         
   3   4  17         23.45         26.00         5.29 o                         
   4   4  17         27.80         41.76         5.64 o                         
   5   4  17          0.67          4.77         4.37 o                         
   6   4  17          3.42          6.22         4.28 o                         
   7   4  17         13.72         11.45         4.90 o                         
   8   4  17          0.39         -0.05         5.11 o                         
  -9   5  17          4.63        -13.89        15.42 o                         
  -8   5  17         16.90         28.24        16.79 o                         
  -7   5  17         49.81         61.27         8.63 o                         
  -6   5  17          5.36          7.23         4.40 o                         
  -5   5  17         53.91         60.14         5.97 o                         
  -4   5  17          0.09         -0.78         4.55 o                         
  -3   5  17         58.47         64.62         5.98 o                         
  -2   5  17         46.19         43.57         5.58 o                         
  -1   5  17          9.23          4.46         4.50 o                         
   0   5  17         36.01         39.20         4.59 o                         
   1   5  17         10.33         11.04         5.41 o                         
   2   5  17          3.92         10.15         5.72 o                         
   3   5  17         87.21         99.00        10.83 o                         
   4   5  17         26.03         45.23         7.07 o                         
 -16   0  18          2.47          2.95         6.11 o                         
 -14   0  18         21.10          9.67         7.63 o                         
 -12   0  18         52.83         45.98         6.34 o                         
 -10   0  18         36.46         26.51         5.98 o                         
  -8   0  18         64.37         47.16         5.41 o                         
  -6   0  18          5.86          4.48         5.69 o                         
  -4   0  18          0.76          1.81         3.78 o                         
  -2   0  18          4.01          8.39         4.27 o                         
   0   0  18        225.80        230.84         6.01 o                         
   2   0  18         22.63         25.94         4.05 o                         
   4   0  18        181.33        194.39         8.83 o                         
   6   0  18         29.25         21.84         5.36 o                         
   8   0  18         88.64         90.85         9.92 o                         
  10   0  18         14.81         19.06         6.36 o                         
 -16   1  18         17.87         29.38         7.70 o                         
 -15   1  18         18.23         27.45         5.37 o                         
 -14   1  18          0.04         -2.31         5.15 o                         
 -13   1  18          0.00         -2.22         3.97 o                         
 -12   1  18          3.35         -3.96         3.96 o                         
 -11   1  18          0.05          0.03         3.82 o                         
 -10   1  18          0.63          6.44         3.77 o                         
  -9   1  18         52.99         44.58         3.89 o                         
  -8   1  18         47.91         50.93         4.21 o                         
  -7   1  18         62.90         67.44         5.10 o                         
  -6   1  18          3.92          4.34         3.68 o                         
  -5   1  18          1.44          2.16         3.28 o                         
  -4   1  18         28.51         34.33         4.11 o                         
  -3   1  18         46.98         40.30         3.69 o                         
  -2   1  18         28.70         34.33         3.29 o                         
  -1   1  18        155.65        160.43         3.97 o                         
   0   1  18         56.63         59.50         3.35 o                         
   1   1  18          0.00         -2.65         2.65 o                         
   2   1  18         15.88         12.60         2.70 o                         
   3   1  18          0.72         -0.05         2.55 o                         
   4   1  18          5.43          1.17         3.21 o                         
   5   1  18         51.69         53.24         4.22 o                         
   6   1  18         46.63         56.34         4.08 o                         
   7   1  18         12.60         11.19         4.01 o                         
   8   1  18         10.06         10.99         4.30 o                         
   9   1  18          5.35          6.43         5.27 o                         
  10   1  18          1.50          0.90         4.35 o                         
  11   1  18         21.41         21.42         8.86 o                         
 -16   2  18         12.13          2.89         6.52 o                         
 -15   2  18         36.66         54.66         9.50 o                         
 -14   2  18          3.06         11.97         5.91 o                         
 -13   2  18          1.12         -1.84         4.41 o                         
 -12   2  18          0.11         -3.62         4.00 o                         
 -11   2  18         13.46         21.65         4.24 o                         
 -10   2  18         29.36         25.46         4.49 o                         
  -9   2  18        251.36        278.45         7.75 o                         
  -8   2  18         84.76         72.45         5.22 o                         
  -7   2  18         67.71         73.29         4.89 o                         
  -6   2  18         14.71         27.23         4.10 o                         
  -5   2  18         42.48         33.97         3.73 o                         
  -4   2  18          1.19         -0.37         3.34 o                         
  -3   2  18         30.52         23.97         2.94 o                         
  -2   2  18         72.92         66.60         3.25 o                         
  -1   2  18          8.79         13.27         2.86 o                         
   0   2  18        117.03        121.47         3.45 o                         
   1   2  18         24.69         24.56         2.86 o                         
   2   2  18         58.00         55.41         3.83 o                         
   3   2  18        102.86        111.09         6.04 o                         
   4   2  18         17.96         15.93         4.17 o                         
   5   2  18          1.85         -1.73         4.18 o                         
   6   2  18         38.06         41.45         4.83 o                         
   7   2  18        180.83        196.79         6.51 o                         
   8   2  18          0.16          0.35         5.33 o                         
   9   2  18          0.02         -1.78         4.98 o                         
  10   2  18         18.14         12.70         6.33 o                         
 -14   3  18         26.33         28.10         6.47 o                         
 -13   3  18        511.69        545.04        16.17 o                         
 -12   3  18         11.29         -0.23         4.74 o                         
 -11   3  18        201.25        236.46         6.77 o                         
 -10   3  18          6.34          6.19         4.46 o                         
  -9   3  18         74.79         69.91         4.85 o                         
  -8   3  18         30.50         28.77         4.43 o                         
  -7   3  18          0.90         -0.97         4.08 o                         
  -6   3  18         17.47         12.03         4.58 o                         
  -5   3  18         45.59         45.40         4.77 o                         
  -4   3  18         26.90         27.37         4.45 o                         
  -3   3  18        102.11        114.65         4.89 o                         
  -2   3  18          5.19          9.55         3.61 o                         
  -1   3  18          0.25          7.52         4.58 o                         
   0   3  18          6.11          7.50         4.92 o                         
   1   3  18         13.13          9.43         4.57 o                         
   2   3  18         11.67          8.70         4.68 o                         
   3   3  18          4.30          5.79         3.99 o                         
   4   3  18         43.16         42.25         5.32 o                         
   5   3  18          1.44         -4.76         4.76 o                         
   6   3  18         16.95         18.12         4.86 o                         
   7   3  18         34.92         33.07         5.04 o                         
   8   3  18        100.15         95.69         6.21 o                         
   9   3  18         15.26         19.61         6.72 o                         
 -12   4  18          9.51         -0.71        14.58 o                         
 -11   4  18        197.45        217.32        23.70 o                         
 -10   4  18         35.64         47.49        18.18 o                         
  -9   4  18         37.75         54.71         7.85 o                         
  -8   4  18          6.37          8.43         4.65 o                         
  -7   4  18         23.41         24.31         4.84 o                         
  -6   4  18          0.31         -2.20         4.84 o                         
  -5   4  18         26.59         31.33         5.32 o                         
  -4   4  18          3.82         -1.05         4.28 o                         
  -3   4  18         68.50         88.91         6.74 o                         
  -2   4  18        129.46        126.35         6.72 o                         
  -1   4  18          0.04         -1.52         5.16 o                         
   0   4  18         49.43         60.57         6.23 o                         
   1   4  18          0.13          5.64         5.37 o                         
   2   4  18         47.91         44.01         5.96 o                         
   3   4  18         65.60         79.31         6.46 o                         
   4   4  18         66.44         77.81         5.86 o                         
   5   4  18        108.99        107.31         8.81 o                         
   6   4  18         40.91         48.59         6.66 o                         
  -6   5  18         34.08         47.45        13.95 o                         
  -5   5  18         48.76         55.77        12.62 o                         
  -4   5  18          0.90         -4.82        11.60 o                         
  -3   5  18         28.48         30.61        14.18 o                         
  -2   5  18          9.93         16.66        13.42 o                         
  -1   5  18          1.90          1.20         8.43 o                         
   0   5  18         10.57         22.53         9.12 o                         
   1   5  18          2.54          4.27         7.59 o                         
 -15   0  19        134.01        158.79        14.55 o                         
 -13   0  19          1.83         11.01         8.00 o                         
 -11   0  19         12.89         19.06         6.76 o                         
  -9   0  19        125.43        122.29         7.42 o                         
  -7   0  19          0.00          6.18         6.68 o                         
  -5   0  19          8.57          8.54         4.36 o                         
  -3   0  19          2.34          6.85         4.22 o                         
  -1   0  19         47.27         52.39         4.60 o                         
   1   0  19          3.70          5.00         3.78 o                         
   3   0  19         45.06         54.91         4.62 o                         
   5   0  19         47.47         44.86         6.34 o                         
   7   0  19        417.83        426.35        13.11 o                         
   9   0  19         40.82         34.70        10.81 o                         
 -15   1  19          4.45          4.38         7.27 o                         
 -14   1  19          0.08          0.05         4.95 o                         
 -13   1  19         11.02         14.95         5.15 o                         
 -12   1  19          0.32         -0.20         4.83 o                         
 -11   1  19         95.80         98.23         7.67 o                         
 -10   1  19          6.55         10.06         5.47 o                         
  -9   1  19          0.77          3.13         4.76 o                         
  -8   1  19          3.78          6.67         4.77 o                         
  -7   1  19         13.28         13.04         4.12 o                         
  -6   1  19         16.00         16.40         3.87 o                         
  -5   1  19          5.74          5.83         3.55 o                         
  -4   1  19          0.02         -0.28         2.90 o                         
  -3   1  19          3.31          4.41         2.85 o                         
  -2   1  19         18.68         25.74         2.79 o                         
  -1   1  19         10.16          5.31         2.81 o                         
   0   1  19         28.17         34.18         2.86 o                         
   1   1  19         93.37         95.04         3.44 o                         
   2   1  19          0.25         -1.53         2.94 o                         
   3   1  19         56.36         59.82         4.35 o                         
   4   1  19         90.00         89.89         5.34 o                         
   5   1  19        114.34        107.40         5.53 o                         
   6   1  19         19.01         15.26         4.21 o                         
   7   1  19          2.78          0.81         4.71 o                         
   8   1  19         15.51         11.15         5.86 o                         
   9   1  19        112.43        130.11        10.66 o                         
  10   1  19         15.20         13.40        14.91 o                         
 -14   2  19         17.21         12.99         7.50 o                         
 -13   2  19          1.07          0.31         4.63 o                         
 -12   2  19         23.17         29.17         4.82 o                         
 -11   2  19         78.78         96.08         6.22 o                         
 -10   2  19         16.95         13.83         4.58 o                         
  -9   2  19         50.29         54.76         4.84 o                         
  -8   2  19         21.55         16.53         4.55 o                         
  -7   2  19        107.62        115.19         5.89 o                         
  -6   2  19         58.20         54.31         3.90 o                         
  -5   2  19          0.01          1.95         3.22 o                         
  -4   2  19          0.75         -1.00         3.00 o                         
  -3   2  19          1.71          4.47         2.86 o                         
  -2   2  19         23.97         19.45         3.06 o                         
  -1   2  19          0.00         -0.13         3.05 o                         
   0   2  19         15.68          9.61         2.70 o                         
   1   2  19         31.05         21.78         3.41 o                         
   2   2  19         26.13         24.32         3.67 o                         
   3   2  19          1.36         -4.38         4.38 o                         
   4   2  19          1.84          5.70         4.65 o                         
   5   2  19        210.57        214.90         7.96 o                         
   6   2  19         47.29         44.08         5.14 o                         
   7   2  19         36.24         45.17         5.89 o                         
   8   2  19         59.31         61.28         7.63 o                         
   9   2  19        155.66        177.59        25.90 o                         
 -13   3  19          1.00          1.20         6.45 o                         
 -12   3  19          1.01          0.22         6.19 o                         
 -11   3  19          0.21          0.54         4.61 o                         
 -10   3  19          1.21         -0.80         4.07 o                         
  -9   3  19         55.51         53.08         4.75 o                         
  -8   3  19          7.00          6.58         3.78 o                         
  -7   3  19          0.15         -0.90         3.67 o                         
  -6   3  19         24.71         19.95         4.30 o                         
  -5   3  19          0.00          2.16         3.58 o                         
  -4   3  19         18.14         24.70         5.60 o                         
  -3   3  19         40.04         45.21         4.72 o                         
  -2   3  19          0.04          4.16         4.83 o                         
  -1   3  19          8.38         19.32         5.19 o                         
   0   3  19         61.20         98.98         6.40 o                         
   1   3  19        164.31        175.15         7.16 o                         
   2   3  19         28.03         44.04         6.19 o                         
   3   3  19         16.16         11.94         4.67 o                         
   4   3  19         16.59          7.44         5.76 o                         
   5   3  19          0.05         -1.89         4.87 o                         
   6   3  19        370.01        404.16        10.57 o                         
   7   3  19          0.55          9.24         5.36 o                         
 -10   4  19          2.34         22.38        16.45 o                         
  -9   4  19          8.07         24.44        16.03 o                         
  -8   4  19          4.02          2.28        11.53 o                         
  -7   4  19          0.13          6.29         6.97 o                         
  -6   4  19          4.29          9.07         4.86 o                         
  -5   4  19        154.37        168.21         6.92 o                         
  -4   4  19          0.79         -1.84         4.91 o                         
  -3   4  19          3.83          7.02         5.50 o                         
  -2   4  19         57.95         75.63         5.52 o                         
  -1   4  19         42.06         58.86         5.72 o                         
   0   4  19         99.38        113.33         8.12 o                         
   1   4  19          2.19          1.49         5.27 o                         
   2   4  19         11.97         14.75         7.52 o                         
   3   4  19         41.95         19.87         6.52 o                         
   4   4  19         27.85         22.05         6.77 o                         
 -14   0  20         83.65         83.85         9.89 o                         
 -12   0  20         39.12         49.41         6.86 o                         
 -10   0  20         86.81         91.52         7.47 o                         
  -8   0  20         93.76        103.73         7.60 o                         
  -6   0  20          6.36         18.72         5.45 o                         
  -4   0  20        171.39        171.59         6.68 o                         
  -2   0  20         27.65         37.79         4.74 o                         
   0   0  20         70.69         72.18         4.72 o                         
   2   0  20        113.97        136.80         5.72 o                         
   4   0  20         30.11         14.52         5.76 o                         
   6   0  20         16.67         12.87         6.88 o                         
   8   0  20         15.72         12.74         8.68 o                         
 -14   1  20          0.01         -3.67         6.49 o                         
 -13   1  20         20.10         28.25         5.46 o                         
 -12   1  20          0.52         -5.24         5.24 o                         
 -11   1  20         36.67         43.13         7.52 o                         
 -10   1  20          0.04         -4.92         4.92 o                         
  -9   1  20         61.74         68.36         5.82 o                         
  -8   1  20         23.69         39.98         5.10 o                         
  -7   1  20         76.52         83.37         4.71 o                         
  -6   1  20         49.24         61.65         4.33 o                         
  -5   1  20         38.09         30.79         3.62 o                         
  -4   1  20          0.17          2.38         2.96 o                         
  -3   1  20          2.12          3.75         2.91 o                         
  -2   1  20         36.55         45.75         3.34 o                         
  -1   1  20         57.77         58.93         3.28 o                         
   0   1  20         21.97         28.52         3.08 o                         
   1   1  20        113.63        121.04         4.33 o                         
   2   1  20          0.97         -1.14         3.17 o                         
   3   1  20          3.96          9.61         3.90 o                         
   4   1  20         52.38         55.89         4.64 o                         
   5   1  20         31.19         34.86         4.86 o                         
   6   1  20         37.78         36.69         5.06 o                         
   7   1  20         40.65         30.44         6.02 o                         
   8   1  20          0.02          4.66         9.23 o                         
 -13   2  20         70.82         82.79         7.59 o                         
 -12   2  20         24.36         29.91         8.43 o                         
 -11   2  20         22.71         25.18         5.66 o                         
 -10   2  20         92.35        101.28         6.06 o                         
  -9   2  20        125.76        144.74         7.12 o                         
  -8   2  20         16.76         21.19         5.58 o                         
  -7   2  20          2.97         -1.95         4.24 o                         
  -6   2  20         53.58         56.36         4.77 o                         
  -5   2  20          4.23          3.96         3.64 o                         
  -4   2  20         10.82          9.31         3.08 o                         
  -3   2  20         30.39         25.15         3.69 o                         
  -2   2  20         41.32         55.65         4.03 o                         
  -1   2  20         20.92         21.92         4.22 o                         
   0   2  20         31.84         45.57         4.95 o                         
   1   2  20        203.92        221.92         7.19 o                         
   2   2  20          5.78          6.17         4.23 o                         
   3   2  20         61.00         56.90         5.63 o                         
   4   2  20         98.90        112.43         6.15 o                         
   5   2  20         72.97         81.06         5.75 o                         
   6   2  20         50.14         42.83         6.47 o                         
   7   2  20          5.28          2.86         9.25 o                         
 -11   3  20         27.93         18.65         8.14 o                         
 -10   3  20         72.29        101.62        11.47 o                         
  -9   3  20         56.52         68.81         6.26 o                         
  -8   3  20          0.03          2.91         4.22 o                         
  -7   3  20         13.02         24.05         5.28 o                         
  -6   3  20          0.03          1.77         4.47 o                         
  -5   3  20          0.04         -2.41         4.74 o                         
  -4   3  20          0.13         -1.02         4.59 o                         
  -3   3  20          7.95          7.55         4.34 o                         
  -2   3  20          0.01          0.06         4.69 o                         
  -1   3  20         44.71         61.08         5.85 o                         
   0   3  20         27.16         29.21         5.09 o                         
   1   3  20         66.18         72.46         6.17 o                         
   2   3  20          6.12          4.27         6.20 o                         
   3   3  20          0.60          3.65         6.14 o                         
   4   3  20        117.13        115.51         9.31 o                         
   5   3  20        336.06        375.33        11.06 o                         
  -4   4  20          0.13          1.19        12.26 o                         
  -3   4  20         25.84         47.53        14.08 o                         
  -2   4  20         12.97         24.65        12.81 o                         
  -1   4  20         26.88         50.14        13.00 o                         
   0   4  20         36.11         64.35        13.55 o                         
 -11   0  21          1.33         11.27        13.23 o                         
  -9   0  21          7.22         13.47         5.35 o                         
  -7   0  21          4.32         28.65         7.10 o                         
  -5   0  21         45.54         47.62         5.39 o                         
  -3   0  21          1.32          1.37         3.91 o                         
  -1   0  21         36.55         47.48         4.68 o                         
   1   0  21         41.25         39.20         4.59 o                         
   3   0  21        141.24        145.37        11.46 o                         
   5   0  21         13.69         12.60         7.70 o                         
 -12   1  21         26.24         28.40         7.20 o                         
 -11   1  21          0.93         -3.89         5.93 o                         
 -10   1  21          0.15          2.14         4.84 o                         
  -9   1  21          1.40         -3.85         3.92 o                         
  -8   1  21         24.59         23.46         4.53 o                         
  -7   1  21        144.44        151.78         5.61 o                         
  -6   1  21         12.33          8.32         3.72 o                         
  -5   1  21         35.89         37.41         3.57 o                         
  -4   1  21         19.50         26.52         3.30 o                         
  -3   1  21          0.80         -0.24         3.13 o                         
  -2   1  21          2.69          2.68         3.11 o                         
  -1   1  21         36.88         41.23         3.31 o                         
   0   1  21          6.40          2.98         3.22 o                         
   1   1  21          3.49          5.25         3.54 o                         
   2   1  21         36.25         32.58         3.72 o                         
   3   1  21          1.92         -3.08         3.88 o                         
   4   1  21          5.49         -1.09         5.53 o                         
   5   1  21         97.53        126.01         7.99 o                         
   6   1  21         11.47         16.13         6.47 o                         
 -11   2  21         30.23         39.13         8.30 o                         
 -10   2  21         14.57          7.68         8.73 o                         
  -9   2  21        141.75        141.88         7.53 o                         
  -8   2  21          5.01          6.09         4.36 o                         
  -7   2  21         36.65         40.74         5.08 o                         
  -6   2  21         44.59         62.03         5.35 o                         
  -5   2  21         10.41         11.95         3.61 o                         
  -4   2  21         10.14         17.29         4.80 o                         
  -3   2  21          0.01          0.17         3.88 o                         
  -2   2  21          0.23          7.03         4.77 o                         
  -1   2  21         40.91         44.80         5.68 o                         
   0   2  21         23.76         19.82         5.86 o                         
   1   2  21          2.75          2.49         4.56 o                         
   2   2  21          3.85          5.88         4.66 o                         
   3   2  21         42.22         42.03         5.43 o                         
   4   2  21         21.71         13.18         5.78 o                         
   5   2  21          5.65         12.87         9.47 o                         
  -8   3  21         18.09         14.66         7.61 o                         
  -7   3  21          6.12          7.08         6.24 o                         
  -6   3  21         39.86         33.45         7.78 o                         
  -5   3  21         13.26         16.29         6.67 o                         
  -4   3  21         51.08         43.98         6.49 o                         
  -3   3  21         17.34         12.41         4.66 o                         
  -2   3  21          1.55          4.58         5.26 o                         
  -1   3  21          0.04          8.74         6.47 o                         
   0   3  21         78.74        115.41        12.92 o                         
   1   3  21          4.82         -0.66         8.54 o                         
   2   3  21         13.43          9.67         9.25 o                         
 -10   0  22         11.67         12.66         6.61 o                         
  -8   0  22         27.08         46.14         7.28 o                         
  -6   0  22         20.73         23.30         4.78 o                         
  -4   0  22        117.78        132.41         6.74 o                         
  -2   0  22         44.36         38.85         6.49 o                         
   0   0  22         69.14         92.20         6.13 o                         
   2   0  22         51.34         43.14         6.19 o                         
   4   0  22         27.32         43.83         9.09 o                         
 -10   1  22          0.05          4.17         5.27 o                         
  -9   1  22         21.98         31.89         5.03 o                         
  -8   1  22          3.73          3.23         3.68 o                         
  -7   1  22          4.34          1.91         3.65 o                         
  -6   1  22         55.18         57.18         3.95 o                         
  -5   1  22          1.79          1.84         3.23 o                         
  -4   1  22          6.13          6.15         3.13 o                         
  -3   1  22         12.17         18.65         3.33 o                         
  -2   1  22         22.60         24.07         4.06 o                         
  -1   1  22         24.73         18.56         3.81 o                         
   0   1  22          2.55          4.10         3.72 o                         
   1   1  22         26.92         28.52         3.72 o                         
   2   1  22         36.33         40.92         5.06 o                         
   3   1  22         38.43         36.62         6.79 o                         
  -8   2  22          0.73         -0.53         5.26 o                         
  -7   2  22          3.23          5.15         4.92 o                         
  -6   2  22          7.32          5.38         4.80 o                         
  -5   2  22          0.82         -3.21         4.90 o                         
  -4   2  22         21.24         10.35         5.35 o                         
  -3   2  22         18.14         19.14         4.52 o                         
  -2   2  22          0.08          3.45         5.14 o                         
  -1   2  22         10.55         15.11         5.72 o                         
   0   2  22          1.22          8.76         5.04 o                         
   1   2  22        127.21        126.82         8.16 o                         
   2   2  22          9.90         14.23         5.92 o                         
  -7   0  23         64.47         82.89         6.79 o                         
  -5   0  23        241.56        275.40         8.89 o                         
  -3   0  23          0.22          2.96         4.63 o                         
  -1   0  23          7.48          8.68         5.34 o                         
  -6   1  23          0.79          3.22         3.76 o                         
  -5   1  23         62.65         78.43         4.88 o                         
  -4   1  23        107.62        133.78         5.06 o                         
  -3   1  23         22.76         24.95         4.09 o                         
  -2   1  23          4.72          3.49         3.70 o                         
  -1   1  23          0.90          3.39         3.84 o                         
                                                                                
