# Supplementary material for: Crystal structures of 3,4,5-tri­phenyl­toluene and 3,4,5-tri­phenyl­benzyl bromide
Source: Acta Crystallogr E Crystallogr Commun. 2025 Jul 31;81(Pt 8):776–81. doi: 10.1107/S2056989025006462 (PMC12326495; doi:10.1107/S2056989025006462)
Supplement: Supplementary file 3 [file e-81-00776-1bsup3.hkl]

data_1b
#fg0825-2_03_pub                                                            
_shelx_title ' fg0825-2_03_pub_a.res in P2(1)/c'                                
_shelx_refln_list_code          4                                               
_shelx_F_calc_maximum      336.87                                               
_exptl_crystal_F_000      1360.00                                               
_reflns_d_resolution_high  0.7964                                               
                                                                                
loop_                                                                           
 _space_group_symop_operation_xyz                                               
 'x, y, z'                                                                      
 '-x, y+1/2, -z+1/2'                                                            
 '-x, -y, -z'                                                                   
 'x, -y-1/2, z-1/2'                                                             
                                                                                
_cell_length_a    19.9859                                                       
_cell_length_b    19.9669                                                       
_cell_length_c     9.2138                                                       
_cell_angle_alpha  90.000                                                       
_cell_angle_beta   94.073                                                       
_cell_angle_gamma  90.000                                                       
                                                                                
_shelx_F_squared_multiplier     1.000                                           
                                                                                
loop_                                                                           
 _refln_index_h                                                                 
 _refln_index_k                                                                 
 _refln_index_l                                                                 
 _refln_F_squared_calc                                                          
 _refln_F_squared_meas                                                          
 _refln_F_squared_sigma                                                         
 _refln_observed_status                                                         
   3   0   0          0.30          1.68         0.41 o                         
   4   0   0      15552.30      15335.59        77.17 o                         
   5   0   0         45.39         34.94         1.35 o                         
   6   0   0       3701.88       3793.56        16.77 o                         
   7   0   0        171.21        139.08         3.88 o                         
   8   0   0       2483.14       2600.16        17.29 o                         
   9   0   0          1.48          6.99         1.74 o                         
  10   0   0        589.79        661.33        15.80 o                         
  11   0   0          0.44          1.13         1.54 o                         
  12   0   0       1545.33       1764.25        19.87 o                         
  13   0   0         17.96         22.95         2.45 o                         
  14   0   0         23.08         43.38         3.19 o                         
  15   0   0         37.73         40.12         4.00 o                         
  16   0   0        319.00        325.97         8.85 o                         
  17   0   0         25.86         32.27         3.98 o                         
  18   0   0        191.92        192.44         8.12 o                         
  19   0   0        308.75        325.19        10.19 o                         
  20   0   0        138.08        152.12         8.43 o                         
  21   0   0         53.54         57.45         6.50 o                         
  22   0   0         82.84        120.08         8.54 o                         
  23   0   0         89.93        104.70         8.15 o                         
  24   0   0        220.04        206.85        12.81 o                         
  25   0   0         19.96         22.87         5.68 o                         
   2   1   0         38.32         30.87         0.85 o                         
   3   1   0       1607.63       1550.92         7.72 o                         
   4   1   0          0.04          1.92         0.39 o                         
   5   1   0      15096.54      14843.65        36.53 o                         
   6   1   0          0.46          1.19         0.61 o                         
   7   1   0        176.11        131.68         2.40 o                         
   8   1   0         15.36          8.76         1.03 o                         
   9   1   0       6145.85       6396.81        24.47 o                         
  10   1   0         48.24         44.10         2.21 o                         
  11   1   0        943.97        959.24        13.99 o                         
  12   1   0          0.98          0.90         1.25 o                         
  13   1   0        329.81        301.06         4.97 o                         
  14   1   0          0.03          0.02         1.05 o                         
  15   1   0         41.45         39.59         2.72 o                         
  16   1   0          3.73          5.55         1.84 o                         
  17   1   0       1482.07       1526.24        15.81 o                         
  18   1   0        199.33        197.73         5.85 o                         
  19   1   0          8.13          7.88         2.43 o                         
  20   1   0          5.53          7.04         2.79 o                         
  21   1   0        237.43        209.95         6.69 o                         
  22   1   0         88.87         97.26         5.11 o                         
  23   1   0         63.93         52.91         5.06 o                         
  24   1   0          4.53          4.16         2.90 o                         
  25   1   0        176.97        190.32         7.81 o                         
   1   2   0        638.81        532.58         8.84 o                         
   2   2   0       2548.62       2545.65        15.89 o                         
   3   2   0          0.22          2.65         0.40 o                         
   4   2   0       4872.74       4906.77        18.39 o                         
   5   2   0         82.20         84.62         1.67 o                         
   6   2   0         21.26         20.67         1.20 o                         
   7   2   0          1.94          1.27         0.91 o                         
   8   2   0        350.32        407.75         4.46 o                         
   9   2   0         64.52         70.98         2.19 o                         
  10   2   0       6098.96       6763.88        23.71 o                         
  11   2   0          4.65          4.18         1.46 o                         
  12   2   0          7.40          5.35         1.33 o                         
  13   2   0         65.69         62.97         3.01 o                         
  14   2   0       1349.02       1454.37        19.44 o                         
  15   2   0         12.11         11.46         2.44 o                         
  16   2   0         78.49         76.96         4.13 o                         
  17   2   0        123.94        134.74         5.18 o                         
  18   2   0         10.32          7.39         2.15 o                         
  19   2   0         23.37         26.84         3.36 o                         
  20   2   0          2.68          1.94         2.86 o                         
  21   2   0          3.41          1.83         2.57 o                         
  22   2   0         88.14         66.73         4.29 o                         
  23   2   0          4.11          2.71         2.56 o                         
  24   2   0         41.15         39.08         3.95 o                         
   1   3   0       1700.29       1777.92        14.58 o                         
   2   3   0         56.74         37.41         0.97 o                         
   3   3   0      35211.44      33385.36        96.48 o                         
   4   3   0       1203.34       1131.52         4.82 o                         
   5   3   0       1173.11       1025.63         5.59 o                         
   6   3   0          2.32          2.57         0.81 o                         
   7   3   0       1599.74       1608.89         9.07 o                         
   8   3   0        573.99        552.34         5.48 o                         
   9   3   0       7347.57       8130.70        30.41 o                         
  10   3   0         68.42         76.68         3.04 o                         
  11   3   0          2.40         -0.28         0.99 o                         
  12   3   0          1.40         -0.98         0.98 o                         
  13   3   0        114.23        154.67         4.27 o                         
  14   3   0         30.49         27.00         2.30 o                         
  15   3   0         33.90         43.81         2.82 o                         
  16   3   0         85.80         79.08         4.33 o                         
  17   3   0        193.48        189.38         6.03 o                         
  18   3   0         98.36        100.01         4.44 o                         
  19   3   0        336.59        320.11         8.35 o                         
  20   3   0          8.63          8.24         3.27 o                         
  21   3   0        493.63        489.35        10.93 o                         
  22   3   0         24.23         32.42         3.59 o                         
  23   3   0         20.09         11.69         3.10 o                         
  24   3   0          2.95          0.10         2.68 o                         
   0   4   0      22017.54      20715.57       184.87 o                         
   1   4   0        535.96        465.89         3.73 o                         
   2   4   0       3060.44       3087.46        27.35 o                         
   3   4   0          9.77         16.92         0.86 o                         
   4   4   0        836.83        797.93         5.28 o                         
   5   4   0          1.83          1.73         0.70 o                         
   6   4   0         57.41         51.12         1.80 o                         
   7   4   0          8.38          8.72         1.17 o                         
   8   4   0       1242.33       1265.13        11.53 o                         
   9   4   0        231.89        206.87         4.45 o                         
  10   4   0       1937.72       2196.98        15.87 o                         
  11   4   0         78.49         82.84         3.49 o                         
  12   4   0        212.97        220.81         4.64 o                         
  13   4   0        338.45        329.99         6.10 o                         
  14   4   0         10.00          4.81         1.66 o                         
  15   4   0         16.71         17.74         2.39 o                         
  16   4   0        239.27        227.54         6.42 o                         
  17   4   0         20.77         37.07         3.11 o                         
  18   4   0          4.49         -0.09         2.07 o                         
  19   4   0         84.57         71.41         5.67 o                         
  20   4   0        748.01        730.25        13.70 o                         
  21   4   0         42.87         44.02         5.78 o                         
  22   4   0          5.81          8.45         2.81 o                         
  23   4   0          0.78          1.88         2.74 o                         
  24   4   0        221.09        220.29         8.48 o                         
   1   5   0      10163.78      10070.35        81.17 o                         
   2   5   0       1639.95       1651.83         9.55 o                         
   3   5   0        598.86        574.39         4.55 o                         
   4   5   0         47.88         48.27         1.80 o                         
   5   5   0        978.01       1086.05         9.08 o                         
   6   5   0          3.70          7.35         1.01 o                         
   7   5   0        381.52        405.21         5.50 o                         
   8   5   0         78.47         66.81         3.18 o                         
   9   5   0        165.53        145.06         8.01 o                         
  10   5   0          0.04          0.47         1.16 o                         
  11   5   0        398.08        448.44         7.58 o                         
  12   5   0         70.78         71.05         2.86 o                         
  13   5   0          4.40          3.81         1.57 o                         
  14   5   0          5.57          0.66         1.87 o                         
  15   5   0        526.71        547.39        10.20 o                         
  16   5   0         32.35         28.28         3.03 o                         
  17   5   0         80.52         68.43         3.75 o                         
  18   5   0        103.13         99.65         4.67 o                         
  19   5   0          6.35          1.02         2.51 o                         
  20   5   0        113.20        105.61         7.39 o                         
  21   5   0        195.78        197.90         7.85 o                         
  22   5   0         53.69         65.35         5.21 o                         
  23   5   0        144.80        152.79         6.78 o                         
  24   5   0          0.35         -1.68         2.76 o                         
   0   6   0       1553.81       1555.06        30.66 o                         
   1   6   0        505.00        471.35         5.18 o                         
   2   6   0        182.02        168.19         3.01 o                         
   3   6   0        735.50        701.54         7.14 o                         
   4   6   0        315.70        359.19         4.52 o                         
   5   6   0         18.76         28.18         1.59 o                         
   6   6   0        209.84        207.09         4.64 o                         
   7   6   0         82.67         80.82         3.34 o                         
   8   6   0       2426.01       2380.72        14.53 o                         
   9   6   0         21.24         24.14         2.31 o                         
  10   6   0        385.48        334.27         8.40 o                         
  11   6   0        451.50        430.43         7.96 o                         
  12   6   0        310.94        365.42         8.02 o                         
  13   6   0         38.91         31.15         2.61 o                         
  14   6   0        341.05        351.27         9.26 o                         
  15   6   0         49.71         59.47         4.51 o                         
  16   6   0        284.79        263.15         7.45 o                         
  17   6   0        134.88        124.25         5.21 o                         
  18   6   0          4.80          0.61         1.92 o                         
  19   6   0         10.16         14.39         2.90 o                         
  20   6   0        438.93        392.74         9.61 o                         
  21   6   0         54.60         50.95         4.83 o                         
  22   6   0         22.83         34.01         4.74 o                         
  23   6   0         28.42         30.21         4.52 o                         
  24   6   0        137.37        139.19         8.00 o                         
   1   7   0        213.25        200.21         4.31 o                         
   2   7   0        385.58        365.63         6.35 o                         
   3   7   0        725.05        737.95         8.29 o                         
   4   7   0         44.94         54.21         2.10 o                         
   5   7   0        127.40        104.60         3.32 o                         
   6   7   0       1189.37       1188.24        12.13 o                         
   7   7   0        376.21        396.20         7.62 o                         
   8   7   0        130.72        110.31         3.61 o                         
   9   7   0         12.46         22.04         2.39 o                         
  10   7   0          2.67          6.20         1.64 o                         
  11   7   0       1297.67       1367.45        14.29 o                         
  12   7   0         28.80         20.95         2.17 o                         
  13   7   0        176.35        132.32         4.70 o                         
  14   7   0        109.89         99.06         4.62 o                         
  15   7   0          2.54          2.02         1.99 o                         
  16   7   0        397.65        397.50         8.83 o                         
  17   7   0         79.37         92.39         5.07 o                         
  18   7   0         67.55         66.13         4.48 o                         
  19   7   0        529.73        542.42        18.70 o                         
  20   7   0         15.25          6.79         2.57 o                         
  21   7   0          0.99          0.50         2.40 o                         
  22   7   0         48.98         56.18         5.55 o                         
  23   7   0          0.43          0.21         3.18 o                         
  24   7   0          0.03          1.24         4.30 o                         
   0   8   0       2357.95       2390.90        23.48 o                         
   1   8   0          3.34          2.79         1.55 o                         
   2   8   0        138.35        153.82         3.49 o                         
   3   8   0         29.91         29.59         1.90 o                         
   4   8   0        290.21        313.73         6.18 o                         
   5   8   0        728.74        825.10         9.70 o                         
   6   8   0       1691.70       1773.32        26.07 o                         
   7   8   0         72.88         85.04         3.14 o                         
   8   8   0        552.41        684.60         9.90 o                         
   9   8   0         95.71         76.14         3.71 o                         
  10   8   0        534.80        588.11         9.96 o                         
  11   8   0        387.27        369.04         7.68 o                         
  12   8   0        913.74        867.06        13.58 o                         
  13   8   0          8.30          3.77         2.03 o                         
  14   8   0          0.78          0.37         1.74 o                         
  15   8   0        169.59        154.62         5.73 o                         
  16   8   0       1193.09       1169.85        15.57 o                         
  17   8   0         10.96         14.33         2.86 o                         
  18   8   0          1.61         -0.52         2.07 o                         
  19   8   0          9.14          7.42         2.60 o                         
  20   8   0         92.35        112.29         8.88 o                         
  21   8   0        151.11        164.74         7.41 o                         
  22   8   0         11.83          3.93         2.66 o                         
  23   8   0         49.39         49.01         5.90 o                         
   1   9   0       4977.39       5174.33        30.36 o                         
   2   9   0        854.22        826.63         9.77 o                         
   3   9   0       1847.60       2007.12        17.42 o                         
   4   9   0       1284.24       1350.75        13.25 o                         
   5   9   0        274.62        271.79         6.09 o                         
   6   9   0        584.39        539.29         7.81 o                         
   7   9   0         99.49        125.16         5.01 o                         
   8   9   0          0.20          2.26         1.63 o                         
   9   9   0         93.39        101.63         3.78 o                         
  10   9   0         31.31         21.57         2.11 o                         
  11   9   0         10.20         20.63         2.19 o                         
  12   9   0         14.29         11.31         2.28 o                         
  13   9   0        456.17        410.46         8.76 o                         
  14   9   0        375.40        365.05         9.09 o                         
  15   9   0       1297.75       1350.22        15.34 o                         
  16   9   0        118.12        117.66         6.45 o                         
  17   9   0        282.02        322.71         9.92 o                         
  18   9   0         17.62         11.01         3.56 o                         
  19   9   0         33.41         36.33         5.75 o                         
  20   9   0         29.66         24.09         4.08 o                         
  21   9   0          1.56          5.52         3.05 o                         
  22   9   0          8.16         10.19         3.47 o                         
  23   9   0        653.76        775.91        18.49 o                         
   0  10   0         41.83         72.34         4.80 o                         
   1  10   0        691.77        821.44        34.92 o                         
   2  10   0       2092.13       2427.09        29.54 o                         
   3  10   0       1696.04       1741.69        47.39 o                         
   4  10   0        207.75        207.94         6.35 o                         
   5  10   0        690.73        671.45        11.01 o                         
   6  10   0        612.56        541.29         8.21 o                         
   7  10   0        199.37        188.62         5.60 o                         
   8  10   0        271.53        253.95         6.11 o                         
   9  10   0        179.15        165.41         6.31 o                         
  10  10   0       1764.53       1878.04        20.23 o                         
  11  10   0         10.20         10.81         2.12 o                         
  12  10   0        689.30        714.13        10.98 o                         
  13  10   0        250.52        240.47         7.25 o                         
  14  10   0        109.03         98.51         4.69 o                         
  15  10   0         35.35         35.91         3.30 o                         
  16  10   0        780.68        726.25        12.94 o                         
  17  10   0         17.64          8.80         3.69 o                         
  18  10   0         17.71         20.34         3.62 o                         
  19  10   0         14.72         21.25         6.70 o                         
  20  10   0        163.87        212.13         8.12 o                         
  21  10   0          1.25          1.58         3.27 o                         
  22  10   0          0.03          2.34         3.23 o                         
   1  11   0       1245.20       1489.39        18.73 o                         
   2  11   0        948.63        947.80        15.00 o                         
   3  11   0          5.12         13.03         2.81 o                         
   4  11   0         73.34         73.04         4.15 o                         
   5  11   0        576.39        529.45        10.38 o                         
   6  11   0        234.71        207.81         6.08 o                         
   7  11   0       1077.66       1116.02        14.94 o                         
   8  11   0        257.26        240.18         6.68 o                         
   9  11   0         79.32         62.13         3.83 o                         
  10  11   0        380.76        343.88         6.73 o                         
  11  11   0       2344.17       2242.79        20.10 o                         
  12  11   0        406.61        418.82         9.25 o                         
  13  11   0       1296.38       1342.85        16.90 o                         
  14  11   0        179.34        187.49         6.22 o                         
  15  11   0         15.89          6.06         2.57 o                         
  16  11   0         28.76         36.21         4.33 o                         
  17  11   0        311.95        300.86        10.82 o                         
  18  11   0         34.51         28.18         4.05 o                         
  19  11   0          5.45         -2.82         2.82 o                         
  20  11   0         11.91          9.25         3.87 o                         
  21  11   0        248.88        324.50        10.74 o                         
  22  11   0          7.22          7.95         3.66 o                         
   0  12   0       3118.77       3541.55        33.13 o                         
   1  12   0        292.99        274.65         6.55 o                         
   2  12   0          9.19         19.73         2.20 o                         
   3  12   0          4.75          2.19         1.34 o                         
   4  12   0          6.46         11.65         2.08 o                         
   5  12   0        180.51        189.69         5.38 o                         
   6  12   0        143.90        139.71         5.85 o                         
   7  12   0        155.59        121.20         5.58 o                         
   8  12   0          4.63          9.26         1.95 o                         
   9  12   0        404.14        370.86         7.40 o                         
  10  12   0        480.87        452.57         8.32 o                         
  11  12   0        280.81        279.15         6.53 o                         
  12  12   0       7366.82       7463.60        49.45 o                         
  13  12   0        108.32        120.25         5.10 o                         
  14  12   0        619.89        513.28        10.41 o                         
  15  12   0        165.27        153.46         6.95 o                         
  16  12   0        148.87        129.12         6.15 o                         
  17  12   0        205.31        210.11         7.82 o                         
  18  12   0        598.81        602.52        15.29 o                         
  19  12   0          3.96          3.34         3.33 o                         
  20  12   0        410.25        503.89        12.94 o                         
  21  12   0          0.08         -3.04         3.20 o                         
   1  13   0          5.62          4.67         1.87 o                         
   2  13   0        425.08        453.39         8.66 o                         
   3  13   0        190.05        218.90         5.77 o                         
   4  13   0          1.31          2.70         1.62 o                         
   5  13   0          8.77          9.24         2.01 o                         
   6  13   0        112.01        112.68         4.99 o                         
   7  13   0         51.65         44.83         4.01 o                         
   8  13   0         48.47         40.29         3.12 o                         
   9  13   0        131.25        116.00         4.73 o                         
  10  13   0        212.13        193.85         6.70 o                         
  11  13   0       3401.06       3626.57        31.34 o                         
  12  13   0         48.26         50.78         3.74 o                         
  13  13   0        451.89        378.29         8.52 o                         
  14  13   0         50.61         50.41         3.95 o                         
  15  13   0         11.16          4.36         2.65 o                         
  16  13   0         99.93        102.76         5.86 o                         
  17  13   0          1.33          1.12         2.71 o                         
  18  13   0         27.59         14.38         4.95 o                         
  19  13   0         37.02         23.05         6.50 o                         
  20  13   0          1.81         -0.03         3.33 o                         
  21  13   0        515.50        620.91        14.86 o                         
   0  14   0         27.26         25.90         3.65 o                         
   1  14   0         13.40         19.42         2.37 o                         
   2  14   0        920.74        993.20        12.02 o                         
   3  14   0        471.48        467.99         8.59 o                         
   4  14   0        640.30        639.56        10.88 o                         
   5  14   0       1142.31       1134.08        16.03 o                         
   6  14   0        755.79        735.95        11.18 o                         
   7  14   0         40.27         37.27         3.23 o                         
   8  14   0         57.83         64.22         4.07 o                         
   9  14   0        575.82        521.71        10.16 o                         
  10  14   0       1947.20       1826.46        22.44 o                         
  11  14   0          1.97          3.98         2.16 o                         
  12  14   0        786.91        697.32        10.74 o                         
  13  14   0         73.51         72.73         4.16 o                         
  14  14   0         72.15         35.50         4.08 o                         
  15  14   0        111.91        131.93         5.76 o                         
  16  14   0         77.10         76.31         5.33 o                         
  17  14   0         87.88         82.14         5.72 o                         
  18  14   0          0.15          0.72         4.09 o                         
  19  14   0         72.10         61.60         7.38 o                         
  20  14   0        125.69        139.76         8.74 o                         
   1  15   0          0.71         -1.39         1.39 o                         
   2  15   0         46.76         37.52         2.85 o                         
   3  15   0        247.34        253.67         6.18 o                         
   4  15   0       1169.97       1145.27        16.94 o                         
   5  15   0       1296.67       1277.97        16.06 o                         
   6  15   0          0.77          2.61         2.04 o                         
   7  15   0         61.17         56.76         3.74 o                         
   8  15   0        519.66        539.97        14.11 o                         
   9  15   0        276.35        262.84         7.78 o                         
  10  15   0         18.57         21.02         3.49 o                         
  11  15   0         19.69         13.54         2.69 o                         
  12  15   0         51.31         43.66         3.65 o                         
  13  15   0        230.52        181.28         6.20 o                         
  14  15   0         85.95         72.06         4.52 o                         
  15  15   0        198.05        201.60         7.09 o                         
  16  15   0         84.77         79.42         5.81 o                         
  17  15   0        101.28         85.72         8.55 o                         
  18  15   0          4.92          1.05         3.74 o                         
  19  15   0         18.01         17.77         6.86 o                         
  20  15   0          0.74         -0.91         3.70 o                         
   0  16   0         37.31         43.78         5.88 o                         
   1  16   0        184.66        191.11         6.24 o                         
   2  16   0         36.69         30.71         2.75 o                         
   3  16   0        661.32        671.21        10.92 o                         
   4  16   0       1080.49       1036.73        16.61 o                         
   5  16   0        102.91         97.45         5.25 o                         
   6  16   0          5.18          4.42         2.12 o                         
   7  16   0       1008.33       1024.88        15.48 o                         
   8  16   0        110.02        120.04         5.90 o                         
   9  16   0         14.90         10.00         2.58 o                         
  10  16   0        164.72        134.30         5.69 o                         
  11  16   0        101.03        114.89         5.66 o                         
  12  16   0         51.25         66.84         4.59 o                         
  13  16   0          0.34         -0.23         2.39 o                         
  14  16   0        269.64        258.17         7.57 o                         
  15  16   0         24.34         20.99         3.87 o                         
  16  16   0         77.78         69.54         6.51 o                         
  17  16   0        169.32        151.13        11.76 o                         
  18  16   0          5.53         -3.43         4.23 o                         
  19  16   0          4.50          8.65         5.63 o                         
   1  17   0       1060.81       1077.12        12.92 o                         
   2  17   0         55.47         54.28         3.64 o                         
   3  17   0       1041.98       1031.06        19.02 o                         
   4  17   0       1237.42       1248.91        16.71 o                         
   5  17   0        118.86        116.29         5.85 o                         
   6  17   0         13.95         25.99         3.15 o                         
   7  17   0        164.68        157.46         7.60 o                         
   8  17   0         45.37         47.97         6.11 o                         
   9  17   0        121.32        150.61         5.89 o                         
  10  17   0        364.24        376.59         8.48 o                         
  11  17   0          0.89         -0.03         2.08 o                         
  12  17   0        215.13        201.88         6.31 o                         
  13  17   0         11.24          5.25         2.76 o                         
  14  17   0          9.94          7.53         3.30 o                         
  15  17   0        160.59        143.21         8.21 o                         
  16  17   0          2.39          2.78         5.32 o                         
  17  17   0         32.89         48.95         5.93 o                         
  18  17   0         49.35         58.60         7.58 o                         
   0  18   0        571.56        619.52        35.03 o                         
   1  18   0        414.25        388.03         8.22 o                         
   2  18   0        244.33        259.72         6.48 o                         
   3  18   0        405.42        407.35        11.31 o                         
   4  18   0        107.02         89.32         5.30 o                         
   5  18   0         16.48          7.87         2.60 o                         
   6  18   0         14.82         11.25         2.82 o                         
   7  18   0         96.47         94.99         5.71 o                         
   8  18   0          5.36          7.24         2.94 o                         
   9  18   0        548.34        582.84        15.92 o                         
  10  18   0         38.45         39.85         3.82 o                         
  11  18   0        219.95        218.03         7.00 o                         
  12  18   0        467.82        486.46        11.42 o                         
  13  18   0        112.50        111.87         5.89 o                         
  14  18   0          0.07          0.41         2.72 o                         
  15  18   0        188.35        208.87         8.54 o                         
  16  18   0         75.22         66.68         6.20 o                         
  17  18   0          1.55         -3.18         3.18 o                         
   1  19   0         53.48         49.16         4.20 o                         
   2  19   0        692.49        693.29        10.51 o                         
   3  19   0         32.59         32.82         4.36 o                         
   4  19   0        180.29        140.17         6.71 o                         
   5  19   0        340.41        380.28        10.38 o                         
   6  19   0        794.52        761.49        14.54 o                         
   7  19   0         61.64         61.31         5.14 o                         
   8  19   0          1.90          0.21         2.51 o                         
   9  19   0          2.96          0.81         2.62 o                         
  10  19   0        151.37        170.09         6.81 o                         
  11  19   0          0.32          1.42         2.44 o                         
  12  19   0         47.09         57.15         5.03 o                         
  13  19   0          2.09          2.80         2.94 o                         
  14  19   0        108.98        113.08         6.33 o                         
  15  19   0         39.51         44.97         5.80 o                         
  16  19   0         16.80         24.66         4.68 o                         
   0  20   0          5.30         14.29         3.72 o                         
   1  20   0        259.58        275.41         7.99 o                         
   2  20   0         85.06         98.19         5.75 o                         
   3  20   0        379.53        386.54        10.80 o                         
   4  20   0         50.35         55.55         4.33 o                         
   5  20   0         61.43         51.01         5.71 o                         
   6  20   0        157.08        168.73         7.29 o                         
   7  20   0         54.78         45.90         4.92 o                         
   8  20   0        107.98        116.07         6.11 o                         
   9  20   0          2.31          1.51         2.79 o                         
  10  20   0         49.86         71.03         6.57 o                         
  11  20   0        271.53        299.35        10.80 o                         
  12  20   0         35.39         53.73         5.58 o                         
  13  20   0         87.98         81.56         5.76 o                         
  14  20   0         59.13         60.77         5.86 o                         
  15  20   0        113.74        146.59         8.32 o                         
   1  21   0         30.13         18.58         3.75 o                         
   2  21   0         49.28         42.33         4.78 o                         
   3  21   0        269.00        283.55         9.43 o                         
   4  21   0         28.93         19.04         4.01 o                         
   5  21   0        201.97        196.55         7.47 o                         
   6  21   0        305.66        264.23         8.04 o                         
   7  21   0        130.60        140.04         6.80 o                         
   8  21   0        107.78        124.14         6.46 o                         
   9  21   0          1.09          1.32         2.77 o                         
  10  21   0         24.71         21.74         4.55 o                         
  11  21   0         33.47         36.88         5.14 o                         
  12  21   0        108.02        125.18         8.28 o                         
  13  21   0        195.63        253.74        10.39 o                         
   0  22   0        179.44        223.38        14.13 o                         
   1  22   0         14.88         16.77         4.21 o                         
   2  22   0          0.17          1.85         3.68 o                         
   3  22   0         88.81         84.34        10.20 o                         
   4  22   0         47.74         50.73         4.82 o                         
   5  22   0          1.83         -2.17         2.35 o                         
   6  22   0        144.01        155.40         6.35 o                         
   7  22   0         14.09         13.49         3.31 o                         
   8  22   0         53.21         66.16         5.95 o                         
   9  22   0        264.27        261.51         9.77 o                         
  10  22   0         79.68        101.87         7.70 o                         
  11  22   0        153.93        208.58        11.46 o                         
  12  22   0         48.75         66.14         6.98 o                         
   1  23   0          2.32         -1.95         3.03 o                         
   2  23   0         82.86         80.43         6.86 o                         
   3  23   0         17.82          9.72         5.12 o                         
   4  23   0         52.04         65.30         5.82 o                         
   5  23   0          2.14          1.95         2.94 o                         
   6  23   0         48.66         62.50         6.09 o                         
   7  23   0         23.37         25.78         5.01 o                         
   8  23   0        195.51        207.64        10.38 o                         
   9  23   0         57.91         84.14         7.35 o                         
   0  24   0          1.89          0.36         4.88 o                         
   1  24   0         21.36         12.63         4.37 o                         
   2  24   0         64.41         65.59         7.25 o                         
   3  24   0          0.54          0.33         3.53 o                         
   4  24   0        272.42        260.50        13.33 o                         
   5  24   0         38.24         21.40         4.35 o                         
   6  24   0         11.03         12.94         4.86 o                         
   7  24   0          5.69         10.95         5.70 o                         
   1  25   0         88.97        102.09        12.03 o                         
 -25   1   1         83.81        106.07         7.36 o                         
 -24   1   1        173.90        204.28         8.29 o                         
 -23   1   1         77.36         92.10         5.42 o                         
 -22   1   1          1.09          5.07         2.41 o                         
 -21   1   1         56.04         63.56         3.99 o                         
 -20   1   1        421.13        448.73         8.58 o                         
 -19   1   1        256.70        236.32         6.01 o                         
 -18   1   1         84.46         82.64         3.72 o                         
 -17   1   1         90.57         94.25         3.93 o                         
 -16   1   1        121.64        139.02         4.82 o                         
 -15   1   1          3.33         -0.40         1.24 o                         
 -14   1   1         51.72         58.86         3.67 o                         
 -13   1   1        744.46        777.18        11.81 o                         
 -12   1   1        156.62        179.57         4.06 o                         
 -11   1   1        270.34        287.93         4.85 o                         
 -10   1   1         60.91         77.13         2.66 o                         
  -9   1   1        613.04        672.49         6.65 o                         
  -8   1   1       1903.53       1907.12        10.70 o                         
  -7   1   1        225.36        201.74         2.74 o                         
  -6   1   1         49.44         54.64         1.60 o                         
  -5   1   1        361.69        342.30         3.76 o                         
  -4   1   1      13381.76      12667.29        60.33 o                         
  -3   1   1       5710.93       5492.69        26.69 o                         
  -2   1   1       9303.80       8689.56        60.25 o                         
  -1   1   1        150.38        134.88         1.45 o                         
   0   1   1        403.48        361.65         2.95 o                         
   1   1   1         17.73         14.20         0.44 o                         
   2   1   1       4855.18       4648.38        16.09 o                         
   3   1   1       5302.48       5134.91        14.52 o                         
   4   1   1      15144.16      14536.12        50.71 o                         
   5   1   1         33.52         36.61         1.41 o                         
   6   1   1         65.35         50.61         1.41 o                         
   7   1   1         32.34         24.66         1.71 o                         
   8   1   1        643.97        663.45         7.15 o                         
   9   1   1        479.25        575.25         7.11 o                         
  10   1   1        413.31        463.37         5.54 o                         
  11   1   1        229.12        264.60         4.86 o                         
  12   1   1        716.45        742.90         9.64 o                         
  13   1   1       1040.21       1095.84        11.89 o                         
  14   1   1         47.53         58.56         3.29 o                         
  15   1   1         60.94         54.04         3.16 o                         
  16   1   1         38.91         61.74         3.06 o                         
  17   1   1        152.77        160.23         4.86 o                         
  18   1   1       1070.49       1103.02        13.52 o                         
  19   1   1        326.77        295.05         8.56 o                         
  20   1   1        136.33        163.02         7.54 o                         
  21   1   1        267.34        280.09         8.43 o                         
  22   1   1         29.62         53.17         4.57 o                         
  23   1   1         46.69         47.93         5.51 o                         
  24   1   1        130.00        178.95         8.56 o                         
 -25   2   1         62.66         56.61         6.62 o                         
 -24   2   1          3.49          7.46         3.26 o                         
 -23   2   1         51.63         44.62         4.11 o                         
 -22   2   1         24.69         24.06         3.23 o                         
 -21   2   1        738.96        789.10        12.03 o                         
 -20   2   1        132.00        127.99         5.05 o                         
 -19   2   1       1202.02       1181.98        17.42 o                         
 -18   2   1          0.33          1.52         1.66 o                         
 -17   2   1        767.08        732.50        10.39 o                         
 -16   2   1          7.19          4.32         1.64 o                         
 -15   2   1        625.48        598.53        14.14 o                         
 -14   2   1          9.35          6.08         2.06 o                         
 -13   2   1       1832.23       1830.10        18.10 o                         
 -12   2   1        324.98        341.51         6.41 o                         
 -11   2   1       1405.76       1393.85        13.78 o                         
 -10   2   1        169.92        186.58         3.91 o                         
  -9   2   1       1409.60       1453.71         9.35 o                         
  -8   2   1        394.13        421.81         5.47 o                         
  -7   2   1       1400.55       1413.54         8.72 o                         
  -6   2   1        742.40        709.29         5.36 o                         
  -5   2   1       2951.74       2920.91        13.66 o                         
  -4   2   1      20856.27      20159.66        98.16 o                         
  -3   2   1        701.86        592.82         7.37 o                         
  -2   2   1         10.42         10.17         1.15 o                         
  -1   2   1      12257.87      11391.66        37.10 o                         
   0   2   1        326.03        324.64         2.63 o                         
   1   2   1       1830.44       1804.10        10.16 o                         
   2   2   1        125.26        112.70         1.42 o                         
   3   2   1          1.33          2.55         0.55 o                         
   4   2   1      14109.88      13651.63        40.34 o                         
   5   2   1       1412.38       1405.95         6.01 o                         
   6   2   1        107.48        105.98         1.95 o                         
   7   2   1       3164.23       3221.73        14.86 o                         
   8   2   1       2279.03       2508.42        13.19 o                         
   9   2   1        165.14        183.00         3.61 o                         
  10   2   1         47.22         59.69         2.25 o                         
  11   2   1       1169.54       1254.68        11.12 o                         
  12   2   1        515.82        532.05         6.93 o                         
  13   2   1       1821.40       1858.89        13.36 o                         
  14   2   1         24.03          9.07         1.58 o                         
  15   2   1       1045.60        998.83        11.66 o                         
  16   2   1        191.98        180.26         4.92 o                         
  17   2   1       2159.57       2200.38        17.21 o                         
  18   2   1         14.15          8.21         2.62 o                         
  19   2   1        827.82        760.92        18.39 o                         
  20   2   1         16.37         15.84         3.29 o                         
  21   2   1        969.94       1009.46        17.17 o                         
  22   2   1         11.41          8.73         3.38 o                         
  23   2   1         31.58         20.14         4.38 o                         
  24   2   1          1.09          6.16         3.58 o                         
 -24   3   1         68.01         91.52         6.22 o                         
 -23   3   1         13.78         13.88         3.25 o                         
 -22   3   1        213.84        202.07         8.12 o                         
 -21   3   1         82.90         75.53         4.98 o                         
 -20   3   1        140.53        150.94         5.43 o                         
 -19   3   1        141.58        149.54         5.58 o                         
 -18   3   1        351.56        371.52         7.53 o                         
 -17   3   1          4.91          1.46         1.87 o                         
 -16   3   1       2124.58       2161.21        29.55 o                         
 -15   3   1        270.31        256.46         6.92 o                         
 -14   3   1       1055.39       1103.29        16.03 o                         
 -13   3   1         37.18         31.63         3.00 o                         
 -12   3   1        529.42        618.21        10.43 o                         
 -11   3   1       1004.59       1074.76        12.65 o                         
 -10   3   1       3678.36       3909.08        19.92 o                         
  -9   3   1        884.63        980.91         7.61 o                         
  -8   3   1         23.42         26.08         2.02 o                         
  -7   3   1          0.59          3.04         1.06 o                         
  -6   3   1       5277.57       5207.86        36.06 o                         
  -5   3   1       5242.80       5093.07        25.64 o                         
  -4   3   1       9211.76       8993.94        37.73 o                         
  -3   3   1         45.83         42.98         1.61 o                         
  -2   3   1         26.29         16.95         1.10 o                         
  -1   3   1       8414.09       8190.83        48.23 o                         
   0   3   1       1191.81       1090.45         7.88 o                         
   1   3   1       3997.02       3887.75        23.27 o                         
   2   3   1          7.71          8.01         1.06 o                         
   3   3   1         12.53         16.09         0.84 o                         
   4   3   1       9086.08       8911.51        30.99 o                         
   5   3   1       6772.48       6429.40        24.11 o                         
   6   3   1       2206.43       2216.13        11.51 o                         
   7   3   1        223.19        198.07         3.70 o                         
   8   3   1       2653.64       2788.64        13.90 o                         
   9   3   1        153.01        174.46         3.94 o                         
  10   3   1       2156.97       2354.66        13.45 o                         
  11   3   1        226.87        200.43         4.22 o                         
  12   3   1        130.01        153.26         4.25 o                         
  13   3   1        380.28        416.69         8.33 o                         
  14   3   1        577.98        590.05         8.24 o                         
  15   3   1         12.35         29.23         2.98 o                         
  16   3   1       2917.44       3052.89        32.57 o                         
  17   3   1          5.60          8.28         2.57 o                         
  18   3   1        134.38        148.36         6.59 o                         
  19   3   1         26.59         23.63         3.56 o                         
  20   3   1        632.09        613.35        13.07 o                         
  21   3   1         69.80         80.74         5.06 o                         
  22   3   1         40.79         37.27         4.52 o                         
  23   3   1         38.67         47.29         4.87 o                         
  24   3   1          1.57         -1.37         3.13 o                         
 -24   4   1          5.80          5.78         3.16 o                         
 -23   4   1         84.59         88.10         7.06 o                         
 -22   4   1         21.50         26.27         3.66 o                         
 -21   4   1          4.30          4.54         2.35 o                         
 -20   4   1          4.64          2.61         2.00 o                         
 -19   4   1        508.48        501.23         8.99 o                         
 -18   4   1         69.84         85.18         4.19 o                         
 -17   4   1       3600.35       3660.94        27.07 o                         
 -16   4   1         57.03         55.23         4.09 o                         
 -15   4   1       1544.38       1489.07        14.99 o                         
 -14   4   1         43.40         49.26         3.64 o                         
 -13   4   1         23.13         15.27         2.24 o                         
 -12   4   1        171.16        177.80         6.15 o                         
 -11   4   1        311.98        333.44         6.67 o                         
 -10   4   1       2986.98       3336.06        19.60 o                         
  -9   4   1        315.53        268.90         4.58 o                         
  -8   4   1        342.82        345.95         6.04 o                         
  -7   4   1        833.25        831.42         7.23 o                         
  -6   4   1         75.09         59.33         2.87 o                         
  -5   4   1        902.45        839.10         6.93 o                         
  -4   4   1         37.15         31.09         1.25 o                         
  -3   4   1       9418.16       9088.49        36.07 o                         
  -2   4   1      13895.95      13506.86        72.70 o                         
  -1   4   1      15632.27      14976.98        82.71 o                         
   0   4   1        689.26        643.36         9.93 o                         
   1   4   1       8057.93       7665.94        21.19 o                         
   2   4   1      16032.59      15628.06       138.73 o                         
   3   4   1       5416.57       5277.23        16.96 o                         
   4   4   1          0.47          0.74         0.50 o                         
   5   4   1        384.58        391.51         3.71 o                         
   6   4   1        330.66        314.65         4.07 o                         
   7   4   1        143.74        118.09         3.14 o                         
   8   4   1        329.97        347.33         5.41 o                         
   9   4   1        134.13        120.38         3.34 o                         
  10   4   1       1018.95       1030.57        10.06 o                         
  11   4   1         40.00         46.45         2.52 o                         
  12   4   1        176.96        201.66         4.48 o                         
  13   4   1        104.68        100.26         3.44 o                         
  14   4   1        101.90        126.35         3.81 o                         
  15   4   1       2049.45       1976.35        18.85 o                         
  16   4   1          0.92          2.75         2.09 o                         
  17   4   1       2280.58       2144.03        18.22 o                         
  18   4   1         72.06         62.91         4.21 o                         
  19   4   1         94.20         75.91         4.58 o                         
  20   4   1          2.04          4.76         2.87 o                         
  21   4   1         23.25         15.61         3.71 o                         
  22   4   1         35.03         38.80         4.77 o                         
  23   4   1         10.43         10.78         4.43 o                         
  24   4   1         44.00         63.92        10.15 o                         
 -24   5   1         23.62         12.08         3.69 o                         
 -23   5   1          4.37          7.87         3.60 o                         
 -22   5   1         57.36         40.63         5.08 o                         
 -21   5   1          3.50          7.92         2.73 o                         
 -20   5   1          4.59          1.24         2.05 o                         
 -19   5   1         34.02         28.63         3.41 o                         
 -18   5   1          0.01         -0.79         1.79 o                         
 -17   5   1         54.61         50.95         3.42 o                         
 -16   5   1       2494.88       2597.90        20.57 o                         
 -15   5   1        356.39        396.95         7.55 o                         
 -14   5   1       2304.58       2298.99        24.49 o                         
 -13   5   1         56.14         67.86         3.91 o                         
 -12   5   1         34.36         30.93         2.64 o                         
 -11   5   1        694.80        683.46         9.28 o                         
 -10   5   1        130.08        124.87         3.91 o                         
  -9   5   1          3.01          6.27         1.37 o                         
  -8   5   1       1830.28       2072.42        14.20 o                         
  -7   5   1        512.00        473.51         6.89 o                         
  -6   5   1       2851.86       3185.24        16.07 o                         
  -5   5   1        333.61        326.41         4.98 o                         
  -4   5   1       2759.05       2720.20        23.58 o                         
  -3   5   1       4864.78       4648.67        30.87 o                         
  -2   5   1       2110.78       2107.23        15.94 o                         
  -1   5   1        223.80        214.01         3.21 o                         
   0   5   1        334.02        315.13         4.94 o                         
   1   5   1        295.36        301.47         4.03 o                         
   2   5   1        900.83        910.69         9.10 o                         
   3   5   1       4810.25       4698.94        28.18 o                         
   4   5   1        538.12        439.50         4.59 o                         
   5   5   1        115.30        125.34         3.05 o                         
   6   5   1       3162.08       3518.38        16.58 o                         
   7   5   1        339.87        335.47         5.84 o                         
   8   5   1       5058.51       5538.75        20.41 o                         
   9   5   1        410.46        458.65         5.99 o                         
  10   5   1         18.04         16.26         1.99 o                         
  11   5   1          4.30         12.21         1.89 o                         
  12   5   1         72.38         67.59         2.83 o                         
  13   5   1        234.09        247.76         5.43 o                         
  14   5   1       2328.99       2277.46        16.78 o                         
  15   5   1         27.25         36.89         2.97 o                         
  16   5   1        900.66        949.89        12.09 o                         
  17   5   1         49.10         45.46         4.55 o                         
  18   5   1         40.23         22.83         3.88 o                         
  19   5   1        102.94        109.03         6.24 o                         
  20   5   1         62.61         69.13         4.90 o                         
  21   5   1          5.63          3.65         2.77 o                         
  22   5   1        154.15        136.94         6.94 o                         
  23   5   1         86.50         91.83         8.24 o                         
  24   5   1         37.68         25.49         5.95 o                         
 -24   6   1          0.74         -0.37         3.12 o                         
 -23   6   1          2.99          2.25         3.38 o                         
 -22   6   1          1.22         -2.64         3.02 o                         
 -21   6   1        903.55        904.53        14.61 o                         
 -20   6   1        636.87        595.66        11.67 o                         
 -19   6   1         18.69         14.54         2.90 o                         
 -18   6   1          4.15          3.51         1.95 o                         
 -17   6   1        356.85        290.05         7.10 o                         
 -16   6   1         24.88         21.35         3.00 o                         
 -15   6   1        871.10        819.97        12.30 o                         
 -14   6   1        556.16        551.20        11.63 o                         
 -13   6   1        180.99        186.39         5.99 o                         
 -12   6   1        347.02        341.78         7.59 o                         
 -11   6   1        709.36        686.40         9.52 o                         
 -10   6   1         56.93         48.97         3.16 o                         
  -9   6   1       4478.15       4882.52        30.93 o                         
  -8   6   1          9.54         15.34         2.03 o                         
  -7   6   1       6421.34       6819.01        35.47 o                         
  -6   6   1         78.36         78.97         2.24 o                         
  -5   6   1       1023.99       1140.46         8.92 o                         
  -4   6   1        235.01        225.21         4.62 o                         
  -3   6   1       3131.94       3084.83        17.02 o                         
  -2   6   1        877.63        871.34         7.18 o                         
  -1   6   1        139.20        117.35         2.51 o                         
   0   6   1        136.02        140.52         3.06 o                         
   1   6   1        107.45         93.89         3.12 o                         
   2   6   1        166.76        214.12         3.81 o                         
   3   6   1       3723.46       3567.08        18.13 o                         
   4   6   1        218.70        218.59         4.07 o                         
   5   6   1       3922.76       4040.43        27.01 o                         
   6   6   1        116.13        132.88         3.56 o                         
   7   6   1       5937.17       6404.33        22.37 o                         
   8   6   1        190.36        157.57         3.37 o                         
   9   6   1        246.89        291.89         4.93 o                         
  10   6   1         73.13         80.71         3.25 o                         
  11   6   1       1796.05       1802.68        14.26 o                         
  12   6   1        661.39        728.26         8.56 o                         
  13   6   1        158.00        167.19         4.67 o                         
  14   6   1         27.06         31.47         2.67 o                         
  15   6   1        192.61        169.78         5.25 o                         
  16   6   1         17.26         36.30         3.16 o                         
  17   6   1        433.69        370.67         9.25 o                         
  18   6   1          3.35          0.52         2.10 o                         
  19   6   1        387.38        362.00         9.96 o                         
  20   6   1          6.38          6.21         2.87 o                         
  21   6   1        273.03        269.09         9.70 o                         
  22   6   1         35.31         52.85         4.85 o                         
  23   6   1          0.22          0.80         3.40 o                         
  24   6   1         80.04         94.00         8.23 o                         
 -24   7   1         51.62         44.91         7.51 o                         
 -23   7   1         16.85          8.54         3.79 o                         
 -22   7   1         17.44         18.86         4.04 o                         
 -21   7   1         84.37         89.70         5.92 o                         
 -20   7   1        106.53         91.70         4.86 o                         
 -19   7   1         26.92         32.02         3.62 o                         
 -18   7   1         23.98         21.83         3.20 o                         
 -17   7   1        778.00        759.23        11.32 o                         
 -16   7   1        212.38        208.83         6.33 o                         
 -15   7   1        145.56        135.18         5.49 o                         
 -14   7   1        315.60        294.06         9.43 o                         
 -13   7   1         42.18         32.79         3.06 o                         
 -12   7   1        150.83        131.68         5.43 o                         
 -11   7   1        502.51        490.31        12.92 o                         
 -10   7   1         29.26         21.69         4.23 o                         
  -9   7   1        547.58        551.09         8.84 o                         
  -8   7   1        534.91        613.23         9.69 o                         
  -7   7   1          4.92          3.04         1.20 o                         
  -6   7   1       4494.38       4913.98        18.63 o                         
  -5   7   1       1279.08       1243.56        10.43 o                         
  -4   7   1       1703.22       1717.74        13.59 o                         
  -3   7   1        261.44        243.96         5.10 o                         
  -2   7   1       4322.83       4391.42        23.12 o                         
  -1   7   1        817.09        797.68         9.92 o                         
   0   7   1       2025.36       2012.85        17.88 o                         
   1   7   1         15.01         19.84         2.92 o                         
   2   7   1        458.64        482.31         8.09 o                         
   3   7   1        590.88        596.87        10.69 o                         
   4   7   1         34.62         39.73         1.75 o                         
   5   7   1        335.38        357.60         7.10 o                         
   6   7   1       6875.09       7719.96        35.90 o                         
   7   7   1        162.80        150.01         4.40 o                         
   8   7   1         63.59         81.72         4.38 o                         
   9   7   1        412.84        455.69         6.90 o                         
  10   7   1        183.72        219.84         4.60 o                         
  11   7   1         78.01         69.22         2.90 o                         
  12   7   1        386.84        340.01         6.26 o                         
  13   7   1        132.21        155.67         4.62 o                         
  14   7   1        242.68        220.47         6.31 o                         
  15   7   1        247.94        229.74         6.12 o                         
  16   7   1         12.73          9.60         2.29 o                         
  17   7   1          3.53         10.89         3.03 o                         
  18   7   1          6.59          9.51         2.71 o                         
  19   7   1         80.09         73.37         5.86 o                         
  20   7   1         32.31         30.76         4.08 o                         
  21   7   1          2.74          3.00         2.66 o                         
  22   7   1         46.88         60.11         7.51 o                         
  23   7   1         20.15          9.20         5.69 o                         
 -23   8   1         91.67         99.02         6.54 o                         
 -22   8   1          7.34          4.46         3.60 o                         
 -21   8   1          3.63          8.54         2.99 o                         
 -20   8   1         26.71         14.27         2.84 o                         
 -19   8   1         12.03         14.32         2.85 o                         
 -18   8   1        440.38        454.27        11.98 o                         
 -17   8   1        338.64        355.56         8.93 o                         
 -16   8   1        164.62        156.62         6.71 o                         
 -15   8   1        120.95        115.38         6.52 o                         
 -14   8   1        160.75        162.38         7.05 o                         
 -13   8   1          6.56         13.66         2.84 o                         
 -12   8   1        549.54        563.92        12.45 o                         
 -11   8   1        405.56        432.99        10.64 o                         
 -10   8   1         12.74         23.35         3.05 o                         
  -9   8   1          0.46          2.96         1.66 o                         
  -8   8   1         18.72         26.51         2.71 o                         
  -7   8   1        350.10        426.19         7.99 o                         
  -6   8   1        716.40        755.00        12.27 o                         
  -5   8   1       5651.13       6431.79        24.41 o                         
  -4   8   1        218.82        187.80         4.34 o                         
  -3   8   1       3021.96       3267.82        25.00 o                         
  -2   8   1       3178.20       3329.31        28.01 o                         
  -1   8   1        760.03        708.98        11.18 o                         
   0   8   1        673.50        633.79        11.96 o                         
   1   8   1        602.10        615.31         8.03 o                         
   2   8   1        727.05        785.39        10.87 o                         
   3   8   1       1432.67       1639.80        19.31 o                         
   4   8   1        391.15        360.03         6.09 o                         
   5   8   1       1815.59       2171.40        13.58 o                         
   6   8   1         32.39         30.12         2.62 o                         
   7   8   1        759.31        742.21         8.51 o                         
   8   8   1         57.91         80.26         2.94 o                         
   9   8   1        233.07        252.93         4.86 o                         
  10   8   1        333.99        302.74         6.12 o                         
  11   8   1        844.39        886.04         9.80 o                         
  12   8   1        317.89        303.49         5.73 o                         
  13   8   1          0.88          0.08         1.45 o                         
  14   8   1        114.42        133.35         5.40 o                         
  15   8   1        748.32        732.32        10.93 o                         
  16   8   1        465.95        462.33         9.41 o                         
  17   8   1        203.65        187.37         7.24 o                         
  18   8   1         23.04         13.31         2.95 o                         
  19   8   1         20.34         10.66         2.71 o                         
  20   8   1          0.91          0.45         2.44 o                         
  21   8   1         37.11         41.77         4.73 o                         
  22   8   1        155.94        141.75         7.38 o                         
  23   8   1        161.35        167.02        10.13 o                         
 -23   9   1        364.72        402.86        12.58 o                         
 -22   9   1        118.48        141.66         8.08 o                         
 -21   9   1          3.29         -1.29         2.71 o                         
 -20   9   1        142.33        149.40         8.11 o                         
 -19   9   1         18.07         20.28         3.53 o                         
 -18   9   1        286.87        291.08         9.17 o                         
 -17   9   1          3.58          5.09         2.60 o                         
 -16   9   1        100.44         99.92         5.45 o                         
 -15   9   1        291.97        266.17         9.29 o                         
 -14   9   1       2151.89       2112.31        21.38 o                         
 -13   9   1        523.48        477.20        13.19 o                         
 -12   9   1         74.93         63.76         7.30 o                         
 -11   9   1        292.99        264.59         9.62 o                         
 -10   9   1        737.65        620.47         9.23 o                         
  -9   9   1          3.53          4.50         1.34 o                         
  -8   9   1        357.16        353.61         7.21 o                         
  -7   9   1       1336.53       1347.75        16.12 o                         
  -6   9   1       2042.77       2089.22        16.37 o                         
  -5   9   1         26.90         27.88         2.11 o                         
  -4   9   1       1627.91       1711.51        12.10 o                         
  -3   9   1        533.39        569.47        10.14 o                         
  -2   9   1       3825.81       3864.37        54.67 o                         
  -1   9   1       2640.79       2842.65        21.58 o                         
   0   9   1         21.00         17.84         1.75 o                         
   1   9   1          4.82          7.50         1.43 o                         
   2   9   1       1149.13       1202.82         9.99 o                         
   3   9   1        190.09        213.68         4.40 o                         
   4   9   1         49.00         56.55         2.68 o                         
   5   9   1        361.64        336.94         6.92 o                         
   6   9   1        818.26        887.68         9.68 o                         
   7   9   1        507.46        532.99         8.57 o                         
   8   9   1         69.99         77.20         2.99 o                         
   9   9   1        252.73        229.40         4.78 o                         
  10   9   1         31.85         40.08         2.54 o                         
  11   9   1        128.72        113.61         4.47 o                         
  12   9   1          9.39         12.70         2.04 o                         
  13   9   1        164.46        164.59         5.22 o                         
  14   9   1       1341.71       1349.36        13.87 o                         
  15   9   1         37.16         43.78         3.37 o                         
  16   9   1         87.12         81.58         4.34 o                         
  17   9   1         95.75         98.93         5.09 o                         
  18   9   1        530.18        535.63        10.16 o                         
  19   9   1          5.68         -1.41         2.15 o                         
  20   9   1          2.41          0.79         2.47 o                         
  21   9   1          2.09          0.06         2.52 o                         
  22   9   1        121.70        131.92         9.83 o                         
  23   9   1          7.42         11.40         4.58 o                         
 -23  10   1          0.45         -1.81         2.99 o                         
 -22  10   1         50.46         62.18         7.53 o                         
 -21  10   1          0.07         -1.71         2.51 o                         
 -20  10   1         75.33         79.95         5.08 o                         
 -19  10   1          1.08          3.01         2.50 o                         
 -18  10   1         16.74         13.90         2.79 o                         
 -17  10   1          9.25          7.83         2.36 o                         
 -16  10   1         80.71         81.33         4.98 o                         
 -15  10   1        101.58         89.19         5.91 o                         
 -14  10   1        145.21        150.04         6.50 o                         
 -13  10   1        806.58        773.30        14.83 o                         
 -12  10   1        752.78        674.68        16.38 o                         
 -11  10   1         15.10         16.48         2.58 o                         
 -10  10   1         15.82         17.69         2.23 o                         
  -9  10   1         86.60         82.28         3.43 o                         
  -8  10   1          2.56          4.06         1.44 o                         
  -7  10   1         38.70         47.85         2.73 o                         
  -6  10   1          6.27          2.47         1.44 o                         
  -5  10   1        712.07        759.40         8.69 o                         
  -4  10   1        546.06        566.02         7.42 o                         
  -3  10   1       3550.91       3874.78        27.29 o                         
  -2  10   1        196.28        208.98         5.01 o                         
  -1  10   1        437.40        511.28         7.36 o                         
   0  10   1        103.06        102.55         3.82 o                         
   1  10   1        482.75        543.74         7.82 o                         
   2  10   1        475.54        580.44         7.94 o                         
   3  10   1       6867.30       7278.39        31.30 o                         
   4  10   1       3006.43       3310.08        17.71 o                         
   5  10   1         91.90         71.14         2.78 o                         
   6  10   1        290.63        334.75         5.27 o                         
   7  10   1        193.30        206.58         5.68 o                         
   8  10   1         24.24         29.10         2.33 o                         
   9  10   1          7.86          6.17         1.56 o                         
  10  10   1         67.09         75.87         3.35 o                         
  11  10   1        312.19        284.42         6.08 o                         
  12  10   1         23.05         16.22         2.33 o                         
  13  10   1          4.80          4.39         1.68 o                         
  14  10   1        534.31        526.01         8.91 o                         
  15  10   1        177.86        163.53         6.91 o                         
  16  10   1         15.91         13.89         2.86 o                         
  17  10   1        567.47        555.03        11.42 o                         
  18  10   1          0.01          1.41         2.14 o                         
  19  10   1         37.91         34.84         4.22 o                         
  20  10   1        173.02        180.14         7.48 o                         
  21  10   1         12.09          8.01         3.29 o                         
  22  10   1          9.74          8.73         5.29 o                         
 -22  11   1         40.99         57.37         5.97 o                         
 -21  11   1         15.70         13.99         3.40 o                         
 -20  11   1         38.02         28.08         4.03 o                         
 -19  11   1        129.80        133.34         7.39 o                         
 -18  11   1        162.21        153.30         6.68 o                         
 -17  11   1         14.23          9.52         3.20 o                         
 -16  11   1         27.35         39.79         4.11 o                         
 -15  11   1          3.71          3.27         2.19 o                         
 -14  11   1        771.58        730.89        15.07 o                         
 -13  11   1        622.54        623.34        12.80 o                         
 -12  11   1       1855.15       1786.14        17.55 o                         
 -11  11   1       1024.12        989.42        13.62 o                         
 -10  11   1        517.25        513.12         9.69 o                         
  -9  11   1        399.85        373.51         8.12 o                         
  -8  11   1        891.89        817.30        10.03 o                         
  -7  11   1        690.88        656.37         9.33 o                         
  -6  11   1       1221.56       1278.08        12.72 o                         
  -5  11   1          8.36          5.54         1.55 o                         
  -4  11   1        442.50        410.22         7.20 o                         
  -3  11   1        231.06        232.60         6.41 o                         
  -2  11   1        535.58        538.05         8.86 o                         
  -1  11   1         20.72         46.39         2.48 o                         
   0  11   1         69.06         94.90         3.49 o                         
   1  11   1        214.44        217.59         5.64 o                         
   2  11   1        340.09        344.38         6.05 o                         
   3  11   1       1392.04       1620.32        19.89 o                         
   4  11   1        103.53        115.05         4.25 o                         
   5  11   1         64.23         55.44         2.72 o                         
   6  11   1       1167.91       1278.66        14.77 o                         
   7  11   1       1155.70       1052.69        11.79 o                         
   8  11   1        152.75        159.92         5.61 o                         
   9  11   1         27.94         28.05         2.41 o                         
  10  11   1         18.76         18.15         2.15 o                         
  11  11   1         72.44         64.03         3.37 o                         
  12  11   1         20.10         27.97         2.76 o                         
  13  11   1       1099.80       1120.17        12.72 o                         
  14  11   1          0.83          2.62         1.95 o                         
  15  11   1         76.17         74.04         4.78 o                         
  16  11   1        101.79        104.18         5.89 o                         
  17  11   1         13.42         12.06         3.00 o                         
  18  11   1          5.79          2.70         2.95 o                         
  19  11   1          0.48         -2.32         2.47 o                         
  20  11   1         12.04          2.76         2.85 o                         
  21  11   1         26.54         23.21         6.02 o                         
  22  11   1        262.95        320.64        15.90 o                         
 -22  12   1          0.23         -0.32         3.13 o                         
 -21  12   1          2.91          2.20         3.15 o                         
 -20  12   1          2.89         -0.87         2.49 o                         
 -19  12   1          2.42         -0.92         2.54 o                         
 -18  12   1         22.81         25.40         3.82 o                         
 -17  12   1        497.22        458.38        12.47 o                         
 -16  12   1         73.85         87.26         7.41 o                         
 -15  12   1        496.57        468.58        18.75 o                         
 -14  12   1         45.63         48.14         6.18 o                         
 -13  12   1         29.21         50.22         4.84 o                         
 -12  12   1       1679.45       1684.37        16.40 o                         
 -11  12   1        389.96        387.15         7.79 o                         
 -10  12   1        599.28        569.45        10.50 o                         
  -9  12   1        989.35        849.18        15.21 o                         
  -8  12   1         41.19         37.71         3.25 o                         
  -7  12   1        150.13        109.67         4.02 o                         
  -6  12   1        906.47        874.82        11.05 o                         
  -5  12   1         24.66         10.63         2.78 o                         
  -4  12   1        313.03        348.36         6.99 o                         
  -3  12   1         27.36         18.67         2.00 o                         
  -2  12   1         28.48         38.40         2.90 o                         
  -1  12   1          4.29          0.76         1.19 o                         
   0  12   1        415.42        373.36         8.97 o                         
   1  12   1        328.64        294.00         7.13 o                         
   2  12   1        266.52        264.78         5.97 o                         
   3  12   1        832.84        889.41        15.22 o                         
   4  12   1         74.02        106.54         7.07 o                         
   5  12   1        543.95        566.92         9.01 o                         
   6  12   1         34.88         25.51         2.03 o                         
   7  12   1         89.03        124.84         4.83 o                         
   8  12   1         41.78         50.71         3.34 o                         
   9  12   1        299.47        303.37         7.06 o                         
  10  12   1         51.70         41.71         3.37 o                         
  11  12   1        439.86        461.54         8.15 o                         
  12  12   1       2457.58       2387.05        24.76 o                         
  13  12   1        843.11        875.16        11.58 o                         
  14  12   1       1320.03       1256.77        14.83 o                         
  15  12   1        328.70        291.02         8.31 o                         
  16  12   1          0.64         -2.08         2.58 o                         
  17  12   1         88.11        108.45         6.50 o                         
  18  12   1        157.43        169.16         7.77 o                         
  19  12   1        166.11        172.71         7.75 o                         
  20  12   1         32.98         22.30         4.37 o                         
  21  12   1         51.87         79.80         7.62 o                         
 -21  13   1          9.91         21.06         4.20 o                         
 -20  13   1         59.70         67.19         5.36 o                         
 -19  13   1         45.64         64.94         5.21 o                         
 -18  13   1          0.96         -2.01         2.70 o                         
 -17  13   1          1.06          0.15         2.64 o                         
 -16  13   1         42.87         41.62         5.73 o                         
 -15  13   1         16.23          8.79         5.71 o                         
 -14  13   1         29.85         38.95         5.74 o                         
 -13  13   1          7.70          9.70         2.32 o                         
 -12  13   1          0.22          4.68         2.16 o                         
 -11  13   1       1452.68       1399.29        13.93 o                         
 -10  13   1          2.06          5.25         2.09 o                         
  -9  13   1         53.26         41.59         3.48 o                         
  -8  13   1         31.08         32.08         2.89 o                         
  -7  13   1         58.52         58.53         5.13 o                         
  -6  13   1        102.51         96.25         5.07 o                         
  -5  13   1         40.40         25.68         3.17 o                         
  -4  13   1         45.34         41.02         3.14 o                         
  -3  13   1        846.57        947.89        12.43 o                         
  -2  13   1        602.03        609.52        11.95 o                         
  -1  13   1         54.15         56.87         3.73 o                         
   0  13   1        815.15        864.88        12.47 o                         
   1  13   1        278.09        334.05         7.74 o                         
   2  13   1       1816.01       1965.24        16.72 o                         
   3  13   1        104.45        100.03         6.60 o                         
   4  13   1        399.33        374.43         9.35 o                         
   5  13   1          0.12          1.11         1.26 o                         
   6  13   1        843.12        823.86        14.74 o                         
   7  13   1          6.63          9.90         2.06 o                         
   8  13   1          0.00         -0.41         1.53 o                         
   9  13   1        630.82        630.12        11.08 o                         
  10  13   1        126.07        154.65         7.92 o                         
  11  13   1        330.07        373.08         8.45 o                         
  12  13   1       1002.15       1012.46        13.88 o                         
  13  13   1        413.43        437.24         8.59 o                         
  14  13   1        142.16        104.53         5.47 o                         
  15  13   1          0.40          3.44         2.25 o                         
  16  13   1          0.03          3.00         3.13 o                         
  17  13   1         82.46         66.40         5.39 o                         
  18  13   1          4.61          8.06         3.39 o                         
  19  13   1          0.69         -2.17         3.10 o                         
  20  13   1          0.03         -3.34         3.34 o                         
  21  13   1        152.93        174.73        10.71 o                         
 -20  14   1         76.63         86.21         8.42 o                         
 -19  14   1         61.13         55.77         5.74 o                         
 -18  14   1          0.07          2.90         3.00 o                         
 -17  14   1         46.09         46.49         5.06 o                         
 -16  14   1        151.37        125.94         8.77 o                         
 -15  14   1          0.45          2.09         3.04 o                         
 -14  14   1        177.22        164.55         8.51 o                         
 -13  14   1          5.15         11.51         2.54 o                         
 -12  14   1        182.98        155.54         5.40 o                         
 -11  14   1        126.27        124.03         5.06 o                         
 -10  14   1        726.74        754.25        11.78 o                         
  -9  14   1       1050.25       1036.37        13.50 o                         
  -8  14   1         31.25         36.60         3.39 o                         
  -7  14   1         16.51         17.99         2.73 o                         
  -6  14   1        280.39        286.62         8.47 o                         
  -5  14   1        237.28        240.19         9.34 o                         
  -4  14   1        294.76        249.54         8.67 o                         
  -3  14   1        679.06        675.03        10.22 o                         
  -2  14   1          0.00          1.41         1.68 o                         
  -1  14   1         16.52         21.80         2.43 o                         
   0  14   1         52.48         49.84         3.36 o                         
   1  14   1         14.47         15.20         2.26 o                         
   2  14   1         11.00         13.48         2.26 o                         
   3  14   1        549.42        583.04        12.23 o                         
   4  14   1        350.83        370.98         9.65 o                         
   5  14   1       1931.50       1831.09        28.76 o                         
   6  14   1        324.44        361.48         8.19 o                         
   7  14   1        540.48        518.17        10.65 o                         
   8  14   1       1383.74       1411.89        15.13 o                         
   9  14   1        266.86        287.98         7.32 o                         
  10  14   1        180.31        189.84         6.33 o                         
  11  14   1        492.09        533.38        11.04 o                         
  12  14   1         95.28         80.88         4.81 o                         
  13  14   1        267.21        332.01        10.39 o                         
  14  14   1        238.37        209.00         7.43 o                         
  15  14   1         38.65         37.65         4.83 o                         
  16  14   1          2.90          2.20         2.74 o                         
  17  14   1          0.44         -0.67         2.92 o                         
  18  14   1         59.55         53.17         6.00 o                         
  19  14   1         50.42         65.54         6.26 o                         
  20  14   1        121.76        143.49        10.05 o                         
 -20  15   1         12.42         17.12         4.61 o                         
 -19  15   1        380.32        418.51        12.74 o                         
 -18  15   1         16.02         17.23         4.02 o                         
 -17  15   1         33.60         26.28         4.39 o                         
 -16  15   1         10.07          4.12         3.64 o                         
 -15  15   1        723.86        757.81        17.19 o                         
 -14  15   1         97.64         98.25         7.01 o                         
 -13  15   1        188.26        164.28         5.74 o                         
 -12  15   1        423.36        392.21         8.26 o                         
 -11  15   1         23.88         21.25         2.86 o                         
 -10  15   1        162.64        154.04         5.25 o                         
  -9  15   1        225.12        207.10         7.20 o                         
  -8  15   1        768.21        744.91        12.58 o                         
  -7  15   1         63.25         61.23         4.66 o                         
  -6  15   1        651.46        588.11        10.98 o                         
  -5  15   1         53.55         52.11         3.83 o                         
  -4  15   1       1203.25       1138.59        22.28 o                         
  -3  15   1        100.65        109.03         4.59 o                         
  -2  15   1        680.43        679.52        14.75 o                         
  -1  15   1         17.29         17.30         3.25 o                         
   0  15   1         18.44         24.77         2.54 o                         
   1  15   1          6.83          6.11         1.79 o                         
   2  15   1         62.59         56.97         3.57 o                         
   3  15   1        371.63        370.05         9.79 o                         
   4  15   1        363.87        350.10         9.80 o                         
   5  15   1        514.86        485.53         9.58 o                         
   6  15   1         11.13          6.25         2.28 o                         
   7  15   1        230.16        228.29         6.54 o                         
   8  15   1          1.37          0.72         2.05 o                         
   9  15   1          4.21          3.93         2.08 o                         
  10  15   1          1.22         -0.78         1.83 o                         
  11  15   1        755.59        723.77        10.81 o                         
  12  15   1         84.57         64.56         4.37 o                         
  13  15   1         15.32         24.39         4.60 o                         
  14  15   1         61.11         66.13         4.94 o                         
  15  15   1        351.99        366.80         9.71 o                         
  16  15   1         31.69         25.72         4.09 o                         
  17  15   1         80.69         87.36         7.17 o                         
  18  15   1          2.73          8.76         3.69 o                         
  19  15   1        164.93        189.11        10.33 o                         
 -19  16   1         16.15         22.14         5.09 o                         
 -18  16   1         64.19         76.46         7.50 o                         
 -17  16   1         41.58         33.02         5.67 o                         
 -16  16   1        141.64        140.90         8.88 o                         
 -15  16   1          7.28          3.52         3.17 o                         
 -14  16   1         11.89          7.89         3.36 o                         
 -13  16   1         17.84         12.54         3.15 o                         
 -12  16   1          5.37          0.74         2.12 o                         
 -11  16   1          0.67          1.90         2.31 o                         
 -10  16   1        110.80        110.69         5.42 o                         
  -9  16   1         10.04          5.88         2.40 o                         
  -8  16   1        970.89        975.52        16.46 o                         
  -7  16   1        178.93        164.15         7.16 o                         
  -6  16   1         28.50         35.92         3.48 o                         
  -5  16   1       1811.65       1892.18        23.13 o                         
  -4  16   1          7.52          6.25         2.46 o                         
  -3  16   1        792.48        819.43        15.22 o                         
  -2  16   1         53.14         46.18         3.69 o                         
  -1  16   1        100.73         87.66         4.70 o                         
   0  16   1        220.21        219.49         6.18 o                         
   1  16   1          0.08          0.95         1.51 o                         
   2  16   1        658.29        639.58         9.83 o                         
   3  16   1       1413.00       1364.03        18.64 o                         
   4  16   1         14.63         16.23         3.10 o                         
   5  16   1       1307.83       1324.63        16.01 o                         
   6  16   1         19.53         21.47         3.17 o                         
   7  16   1        149.36        129.36         5.79 o                         
   8  16   1         23.59         33.13         3.47 o                         
   9  16   1        475.56        476.56        10.60 o                         
  10  16   1         27.70         32.43         3.45 o                         
  11  16   1        117.39        118.53         5.24 o                         
  12  16   1         19.09         23.99         3.46 o                         
  13  16   1          2.66          3.83         2.41 o                         
  14  16   1        407.78        422.91        10.42 o                         
  15  16   1        342.58        347.98         9.23 o                         
  16  16   1         90.47         82.53         5.60 o                         
  17  16   1         27.81         40.32         5.80 o                         
  18  16   1        103.74        138.97         7.99 o                         
 -18  17   1          7.73          1.24         3.52 o                         
 -17  17   1        141.66        171.09         9.40 o                         
 -16  17   1          2.99          1.43         3.20 o                         
 -15  17   1         28.34         38.04         5.03 o                         
 -14  17   1         39.49         50.53         5.54 o                         
 -13  17   1        140.88        145.86         8.19 o                         
 -12  17   1         61.44         60.83         5.38 o                         
 -11  17   1        175.29        153.32         6.36 o                         
 -10  17   1          7.32          6.84         2.57 o                         
  -9  17   1        321.23        320.66         7.99 o                         
  -8  17   1         14.57         15.72         2.88 o                         
  -7  17   1        415.65        416.00        10.03 o                         
  -6  17   1        853.87        830.41        13.72 o                         
  -5  17   1        200.22        210.82         7.19 o                         
  -4  17   1       2046.73       2006.24        20.44 o                         
  -3  17   1        851.42        795.54        12.73 o                         
  -2  17   1         46.07         43.53         3.84 o                         
  -1  17   1        175.67        173.39         6.46 o                         
   0  17   1         11.28         13.99         2.69 o                         
   1  17   1       1657.64       1671.41        20.40 o                         
   2  17   1        595.63        545.94         9.07 o                         
   3  17   1        602.66        597.90        15.06 o                         
   4  17   1        822.17        756.53        14.64 o                         
   5  17   1         98.47        113.91         6.24 o                         
   6  17   1        691.36        608.00        14.52 o                         
   7  17   1          0.34         -0.35         2.06 o                         
   8  17   1         96.17        101.23         5.20 o                         
   9  17   1          0.19          0.52         2.18 o                         
  10  17   1        769.98        826.23        13.43 o                         
  11  17   1         19.09         16.76         3.18 o                         
  12  17   1         32.40         27.90         3.47 o                         
  13  17   1         23.37         22.12         3.43 o                         
  14  17   1          6.66         12.32         3.40 o                         
  15  17   1          8.59          3.65         2.82 o                         
  16  17   1         12.38         19.63         4.61 o                         
  17  17   1         22.79         19.24         4.32 o                         
  18  17   1          1.64         -3.11         3.69 o                         
 -17  18   1          4.83          3.14         3.72 o                         
 -16  18   1          2.22         -2.71         3.74 o                         
 -15  18   1          1.57          1.78         3.95 o                         
 -14  18   1         58.16         55.35         6.22 o                         
 -13  18   1         20.03         15.10         3.46 o                         
 -12  18   1         94.23         71.97         5.50 o                         
 -11  18   1         69.10         65.22         4.90 o                         
 -10  18   1         48.62         58.83         4.16 o                         
  -9  18   1         73.82         86.50         4.91 o                         
  -8  18   1        203.08        206.64         7.67 o                         
  -7  18   1         98.22         90.50         5.42 o                         
  -6  18   1         13.56          9.87         2.87 o                         
  -5  18   1         72.61         92.53         4.66 o                         
  -4  18   1          0.02          0.43         2.11 o                         
  -3  18   1         55.48         64.02         4.25 o                         
  -2  18   1         34.86         27.65         3.28 o                         
  -1  18   1        150.52        138.41         9.75 o                         
   0  18   1        104.29        112.41         5.36 o                         
   1  18   1        543.36        555.15        10.01 o                         
   2  18   1          0.79          2.40         2.39 o                         
   3  18   1          0.27          1.53         2.34 o                         
   4  18   1         83.57        105.74         5.97 o                         
   5  18   1        345.26        275.16         8.82 o                         
   6  18   1         44.74         35.46         3.94 o                         
   7  18   1          7.14          5.93         2.52 o                         
   8  18   1         53.00         46.53         4.27 o                         
   9  18   1        305.36        302.30         9.24 o                         
  10  18   1        281.96        299.43         9.23 o                         
  11  18   1          0.35          0.40         2.57 o                         
  12  18   1          0.26          0.03         2.38 o                         
  13  18   1        164.83        185.70         6.90 o                         
  14  18   1         14.61          6.19         2.97 o                         
  15  18   1        110.82        108.94         6.08 o                         
  16  18   1         27.12         13.81         3.84 o                         
  17  18   1          3.16          2.39         3.09 o                         
 -16  19   1         47.77         62.94         6.81 o                         
 -15  19   1         16.94         18.17         5.40 o                         
 -14  19   1        112.49        114.41         9.07 o                         
 -13  19   1          1.41         -1.10         3.45 o                         
 -12  19   1         13.87         18.66         3.66 o                         
 -11  19   1         25.55         30.34         4.36 o                         
 -10  19   1         25.45         17.16         3.42 o                         
  -9  19   1          2.05          0.88         2.44 o                         
  -8  19   1         40.95         47.70         4.96 o                         
  -7  19   1         17.54          9.85         3.01 o                         
  -6  19   1        120.63         94.03         5.22 o                         
  -5  19   1          0.88         -0.51         2.25 o                         
  -4  19   1        433.31        399.26         8.77 o                         
  -3  19   1        137.67        127.93         5.08 o                         
  -2  19   1         61.54         54.13         4.07 o                         
  -1  19   1        104.49         96.03         5.27 o                         
   0  19   1         50.38         39.29         3.89 o                         
   1  19   1        123.57        118.65         5.85 o                         
   2  19   1       1108.36       1069.58        16.48 o                         
   3  19   1         56.98         48.77         4.24 o                         
   4  19   1        187.09        171.79         7.40 o                         
   5  19   1         78.24         85.73         5.86 o                         
   6  19   1        266.24        274.62         9.27 o                         
   7  19   1          0.58          0.08         2.34 o                         
   8  19   1         10.50          8.29         2.86 o                         
   9  19   1         36.87         42.41         4.36 o                         
  10  19   1          4.52          7.11         3.06 o                         
  11  19   1         10.65          7.51         3.07 o                         
  12  19   1        207.89        227.14         8.18 o                         
  13  19   1         73.45         91.41         5.97 o                         
  14  19   1          6.47         14.15         3.51 o                         
  15  19   1          2.03          0.36         2.95 o                         
  16  19   1          0.12         -0.17         3.31 o                         
 -15  20   1         61.87         96.56         9.07 o                         
 -14  20   1         52.92         59.34         6.33 o                         
 -13  20   1          2.68         -1.78         3.28 o                         
 -12  20   1        157.52        195.51         9.38 o                         
 -11  20   1          7.51          4.47         3.24 o                         
 -10  20   1         38.06         50.96         5.18 o                         
  -9  20   1        133.26        138.68         8.21 o                         
  -8  20   1         19.89         23.71         3.63 o                         
  -7  20   1         78.27         72.69         5.20 o                         
  -6  20   1        101.96         89.79         5.68 o                         
  -5  20   1        149.11        141.97         7.37 o                         
  -4  20   1         92.78         85.54         5.03 o                         
  -3  20   1        543.98        505.25        10.64 o                         
  -2  20   1          6.26          4.83         2.20 o                         
  -1  20   1         29.28         42.37         5.01 o                         
   0  20   1         18.40         26.28         4.70 o                         
   1  20   1        412.36        412.39        10.78 o                         
   2  20   1        326.48        315.74         8.78 o                         
   3  20   1         48.26         51.45         5.55 o                         
   4  20   1        153.85        144.61         7.18 o                         
   5  20   1        431.36        437.86        10.59 o                         
   6  20   1         82.29         81.62         5.28 o                         
   7  20   1         26.65         23.45         3.96 o                         
   8  20   1        113.10        114.61         6.05 o                         
   9  20   1          6.35          9.42         3.42 o                         
  10  20   1         58.09         42.59         5.03 o                         
  11  20   1         23.70         26.89         4.38 o                         
  12  20   1        231.01        301.40         8.94 o                         
  13  20   1        196.89        188.80         8.21 o                         
  14  20   1         33.61         36.18         4.84 o                         
 -13  21   1        231.99        262.46        11.03 o                         
 -12  21   1          0.08          4.62         4.02 o                         
 -11  21   1          5.48          9.52         5.08 o                         
 -10  21   1          7.49          2.77         3.72 o                         
  -9  21   1         80.18        107.64         7.92 o                         
  -8  21   1          4.50          2.97         2.85 o                         
  -7  21   1         16.01         11.74         3.28 o                         
  -6  21   1         62.22         60.79         4.96 o                         
  -5  21   1        108.63        104.56         5.68 o                         
  -4  21   1          4.85          5.39         3.12 o                         
  -3  21   1        418.42        400.03        11.35 o                         
  -2  21   1         57.20         60.77         7.34 o                         
  -1  21   1        111.63         94.46         5.71 o                         
   0  21   1         92.99         91.66         6.44 o                         
   1  21   1        570.19        591.15        14.15 o                         
   2  21   1        566.49        540.41        11.55 o                         
   3  21   1        161.86        159.96         7.03 o                         
   4  21   1          0.63         -1.72         2.32 o                         
   5  21   1        260.10        273.59         8.27 o                         
   6  21   1        463.75        482.07        11.55 o                         
   7  21   1         28.38         21.48         3.97 o                         
   8  21   1         17.10         15.52         4.47 o                         
   9  21   1        140.40        128.06         7.05 o                         
  10  21   1          4.53          3.13         3.02 o                         
  11  21   1          1.17         -0.66         3.03 o                         
  12  21   1         27.90         27.22         4.90 o                         
  13  21   1          3.15          1.45         3.42 o                         
 -11  22   1          3.06          8.68         4.29 o                         
 -10  22   1        119.83        159.72         9.98 o                         
  -9  22   1         56.96         45.76         6.71 o                         
  -8  22   1         17.74         18.99         6.13 o                         
  -7  22   1         19.30         20.53         5.11 o                         
  -6  22   1        126.92        132.15         9.19 o                         
  -5  22   1         18.06         18.67         5.07 o                         
  -4  22   1         41.43         47.02         5.27 o                         
  -3  22   1          9.67          8.49         3.18 o                         
  -2  22   1          2.48          2.21         3.11 o                         
  -1  22   1         46.24         50.91         6.65 o                         
   0  22   1         14.74         19.08         4.44 o                         
   1  22   1         27.23         22.54         4.21 o                         
   2  22   1         10.52          8.42         3.33 o                         
   3  22   1         15.05         13.88         3.25 o                         
   4  22   1         20.71         17.83         3.44 o                         
   5  22   1        290.03        267.71         8.33 o                         
   6  22   1          0.01          1.63         2.50 o                         
   7  22   1          1.68         -1.13         2.53 o                         
   8  22   1         17.67         22.55         4.67 o                         
   9  22   1          8.30         13.46         3.99 o                         
  10  22   1        204.77        268.64         9.27 o                         
  11  22   1         43.16         40.34         5.59 o                         
  -9  23   1         13.76         12.07         5.16 o                         
  -8  23   1        147.43        170.31        12.49 o                         
  -7  23   1         17.54         16.84         6.16 o                         
  -6  23   1          0.43          4.05         4.17 o                         
  -5  23   1         67.95         47.23         8.23 o                         
  -4  23   1          4.83          4.12         4.18 o                         
  -3  23   1          2.10          6.91         4.41 o                         
  -2  23   1         19.71         19.34         4.51 o                         
  -1  23   1          3.74          0.39         3.39 o                         
   0  23   1        155.20        166.11         9.69 o                         
   1  23   1          1.95         -2.58         3.63 o                         
   2  23   1         14.63         16.27         5.77 o                         
   3  23   1         73.08         75.04         7.14 o                         
   4  23   1        144.42        171.55         7.84 o                         
   5  23   1          2.06         -1.11         2.90 o                         
   6  23   1         39.45         57.53         5.55 o                         
   7  23   1         65.96         77.32         6.78 o                         
   8  23   1         46.46         39.73         5.50 o                         
   9  23   1        299.59        324.04        13.65 o                         
  -7  24   1          6.62         10.19         5.08 o                         
  -6  24   1         30.06         35.75         6.76 o                         
  -5  24   1          0.52         -4.79         4.79 o                         
  -4  24   1         66.74         68.60         8.65 o                         
  -3  24   1         66.73         69.12         7.41 o                         
  -2  24   1         64.30         79.67         6.83 o                         
  -1  24   1         28.02         36.35         6.13 o                         
   0  24   1        258.55        280.92        12.42 o                         
   1  24   1         13.14         20.95         5.80 o                         
   2  24   1         41.71         62.55         8.22 o                         
   3  24   1         18.78         27.32         7.79 o                         
   4  24   1          0.03         -1.22         3.40 o                         
   5  24   1         30.61         31.56         5.53 o                         
   6  24   1         48.90         60.51         7.09 o                         
 -24   0   2         26.47         24.24         7.28 o                         
 -23   0   2        185.25        197.95        12.82 o                         
 -22   0   2         72.12         77.55         7.62 o                         
 -21   0   2         17.31         26.41         5.14 o                         
 -20   0   2         52.63         54.29         5.37 o                         
 -19   0   2          4.24          3.73         2.65 o                         
 -18   0   2        363.30        381.67        10.08 o                         
 -17   0   2          9.06         10.13         2.75 o                         
 -16   0   2        298.42        301.45         8.34 o                         
 -15   0   2         15.11         14.85         2.46 o                         
 -14   0   2        223.13        215.55         6.13 o                         
 -13   0   2         71.92         82.92         4.65 o                         
 -12   0   2          0.49          4.65         1.31 o                         
 -11   0   2        108.56        120.58         3.43 o                         
 -10   0   2         14.93          0.73         0.91 o                         
  -9   0   2       1104.58       1089.61         9.65 o                         
  -8   0   2       1503.72       1604.11        11.00 o                         
  -7   0   2       1344.38       1206.64        13.02 o                         
  -6   0   2       2131.14       2072.27        19.57 o                         
  -5   0   2      21893.05      21375.21       114.82 o                         
  -4   0   2      14851.87      14205.57       106.00 o                         
  -3   0   2      14147.61      13756.14        42.75 o                         
  -2   0   2      60052.82      58056.59       138.03 o                         
  -1   0   2      20411.39      20178.53        70.02 o                         
   0   0   2     113481.40     109072.52       254.64 o                         
   1   0   2      19635.83      19260.38        55.28 o                         
   2   0   2       3102.39       3165.62        12.61 o                         
   3   0   2      22185.30      21809.12        94.61 o                         
   4   0   2      34104.36      32525.73        57.43 o                         
   5   0   2       1196.27       1169.54        12.83 o                         
   6   0   2       1135.73       1172.34        12.25 o                         
   7   0   2        901.35        857.33         9.58 o                         
   8   0   2         16.77          3.26         1.40 o                         
   9   0   2       1815.88       1833.61        16.36 o                         
  10   0   2        665.20        680.38        11.60 o                         
  11   0   2         23.06          9.73         2.37 o                         
  12   0   2       1109.21       1096.86        17.58 o                         
  13   0   2        195.05        209.32         8.46 o                         
  14   0   2        184.99        176.53         7.06 o                         
  15   0   2          0.00          2.07         2.63 o                         
  16   0   2        116.35        147.55         9.56 o                         
  17   0   2        228.90        239.72        12.13 o                         
  18   0   2         16.69         15.29         4.24 o                         
  19   0   2        443.80        503.44        13.35 o                         
  20   0   2        172.50        188.42         9.00 o                         
  21   0   2         32.93         44.09         6.12 o                         
  22   0   2        154.69        172.54        10.45 o                         
  23   0   2        361.48        367.27        16.33 o                         
  24   0   2         24.55         29.89         6.94 o                         
 -24   1   2          4.93          4.19         3.14 o                         
 -23   1   2          2.94          3.14         3.00 o                         
 -22   1   2          1.75         -2.46         2.46 o                         
 -21   1   2        109.74        101.90         4.72 o                         
 -20   1   2        121.57        118.59         4.65 o                         
 -19   1   2        199.89        190.86         5.24 o                         
 -18   1   2         88.22         76.44         3.66 o                         
 -17   1   2        143.60        136.15         4.15 o                         
 -16   1   2         10.22         10.40         1.79 o                         
 -15   1   2         34.31         27.40         2.04 o                         
 -14   1   2        153.26        167.29         3.66 o                         
 -13   1   2        594.54        598.77         6.38 o                         
 -12   1   2          3.47          8.45         1.16 o                         
 -11   1   2        207.62        233.15         4.14 o                         
 -10   1   2          0.08          0.45         1.00 o                         
  -9   1   2        494.45        512.74         6.11 o                         
  -8   1   2        347.24        386.19         8.76 o                         
  -7   1   2       1739.31       1683.74        12.98 o                         
  -6   1   2        282.01        293.19         4.67 o                         
  -5   1   2       2305.99       2175.22         7.84 o                         
  -4   1   2         35.87         50.39         1.50 o                         
  -3   1   2       6314.97       6136.36        31.79 o                         
  -2   1   2        155.92        131.75         2.07 o                         
  -1   1   2        105.54        100.72         1.13 o                         
   0   1   2      30084.06      29105.83        91.04 o                         
   1   1   2       6048.10       5775.11        11.19 o                         
   2   1   2         14.33         24.07         0.63 o                         
   3   1   2        463.33        439.49         3.09 o                         
   4   1   2       3575.16       3449.99        10.72 o                         
   5   1   2       2958.94       2863.25        11.52 o                         
   6   1   2        849.94        793.99         5.36 o                         
   7   1   2        292.53        292.25         3.41 o                         
   8   1   2         44.84         44.53         1.77 o                         
   9   1   2         42.72         56.67         2.25 o                         
  10   1   2        329.98        304.31         4.94 o                         
  11   1   2          6.45          8.54         1.41 o                         
  12   1   2        381.88        393.79         5.88 o                         
  13   1   2        424.30        432.12         7.77 o                         
  14   1   2         34.87         29.27         2.29 o                         
  15   1   2        200.13        206.94         5.38 o                         
  16   1   2          9.74         12.34         2.95 o                         
  17   1   2        373.32        363.77         9.37 o                         
  18   1   2          9.49         12.77         2.75 o                         
  19   1   2        335.00        347.80         8.56 o                         
  20   1   2        282.81        273.52         8.02 o                         
  21   1   2        232.48        211.49         8.88 o                         
  22   1   2          6.07         -0.17         2.89 o                         
  23   1   2          6.94          8.02         3.59 o                         
  24   1   2          0.28         -2.81         2.86 o                         
 -24   2   2         72.51         85.43         7.23 o                         
 -23   2   2         58.62         68.06         5.71 o                         
 -22   2   2        120.71        121.17         5.90 o                         
 -21   2   2         45.95         49.34         3.78 o                         
 -20   2   2         38.44         29.14         3.22 o                         
 -19   2   2         25.33         17.93         2.20 o                         
 -18   2   2        537.20        514.08         9.71 o                         
 -17   2   2         40.13         45.74         2.87 o                         
 -16   2   2          4.78          8.41         1.71 o                         
 -15   2   2        126.49        135.30         3.65 o                         
 -14   2   2         94.74         90.14         3.37 o                         
 -13   2   2         16.17          8.32         1.30 o                         
 -12   2   2        278.70        299.07         5.44 o                         
 -11   2   2        532.11        544.79         6.83 o                         
 -10   2   2       1012.90       1174.80        14.44 o                         
  -9   2   2        666.45        741.93         8.84 o                         
  -8   2   2       4451.32       4813.43        21.49 o                         
  -7   2   2       3401.93       3472.43        23.15 o                         
  -6   2   2       3163.07       2962.35        35.32 o                         
  -5   2   2       1124.99        991.38         8.66 o                         
  -4   2   2       6469.77       6409.01        55.16 o                         
  -3   2   2        956.57        870.12         9.12 o                         
  -2   2   2      52291.52      49975.19       173.81 o                         
  -1   2   2        420.50        420.94         3.07 o                         
   0   2   2      13635.71      13869.58        37.84 o                         
   1   2   2        584.25        531.88         2.68 o                         
   2   2   2      65667.74      62937.00       133.60 o                         
   3   2   2        333.55        325.40         3.35 o                         
   4   2   2        548.82        555.73         4.84 o                         
   5   2   2        941.52        923.60         6.68 o                         
   6   2   2       1267.43       1261.57         7.42 o                         
   7   2   2        163.79        192.37         2.77 o                         
   8   2   2       1861.49       2075.22         9.88 o                         
   9   2   2         49.21         62.13         2.33 o                         
  10   2   2        117.29        147.05         3.42 o                         
  11   2   2          0.10          1.40         1.00 o                         
  12   2   2          9.75         10.87         1.45 o                         
  13   2   2        103.79        119.45         3.53 o                         
  14   2   2        225.77        231.89         5.43 o                         
  15   2   2         53.92         45.98         2.84 o                         
  16   2   2        166.74        164.48         5.74 o                         
  17   2   2          4.62          3.29         2.03 o                         
  18   2   2        113.20        116.08         4.88 o                         
  19   2   2         47.02         46.39         4.23 o                         
  20   2   2          0.01          0.47         2.65 o                         
  21   2   2         49.25         48.08         5.11 o                         
  22   2   2         48.73         60.96         5.73 o                         
  23   2   2        110.55        125.77        10.03 o                         
  24   2   2        219.30        268.91         9.23 o                         
 -24   3   2          2.22         -2.21         3.33 o                         
 -23   3   2         88.87         86.52         5.74 o                         
 -22   3   2          0.01          1.95         2.41 o                         
 -21   3   2          4.93          1.12         2.61 o                         
 -20   3   2        117.98        113.99         5.82 o                         
 -19   3   2         22.84         32.89         3.00 o                         
 -18   3   2        132.73        113.78         4.14 o                         
 -17   3   2        540.42        526.62         9.14 o                         
 -16   3   2       1421.77       1400.69        13.08 o                         
 -15   3   2         90.83         67.07         3.08 o                         
 -14   3   2         19.12         18.14         1.77 o                         
 -13   3   2         15.59         10.50         1.45 o                         
 -12   3   2        977.71       1043.89         9.19 o                         
 -11   3   2         70.36        100.73         3.06 o                         
 -10   3   2       1822.45       1906.27        18.75 o                         
  -9   3   2        302.14        395.41         6.06 o                         
  -8   3   2       1277.76       1319.52        21.19 o                         
  -7   3   2       4547.15       4360.77        46.50 o                         
  -6   3   2        897.09        797.93         8.76 o                         
  -5   3   2        111.28        106.42         3.77 o                         
  -4   3   2        473.19        473.65         7.18 o                         
  -3   3   2         71.51         79.99         3.72 o                         
  -2   3   2         94.28        115.75         2.81 o                         
  -1   3   2        781.46        703.14        10.77 o                         
   0   3   2      29020.67      28389.25        91.31 o                         
   1   3   2       7848.27       7833.80        31.70 o                         
   2   3   2       2793.10       2627.44        13.31 o                         
   3   3   2         41.21         52.10         1.69 o                         
   4   3   2       5065.30       4824.12        18.47 o                         
   5   3   2         24.07         28.24         1.46 o                         
   6   3   2       5739.04       5629.12        17.14 o                         
   7   3   2       5488.10       5525.88        14.28 o                         
   8   3   2        394.72        456.61         4.32 o                         
   9   3   2        288.84        402.07         4.94 o                         
  10   3   2       2320.26       2475.49        13.94 o                         
  11   3   2        121.05        100.22         3.18 o                         
  12   3   2        157.12        202.51         4.56 o                         
  13   3   2         85.06         88.36         3.34 o                         
  14   3   2        219.52        220.08         6.47 o                         
  15   3   2         18.77         14.55         2.39 o                         
  16   3   2         14.14         20.93         2.57 o                         
  17   3   2        318.55        322.95         9.38 o                         
  18   3   2          0.86         -0.09         2.49 o                         
  19   3   2        169.31        196.63         6.39 o                         
  20   3   2        269.53        272.42         7.49 o                         
  21   3   2          0.05          0.91         3.02 o                         
  22   3   2         25.48         19.39         4.05 o                         
  23   3   2         95.69         90.93         7.61 o                         
  24   3   2          2.58          0.30         3.63 o                         
 -24   4   2        142.99        206.74         9.88 o                         
 -23   4   2         11.72         11.92         3.21 o                         
 -22   4   2        275.83        265.20         8.71 o                         
 -21   4   2         54.26         52.56         4.69 o                         
 -20   4   2       1012.47       1007.18        14.62 o                         
 -19   4   2         32.66         16.48         2.46 o                         
 -18   4   2        835.41        806.61        11.45 o                         
 -17   4   2         13.92          6.75         2.23 o                         
 -16   4   2       1145.72       1200.74        13.79 o                         
 -15   4   2        412.20        401.63         7.82 o                         
 -14   4   2        220.77        198.08         4.57 o                         
 -13   4   2         57.10         51.68         2.41 o                         
 -12   4   2        283.54        362.53         6.87 o                         
 -11   4   2        506.89        526.61         7.11 o                         
 -10   4   2        320.09        333.90         9.56 o                         
  -9   4   2        431.56        412.27         5.39 o                         
  -8   4   2         31.70         46.47         2.12 o                         
  -7   4   2        378.00        424.06         5.35 o                         
  -6   4   2          3.78          3.60         1.38 o                         
  -5   4   2      13130.72      12807.77       128.60 o                         
  -4   4   2       9656.59       9518.93        39.86 o                         
  -3   4   2       2865.20       2834.94        14.89 o                         
  -2   4   2       1742.61       1790.24        11.52 o                         
  -1   4   2          6.98          5.49         1.24 o                         
   0   4   2      14365.54      13971.73        31.73 o                         
   1   4   2       2168.83       2068.65        18.41 o                         
   2   4   2       3597.64       3742.31        15.68 o                         
   3   4   2       2081.30       2069.65        12.17 o                         
   4   4   2       9550.20       9649.84        23.51 o                         
   5   4   2       2280.46       2331.20        11.21 o                         
   6   4   2         58.72         53.11         1.78 o                         
   7   4   2          1.52          0.52         0.64 o                         
   8   4   2       1127.93       1223.80         8.94 o                         
   9   4   2        930.40        931.83         7.68 o                         
  10   4   2       1129.94       1285.59         9.05 o                         
  11   4   2          0.44          1.51         1.05 o                         
  12   4   2         24.77         27.92         2.00 o                         
  13   4   2        113.65        137.10         4.99 o                         
  14   4   2        426.52        388.48         7.99 o                         
  15   4   2          1.06          1.68         1.76 o                         
  16   4   2        536.42        519.15         8.92 o                         
  17   4   2          0.04         -0.40         1.92 o                         
  18   4   2        485.30        484.62         9.23 o                         
  19   4   2        115.99        132.39         5.68 o                         
  20   4   2        376.34        360.29         9.12 o                         
  21   4   2         30.88         25.51         4.35 o                         
  22   4   2        167.54        173.63         8.57 o                         
  23   4   2          3.73          7.96         3.73 o                         
  24   4   2          5.71          5.67         4.15 o                         
 -24   5   2        144.51        134.63         8.61 o                         
 -23   5   2         15.92         14.16         3.82 o                         
 -22   5   2         83.09         78.10         6.44 o                         
 -21   5   2         36.04         31.20         4.36 o                         
 -20   5   2          6.16          6.27         3.21 o                         
 -19   5   2        246.91        205.59         6.30 o                         
 -18   5   2        160.25        183.32         5.79 o                         
 -17   5   2       1250.01       1149.13        15.16 o                         
 -16   5   2         57.00         52.68         3.35 o                         
 -15   5   2        743.05        735.69        10.98 o                         
 -14   5   2         41.71         43.44         3.42 o                         
 -13   5   2        329.48        362.23         6.83 o                         
 -12   5   2          0.39         -0.16         1.04 o                         
 -11   5   2        448.24        443.14         7.58 o                         
 -10   5   2         13.13         17.43         2.68 o                         
  -9   5   2        664.54        644.50         9.94 o                         
  -8   5   2       2008.92       2083.81        19.01 o                         
  -7   5   2        687.70        638.05         8.36 o                         
  -6   5   2        837.37        904.27        10.72 o                         
  -5   5   2       1792.41       1744.71        15.38 o                         
  -4   5   2       4099.44       3951.72        23.39 o                         
  -3   5   2        905.34        838.27        10.43 o                         
  -2   5   2       3547.68       3422.14        19.76 o                         
  -1   5   2       1948.81       1903.48        21.76 o                         
   0   5   2       6324.60       6350.90        36.38 o                         
   1   5   2       2257.32       2264.55        23.61 o                         
   2   5   2       1396.13       1417.62        13.68 o                         
   3   5   2        165.84        194.80         4.44 o                         
   4   5   2      12835.92      12987.55        39.94 o                         
   5   5   2       3104.01       3185.69        10.80 o                         
   6   5   2       1669.14       1864.80         8.75 o                         
   7   5   2        879.22        945.01         7.60 o                         
   8   5   2        293.23        300.77         3.77 o                         
   9   5   2       2158.61       2405.27        16.01 o                         
  10   5   2        835.35        847.09         7.81 o                         
  11   5   2       1179.91       1287.06        10.79 o                         
  12   5   2        218.67        209.67         6.12 o                         
  13   5   2         10.87          9.50         1.72 o                         
  14   5   2         15.22          8.79         1.89 o                         
  15   5   2        653.02        633.66         9.96 o                         
  16   5   2          4.48         -1.90         1.90 o                         
  17   5   2        703.01        705.05        11.19 o                         
  18   5   2          1.32          2.85         2.32 o                         
  19   5   2         58.09         47.23         4.19 o                         
  20   5   2         22.75         18.54         3.22 o                         
  21   5   2         22.73         21.70         4.75 o                         
  22   5   2         27.01         27.35         4.80 o                         
  23   5   2          4.50          9.35         4.17 o                         
 -24   6   2         10.27          6.40         3.85 o                         
 -23   6   2         62.50         43.94         6.71 o                         
 -22   6   2         26.34         25.79         4.66 o                         
 -21   6   2          7.75          1.53         2.81 o                         
 -20   6   2          5.54         -0.68         2.59 o                         
 -19   6   2        191.60        181.46         6.52 o                         
 -18   6   2        143.79        113.40         5.54 o                         
 -17   6   2        116.45        104.12         4.58 o                         
 -16   6   2         46.38         55.61         3.69 o                         
 -15   6   2        205.28        208.77         5.81 o                         
 -14   6   2       1401.60       1441.47        15.12 o                         
 -13   6   2       1043.55       1016.17        12.34 o                         
 -12   6   2         30.65         26.44         2.74 o                         
 -11   6   2          0.69          2.66         1.91 o                         
 -10   6   2        587.03        622.61         8.55 o                         
  -9   6   2        101.59         98.63         5.11 o                         
  -8   6   2        138.78        130.64         3.18 o                         
  -7   6   2         32.98         21.69         2.09 o                         
  -6   6   2       4118.93       4489.82        19.77 o                         
  -5   6   2        612.70        637.02        10.31 o                         
  -4   6   2         75.53         92.86         3.59 o                         
  -3   6   2       2656.58       2646.04        14.03 o                         
  -2   6   2       1931.19       1897.94        10.35 o                         
  -1   6   2       1657.40       1677.52        11.57 o                         
   0   6   2         87.84        107.96         4.24 o                         
   1   6   2        647.05        632.53        11.00 o                         
   2   6   2       2184.13       2135.42        17.61 o                         
   3   6   2         46.90         56.58         2.18 o                         
   4   6   2         69.24         69.31         1.92 o                         
   5   6   2       1434.39       1491.85         9.63 o                         
   6   6   2       3846.96       3921.35        18.93 o                         
   7   6   2       3115.19       3236.06        12.46 o                         
   8   6   2       1059.40       1059.18         7.39 o                         
   9   6   2        336.61        341.66         4.47 o                         
  10   6   2        361.15        334.32         4.65 o                         
  11   6   2        256.69        220.24         4.72 o                         
  12   6   2         96.14         89.31         3.75 o                         
  13   6   2          4.06          6.10         1.65 o                         
  14   6   2        811.97        800.36        10.35 o                         
  15   6   2       1131.51       1145.67        12.65 o                         
  16   6   2         39.83         45.31         3.61 o                         
  17   6   2        189.89        187.32         6.22 o                         
  18   6   2        700.66        639.63        11.77 o                         
  19   6   2         12.09          8.49         2.56 o                         
  20   6   2         13.47         18.79         3.20 o                         
  21   6   2         78.54         54.77         5.92 o                         
  22   6   2          3.21          0.36         3.17 o                         
  23   6   2          5.69          4.09         4.10 o                         
 -23   7   2          0.26         -3.22         3.22 o                         
 -22   7   2         64.49         80.33         5.78 o                         
 -21   7   2          0.44         -0.87         2.55 o                         
 -20   7   2          3.11          3.08         2.83 o                         
 -19   7   2         45.72         46.69         4.51 o                         
 -18   7   2        156.87        150.38         6.76 o                         
 -17   7   2        430.05        420.92        11.37 o                         
 -16   7   2          0.28         -2.34         2.42 o                         
 -15   7   2        630.22        598.33        13.45 o                         
 -14   7   2         54.38         58.31         4.37 o                         
 -13   7   2        591.37        622.08         9.40 o                         
 -12   7   2         57.17         51.75         3.04 o                         
 -11   7   2         31.40         32.56         3.00 o                         
 -10   7   2         28.28         29.39         2.67 o                         
  -9   7   2         46.93         45.72         2.65 o                         
  -8   7   2          9.12         23.83         2.21 o                         
  -7   7   2       6267.33       6450.41        28.99 o                         
  -6   7   2        743.06        883.35        10.93 o                         
  -5   7   2        446.53        411.93         5.01 o                         
  -4   7   2       1576.21       1595.24        10.18 o                         
  -3   7   2        453.47        445.99         6.30 o                         
  -2   7   2         49.17         55.92         2.15 o                         
  -1   7   2       1921.38       1901.10        15.36 o                         
   0   7   2       1310.88       1240.47        11.26 o                         
   1   7   2        727.41        695.08         7.71 o                         
   2   7   2       1659.30       1671.65        14.94 o                         
   3   7   2       6024.11       6249.73        36.30 o                         
   4   7   2        226.59        243.26         4.76 o                         
   5   7   2        324.06        353.34         4.87 o                         
   6   7   2         99.71        121.56         3.12 o                         
   7   7   2       3179.20       3383.65        19.96 o                         
   8   7   2         20.60          9.42         1.18 o                         
   9   7   2          2.97          6.70         1.12 o                         
  10   7   2          0.56         -0.37         0.93 o                         
  11   7   2        425.96        466.03         6.07 o                         
  12   7   2        313.90        304.05         5.37 o                         
  13   7   2        367.32        396.30         7.93 o                         
  14   7   2         30.11         28.03         2.78 o                         
  15   7   2        738.95        731.05        10.43 o                         
  16   7   2         39.95         35.88         3.05 o                         
  17   7   2        214.86        189.96         6.36 o                         
  18   7   2          9.40          8.31         2.56 o                         
  19   7   2          2.56          4.23         2.86 o                         
  20   7   2        673.11        662.49        12.28 o                         
  21   7   2          0.01          2.95         3.66 o                         
  22   7   2         54.33         60.30         6.38 o                         
  23   7   2         71.82         87.82         8.19 o                         
 -23   8   2         48.62         57.17         5.50 o                         
 -22   8   2          0.31         -0.30         2.88 o                         
 -21   8   2          8.20         10.03         3.31 o                         
 -20   8   2         32.11         34.62         4.72 o                         
 -19   8   2        370.10        389.04        10.09 o                         
 -18   8   2        159.79        168.19         6.77 o                         
 -17   8   2        142.26        150.66         6.69 o                         
 -16   8   2        441.52        451.08        14.45 o                         
 -15   8   2       2373.88       2333.33        24.03 o                         
 -14   8   2          1.21         -1.60         1.60 o                         
 -13   8   2          1.55         -0.62         1.28 o                         
 -12   8   2        144.32        128.00         6.07 o                         
 -11   8   2       1415.63       1462.00        21.60 o                         
 -10   8   2          6.07          4.87         1.52 o                         
  -9   8   2         47.55         63.83         4.87 o                         
  -8   8   2        859.20        976.67        14.03 o                         
  -7   8   2        153.60        209.37         4.10 o                         
  -6   8   2       1656.62       1637.21         8.91 o                         
  -5   8   2       2263.52       2306.94        29.05 o                         
  -4   8   2         10.78         14.48         1.64 o                         
  -3   8   2        125.59        150.24         3.94 o                         
  -2   8   2       2148.46       2362.59        15.98 o                         
  -1   8   2        119.62        101.26         2.61 o                         
   0   8   2         53.28         79.00         4.64 o                         
   1   8   2       1254.57       1227.07        10.99 o                         
   2   8   2        429.68        470.99         7.22 o                         
   3   8   2       2418.46       2501.39        21.40 o                         
   4   8   2       1527.89       1528.14        14.29 o                         
   5   8   2        774.92        940.84         9.36 o                         
   6   8   2        580.44        621.33         6.90 o                         
   7   8   2         53.30         72.28         2.76 o                         
   8   8   2        519.52        488.96         7.12 o                         
   9   8   2       1157.01       1300.40        10.69 o                         
  10   8   2          4.59          5.94         1.19 o                         
  11   8   2        440.35        423.43         6.73 o                         
  12   8   2        155.24        144.09         4.08 o                         
  13   8   2          2.58          1.96         1.34 o                         
  14   8   2        147.02        139.25         4.69 o                         
  15   8   2        379.83        371.90         6.80 o                         
  16   8   2        127.43        116.21         4.36 o                         
  17   8   2        450.93        473.40         8.59 o                         
  18   8   2         50.88         54.77         3.96 o                         
  19   8   2        150.32        136.11         7.12 o                         
  20   8   2          2.18          3.86         3.55 o                         
  21   8   2         51.89         66.37         6.88 o                         
  22   8   2         31.60         63.87         7.87 o                         
  23   8   2         48.39         63.05         7.55 o                         
 -23   9   2         81.06         96.47         6.54 o                         
 -22   9   2         65.25         85.36         6.05 o                         
 -21   9   2         47.65         48.59         4.75 o                         
 -20   9   2        127.11        129.43         6.93 o                         
 -19   9   2        108.11        105.05         5.95 o                         
 -18   9   2          3.17         -1.81         2.69 o                         
 -17   9   2         81.59         84.96         6.18 o                         
 -16   9   2        131.33        133.26         6.39 o                         
 -15   9   2        533.81        513.94        11.09 o                         
 -14   9   2         19.86         18.33         3.11 o                         
 -13   9   2          0.11          1.37         2.02 o                         
 -12   9   2        592.72        547.28        12.49 o                         
 -11   9   2       1047.74       1013.91        18.58 o                         
 -10   9   2         43.96         45.50         4.59 o                         
  -9   9   2         23.08         10.74         2.76 o                         
  -8   9   2          0.21         -0.65         1.02 o                         
  -7   9   2         32.13         37.36         1.95 o                         
  -6   9   2        334.05        361.45         4.72 o                         
  -5   9   2       1798.71       1884.97        13.52 o                         
  -4   9   2        893.86        913.56         9.12 o                         
  -3   9   2        694.09        861.64        10.58 o                         
  -2   9   2          2.32          1.71         0.83 o                         
  -1   9   2        202.71        194.84         3.98 o                         
   0   9   2        632.73        680.85         8.36 o                         
   1   9   2       1316.48       1505.34        13.01 o                         
   2   9   2          3.63          4.66         1.48 o                         
   3   9   2        191.98        235.62         8.30 o                         
   4   9   2         42.17         36.41         3.42 o                         
   5   9   2        224.96        217.57         5.60 o                         
   6   9   2        168.76        217.43         4.60 o                         
   7   9   2         28.59         26.71         1.94 o                         
   8   9   2       1866.70       2012.79        15.96 o                         
   9   9   2        176.35        182.16         4.91 o                         
  10   9   2         10.10          8.80         1.52 o                         
  11   9   2        176.01        184.64         4.30 o                         
  12   9   2        286.24        254.40         5.84 o                         
  13   9   2        322.64        286.51         5.66 o                         
  14   9   2         26.82         21.66         2.45 o                         
  15   9   2        114.17        118.86         4.53 o                         
  16   9   2        320.56        345.77         6.86 o                         
  17   9   2        104.58         87.73         4.70 o                         
  18   9   2        437.28        433.42         9.25 o                         
  19   9   2        190.29        176.40         7.11 o                         
  20   9   2         34.18         41.34         6.62 o                         
  21   9   2        280.12        319.16        11.91 o                         
  22   9   2         25.79         22.58         5.52 o                         
 -22  10   2          0.42         -2.05         2.92 o                         
 -21  10   2         84.27         97.70         6.34 o                         
 -20  10   2        191.88        183.26         8.17 o                         
 -19  10   2          0.88          0.35         2.62 o                         
 -18  10   2        111.45        109.56         5.40 o                         
 -17  10   2        134.19        142.89         6.84 o                         
 -16  10   2         52.25         59.27         4.71 o                         
 -15  10   2        373.67        382.75         9.20 o                         
 -14  10   2       1584.05       1584.33        22.48 o                         
 -13  10   2        239.97        223.52         8.73 o                         
 -12  10   2        503.89        476.72         9.82 o                         
 -11  10   2        151.46        156.57         6.96 o                         
 -10  10   2         68.03         58.19         6.57 o                         
  -9  10   2        275.03        271.92         6.08 o                         
  -8  10   2         81.85         75.73         3.07 o                         
  -7  10   2        120.95        123.88         3.38 o                         
  -6  10   2       1052.02       1098.78        10.81 o                         
  -5  10   2         89.24        115.45         3.43 o                         
  -4  10   2       2280.01       2448.80        18.69 o                         
  -3  10   2       2246.28       2463.74        20.68 o                         
  -2  10   2        269.30        321.69         6.07 o                         
  -1  10   2        650.06        608.66        10.63 o                         
   0  10   2          3.81          4.48         1.10 o                         
   1  10   2          0.44          3.01         1.43 o                         
   2  10   2         59.52         86.94         3.71 o                         
   3  10   2        189.84        191.99         5.43 o                         
   4  10   2          2.83          8.39         1.98 o                         
   5  10   2        275.37        277.86         7.49 o                         
   6  10   2         18.52         14.44         2.06 o                         
   7  10   2         14.25         21.71         1.57 o                         
   8  10   2        653.57        602.76         8.62 o                         
   9  10   2         38.08         38.22         2.79 o                         
  10  10   2        115.20        109.12         4.11 o                         
  11  10   2        693.67        684.50         8.83 o                         
  12  10   2        267.19        264.77         5.89 o                         
  13  10   2         97.98         95.95         3.94 o                         
  14  10   2       2640.68       2527.95        20.12 o                         
  15  10   2        101.66        105.95         4.77 o                         
  16  10   2         13.33         15.38         3.58 o                         
  17  10   2        296.89        267.29         7.85 o                         
  18  10   2         30.37         26.53         3.79 o                         
  19  10   2         24.24         15.78         3.50 o                         
  20  10   2         80.34         65.86         7.27 o                         
  21  10   2         29.94         25.74         9.20 o                         
  22  10   2        159.10        233.67        13.71 o                         
 -22  11   2          8.37          8.33         3.15 o                         
 -21  11   2         37.80         60.63         5.42 o                         
 -20  11   2         55.45         66.47         4.98 o                         
 -19  11   2         44.82         42.46         4.50 o                         
 -18  11   2         64.39         65.98         5.25 o                         
 -17  11   2        160.62        173.28         6.51 o                         
 -16  11   2        101.60         93.19         5.04 o                         
 -15  11   2        104.93        118.74         6.15 o                         
 -14  11   2          0.26          0.89         2.85 o                         
 -13  11   2        862.41        848.40        19.33 o                         
 -12  11   2         58.74         59.07         4.67 o                         
 -11  11   2         26.21         28.94         4.37 o                         
 -10  11   2        649.10        623.85         8.68 o                         
  -9  11   2        261.81        271.72         6.06 o                         
  -8  11   2        260.25        281.24         5.56 o                         
  -7  11   2        354.98        314.63         5.45 o                         
  -6  11   2        984.37       1032.20        10.05 o                         
  -5  11   2        444.08        434.03         7.18 o                         
  -4  11   2         50.81         44.10         2.58 o                         
  -3  11   2          0.92         -0.57         1.22 o                         
  -2  11   2          1.38          2.52         1.42 o                         
  -1  11   2        170.88        149.64         4.52 o                         
   0  11   2          6.65         18.18         1.87 o                         
   1  11   2         94.30         83.26         5.85 o                         
   2  11   2        295.27        326.42         7.03 o                         
   3  11   2        215.59        198.26         5.74 o                         
   4  11   2        650.42        673.29        14.91 o                         
   5  11   2         35.44         41.31         3.26 o                         
   6  11   2        371.30        384.19         8.23 o                         
   7  11   2         19.51         12.00         1.88 o                         
   8  11   2        617.82        610.00         9.59 o                         
   9  11   2        709.93        710.55        10.90 o                         
  10  11   2        377.92        381.79         7.51 o                         
  11  11   2        515.37        519.47         8.91 o                         
  12  11   2        239.89        244.05         6.84 o                         
  13  11   2         29.81         46.17         3.18 o                         
  14  11   2          5.23         13.54         2.37 o                         
  15  11   2        186.17        165.54         6.24 o                         
  16  11   2          4.03          4.09         2.52 o                         
  17  11   2         49.57         49.04         5.57 o                         
  18  11   2        267.46        275.81         8.28 o                         
  19  11   2         84.78         98.12         7.55 o                         
  20  11   2         71.37         63.48        11.62 o                         
  21  11   2        199.63        291.33        20.49 o                         
 -21  12   2         76.53        111.10         6.62 o                         
 -20  12   2          3.41          4.49         2.81 o                         
 -19  12   2          7.32          5.21         3.00 o                         
 -18  12   2         74.55         89.81         6.06 o                         
 -17  12   2         15.01          9.62         3.31 o                         
 -16  12   2         27.67         18.16         3.47 o                         
 -15  12   2         42.70         51.38         4.87 o                         
 -14  12   2       2207.08       2158.75        24.57 o                         
 -13  12   2       1694.23       1757.11        24.27 o                         
 -12  12   2       1209.56       1098.18        21.84 o                         
 -11  12   2         24.77         28.89         3.86 o                         
 -10  12   2        202.02        180.14         5.45 o                         
  -9  12   2         51.27         43.66         2.67 o                         
  -8  12   2        657.39        622.50         8.92 o                         
  -7  12   2          7.39          7.55         1.50 o                         
  -6  12   2        155.64        170.37         4.73 o                         
  -5  12   2        303.58        302.75         6.29 o                         
  -4  12   2        159.15        123.64         4.13 o                         
  -3  12   2       1902.34       2013.18        28.84 o                         
  -2  12   2          0.14          2.62         1.34 o                         
  -1  12   2        483.05        518.41         7.11 o                         
   0  12   2         75.32         60.76         3.51 o                         
   1  12   2        476.33        444.06         8.82 o                         
   2  12   2         30.12         54.96         3.73 o                         
   3  12   2          0.03          0.06         1.67 o                         
   4  12   2         12.83         20.26         3.12 o                         
   5  12   2        410.11        377.63         9.50 o                         
   6  12   2         90.25         87.07         3.94 o                         
   7  12   2        680.07        656.48        10.29 o                         
   8  12   2          9.58          6.61         1.30 o                         
   9  12   2        247.70        206.54         4.86 o                         
  10  12   2        861.07        814.62        11.70 o                         
  11  12   2        310.96        323.50         7.75 o                         
  12  12   2        647.42        551.87         9.68 o                         
  13  12   2        304.93        271.76         6.89 o                         
  14  12   2        353.86        293.68         7.66 o                         
  15  12   2        126.68        127.85         5.78 o                         
  16  12   2        201.44        220.37         7.87 o                         
  17  12   2        233.70        215.54        10.84 o                         
  18  12   2          0.04         -3.08         3.08 o                         
  19  12   2        291.58        283.86        19.62 o                         
  20  12   2         34.21         52.77         9.09 o                         
  21  12   2          1.61          3.75         5.98 o                         
 -21  13   2        192.90        251.11         8.52 o                         
 -20  13   2        113.29        116.49         7.03 o                         
 -19  13   2        173.12        203.56         8.52 o                         
 -18  13   2         26.44         19.55         3.93 o                         
 -17  13   2          6.23         -0.02         2.78 o                         
 -16  13   2         21.71         29.07         5.20 o                         
 -15  13   2         18.36         36.55         4.41 o                         
 -14  13   2         85.77         82.19         5.95 o                         
 -13  13   2        251.74        250.67        10.02 o                         
 -12  13   2       2636.90       2604.56        54.47 o                         
 -11  13   2          9.33          7.19         2.16 o                         
 -10  13   2         20.54         14.30         2.93 o                         
  -9  13   2        691.30        703.86         9.07 o                         
  -8  13   2        144.27        139.66         4.75 o                         
  -7  13   2        248.71        257.86         5.77 o                         
  -6  13   2        345.65        348.33         6.57 o                         
  -5  13   2        829.36        842.06        10.86 o                         
  -4  13   2        668.16        660.11        10.19 o                         
  -3  13   2         15.31          9.04         1.89 o                         
  -2  13   2        170.94        182.78         5.23 o                         
  -1  13   2       1048.43       1062.56        10.58 o                         
   0  13   2        122.77        106.60         4.16 o                         
   1  13   2        431.49        422.42         6.77 o                         
   2  13   2         39.46         31.79         2.91 o                         
   3  13   2        312.01        292.60         9.18 o                         
   4  13   2          0.42          2.01         2.33 o                         
   5  13   2         78.10         72.20         5.53 o                         
   6  13   2          0.03         -1.32         1.64 o                         
   7  13   2        492.74        462.37         9.20 o                         
   8  13   2        292.20        302.87         8.06 o                         
   9  13   2         19.66         16.40         2.56 o                         
  10  13   2        282.39        279.55         8.16 o                         
  11  13   2         71.48         85.18         4.91 o                         
  12  13   2        455.50        479.59         9.35 o                         
  13  13   2         27.10         15.88         2.88 o                         
  14  13   2         30.76         23.07         3.01 o                         
  15  13   2          0.18          2.37         2.28 o                         
  16  13   2         61.65         61.53         4.86 o                         
  17  13   2        126.73        105.16         6.30 o                         
  18  13   2        188.05        169.23        11.30 o                         
  19  13   2         20.80         29.63         7.69 o                         
  20  13   2        380.58        372.77        19.07 o                         
 -20  14   2          0.55          1.82         2.95 o                         
 -19  14   2          9.27          8.73         3.73 o                         
 -18  14   2         17.29         20.19         4.09 o                         
 -17  14   2         98.52        108.05         6.61 o                         
 -16  14   2        104.15         97.62         6.25 o                         
 -15  14   2        356.72        370.61         9.65 o                         
 -14  14   2        285.79        246.13         7.91 o                         
 -13  14   2        211.63        199.27         7.62 o                         
 -12  14   2         98.41         78.47         6.46 o                         
 -11  14   2        220.61        227.19         8.22 o                         
 -10  14   2       1700.34       1687.32        14.64 o                         
  -9  14   2        957.50        951.90        13.63 o                         
  -8  14   2        245.36        236.87         5.60 o                         
  -7  14   2        283.18        262.04         5.80 o                         
  -6  14   2       1455.52       1457.50        14.90 o                         
  -5  14   2         96.24         90.08         4.10 o                         
  -4  14   2         57.47         62.83         3.97 o                         
  -3  14   2          9.93          8.19         2.13 o                         
  -2  14   2        300.71        301.58         6.89 o                         
  -1  14   2        148.55        148.33         4.61 o                         
   0  14   2        191.20        177.51         5.01 o                         
   1  14   2          7.07          8.07         1.53 o                         
   2  14   2        317.70        271.16         8.19 o                         
   3  14   2        118.54        102.96         5.40 o                         
   4  14   2       1564.31       1452.70        21.19 o                         
   5  14   2        387.88        345.91         9.68 o                         
   6  14   2       1483.58       1473.08        19.23 o                         
   7  14   2        362.99        330.26         8.82 o                         
   8  14   2         44.67         49.57         4.21 o                         
   9  14   2         32.97         29.78         3.63 o                         
  10  14   2       2122.15       2027.95        19.42 o                         
  11  14   2         60.10         56.89         4.20 o                         
  12  14   2       1708.57       1571.73        16.86 o                         
  13  14   2          0.88          3.08         2.32 o                         
  14  14   2        137.60        125.90         5.90 o                         
  15  14   2          1.81         -0.61         2.28 o                         
  16  14   2         75.34         78.59         4.97 o                         
  17  14   2         44.43         53.53         5.41 o                         
  18  14   2         32.48         23.19         6.25 o                         
  19  14   2        111.18        111.39        10.47 o                         
  20  14   2         10.45          7.07         5.47 o                         
 -19  15   2        356.56        409.42        11.98 o                         
 -18  15   2          0.62          4.69         3.53 o                         
 -17  15   2         15.44         18.66         5.12 o                         
 -16  15   2         63.62         50.27         6.34 o                         
 -15  15   2        218.79        248.82         8.98 o                         
 -14  15   2          9.95          6.25         3.24 o                         
 -13  15   2         55.02         45.63         7.25 o                         
 -12  15   2        179.72        186.63        10.31 o                         
 -11  15   2        570.99        513.67        18.99 o                         
 -10  15   2        135.61        144.05         7.17 o                         
  -9  15   2         28.01         30.70         3.21 o                         
  -8  15   2        751.12        753.09        10.51 o                         
  -7  15   2       1426.03       1398.89        16.42 o                         
  -6  15   2        225.07        221.43         6.86 o                         
  -5  15   2        638.44        621.75        10.27 o                         
  -4  15   2         64.52         64.76         3.91 o                         
  -3  15   2         35.58         33.34         3.42 o                         
  -2  15   2        379.90        367.45        10.60 o                         
  -1  15   2        122.28        118.07         5.41 o                         
   0  15   2          0.91          3.06         1.37 o                         
   1  15   2         36.77         41.09         2.59 o                         
   2  15   2        193.58        188.71        11.15 o                         
   3  15   2        352.81        335.94        10.62 o                         
   4  15   2        231.30        218.81         9.00 o                         
   5  15   2        124.93        134.94         6.72 o                         
   6  15   2         98.12        116.48         5.71 o                         
   7  15   2        131.03        134.58         5.91 o                         
   8  15   2         29.60         21.32         3.04 o                         
   9  15   2        185.32        173.44         6.25 o                         
  10  15   2        221.82        208.24         7.01 o                         
  11  15   2         38.19         22.18         3.31 o                         
  12  15   2         35.52         38.58         3.96 o                         
  13  15   2        344.31        351.29        10.01 o                         
  14  15   2         24.37         19.03         3.07 o                         
  15  15   2          0.57          1.36         2.34 o                         
  16  15   2         21.88         18.69         3.14 o                         
  17  15   2          6.24          0.17         3.61 o                         
  18  15   2          3.26          6.83         5.17 o                         
  19  15   2          5.55         19.18         6.06 o                         
 -19  16   2          0.38         -0.08         3.14 o                         
 -18  16   2          0.14         -0.08         3.35 o                         
 -17  16   2          2.23         -0.77         3.10 o                         
 -16  16   2         29.86         20.48         4.62 o                         
 -15  16   2         26.40         22.31         4.12 o                         
 -14  16   2         53.70         59.50         5.43 o                         
 -13  16   2        438.67        412.91        12.09 o                         
 -12  16   2          7.45          2.51         3.13 o                         
 -11  16   2          0.78         -0.97         4.87 o                         
 -10  16   2         54.25         61.81         4.71 o                         
  -9  16   2        715.21        684.40        11.94 o                         
  -8  16   2          1.54          3.65         2.03 o                         
  -7  16   2         34.84         19.98         3.31 o                         
  -6  16   2         58.69         60.79         4.30 o                         
  -5  16   2        311.84        349.14         7.84 o                         
  -4  16   2         37.90         37.51         3.73 o                         
  -3  16   2       1908.44       1921.45        16.80 o                         
  -2  16   2         30.05         26.38         3.09 o                         
  -1  16   2         31.46         18.31         2.62 o                         
   0  16   2         70.36         68.25         3.53 o                         
   1  16   2         46.98         55.31         2.99 o                         
   2  16   2       1621.28       1595.59        31.39 o                         
   3  16   2        963.55        996.53        21.57 o                         
   4  16   2         23.43         35.11         4.66 o                         
   5  16   2       1093.77       1011.41        15.57 o                         
   6  16   2         88.67         74.39         5.17 o                         
   7  16   2         29.65         37.73         3.49 o                         
   8  16   2         41.15         42.47         3.95 o                         
   9  16   2         34.62         13.21         3.30 o                         
  10  16   2          1.61         -0.84         2.24 o                         
  11  16   2        149.62        163.56         6.22 o                         
  12  16   2        106.89        112.60         6.09 o                         
  13  16   2          0.49         -2.09         2.22 o                         
  14  16   2        247.42        278.86         8.65 o                         
  15  16   2         52.27         55.45         4.85 o                         
  16  16   2         87.44         58.75         8.68 o                         
  17  16   2         27.13         25.20         5.86 o                         
  18  16   2          0.90          0.71         4.78 o                         
 -18  17   2        103.88        118.74         6.91 o                         
 -17  17   2         16.99         25.31         4.59 o                         
 -16  17   2        274.27        288.23        10.26 o                         
 -15  17   2         28.26         24.71         4.06 o                         
 -14  17   2         98.28         93.97         5.98 o                         
 -13  17   2         26.81         30.64         4.24 o                         
 -12  17   2        153.21        141.39         8.18 o                         
 -11  17   2          1.21          0.17         2.67 o                         
 -10  17   2          0.91         -0.95         3.51 o                         
  -9  17   2         98.98         88.96         5.59 o                         
  -8  17   2        607.60        572.07        11.49 o                         
  -7  17   2        123.72        141.13         6.58 o                         
  -6  17   2        443.60        387.68         8.15 o                         
  -5  17   2         27.47         33.64         3.21 o                         
  -4  17   2        930.85        888.27        14.02 o                         
  -3  17   2       2342.48       2363.67        24.19 o                         
  -2  17   2        400.39        375.19         8.37 o                         
  -1  17   2         89.95         87.76         5.02 o                         
   0  17   2        164.56        153.16         5.32 o                         
   1  17   2        382.25        359.67         7.40 o                         
   2  17   2        333.84        293.76         9.63 o                         
   3  17   2        561.17        546.06        11.64 o                         
   4  17   2       1000.33        882.52        16.22 o                         
   5  17   2         23.43         25.73         4.11 o                         
   6  17   2        894.88        903.29        15.27 o                         
   7  17   2        606.89        664.55        10.94 o                         
   8  17   2        121.95        103.07         5.06 o                         
   9  17   2         32.03         34.29         3.94 o                         
  10  17   2        104.01         97.90         5.42 o                         
  11  17   2        173.37        148.22         6.20 o                         
  12  17   2         28.77         23.21         3.60 o                         
  13  17   2         28.00         25.41         3.36 o                         
  14  17   2         96.00        108.67         5.28 o                         
  15  17   2         16.04         14.03         3.32 o                         
  16  17   2         57.85         69.31         9.05 o                         
  17  17   2          2.75          8.79         4.74 o                         
 -17  18   2         44.97         64.60         5.79 o                         
 -16  18   2         71.38         95.44         6.52 o                         
 -15  18   2        188.09        181.74         8.57 o                         
 -14  18   2         12.88          9.38         3.59 o                         
 -13  18   2         45.43         37.15         4.81 o                         
 -12  18   2          2.11         -2.95         2.95 o                         
 -11  18   2        139.11        125.61         8.17 o                         
 -10  18   2          1.43          2.01         3.28 o                         
  -9  18   2        750.14        756.07        23.19 o                         
  -8  18   2         99.36         86.85         4.82 o                         
  -7  18   2        115.12        111.07         6.57 o                         
  -6  18   2        107.85        100.33         5.16 o                         
  -5  18   2       1000.16        924.21        13.68 o                         
  -4  18   2        665.49        676.90        12.59 o                         
  -3  18   2          0.00          0.11         2.01 o                         
  -2  18   2        234.65        270.89         9.28 o                         
  -1  18   2        115.77        118.23         5.32 o                         
   0  18   2         68.19         68.30         4.65 o                         
   1  18   2        456.18        460.55        10.44 o                         
   2  18   2        109.07         94.19         5.07 o                         
   3  18   2        428.00        419.76        10.52 o                         
   4  18   2          0.24          1.28         2.48 o                         
   5  18   2        784.10        728.60        15.35 o                         
   6  18   2        127.31        115.70         5.80 o                         
   7  18   2          0.10         -1.53         2.13 o                         
   8  18   2        105.04        112.23         5.57 o                         
   9  18   2         20.91         14.99         3.46 o                         
  10  18   2        764.83        772.88        13.47 o                         
  11  18   2          0.01         -1.93         2.41 o                         
  12  18   2         74.81         57.79         5.21 o                         
  13  18   2          9.33          4.19         2.76 o                         
  14  18   2         51.69         69.87         5.30 o                         
  15  18   2         40.92         63.92         6.17 o                         
  16  18   2          7.92         12.44         3.91 o                         
 -16  19   2        113.76        119.12         7.81 o                         
 -15  19   2          8.15          6.44         3.67 o                         
 -14  19   2          1.37          7.09         3.89 o                         
 -13  19   2          7.04          2.29         3.72 o                         
 -12  19   2        175.86        205.41        10.12 o                         
 -11  19   2         47.60         40.55         6.44 o                         
 -10  19   2          8.15          8.73         4.15 o                         
  -9  19   2          9.31         11.65         4.80 o                         
  -8  19   2          0.27          0.96         3.14 o                         
  -7  19   2         18.82         15.22         2.86 o                         
  -6  19   2          6.69          2.75         2.20 o                         
  -5  19   2         47.76         53.56         4.50 o                         
  -4  19   2        775.13        735.95        13.43 o                         
  -3  19   2       1395.15       1345.54        16.71 o                         
  -2  19   2        281.93        269.07        11.25 o                         
  -1  19   2         34.42         46.84         5.34 o                         
   0  19   2        204.49        225.93         8.02 o                         
   1  19   2        109.98        113.62         5.59 o                         
   2  19   2        263.94        238.59         7.60 o                         
   3  19   2          7.67         13.83         3.40 o                         
   4  19   2         63.97         77.73         5.59 o                         
   5  19   2         20.87         11.48         3.20 o                         
   6  19   2        152.80        134.26         6.36 o                         
   7  19   2        126.13        106.81         5.54 o                         
   8  19   2        443.18        477.26        10.60 o                         
   9  19   2         74.50         87.03         5.45 o                         
  10  19   2          0.02         -2.26         2.26 o                         
  11  19   2          7.92          3.82         3.00 o                         
  12  19   2         47.59         56.72         4.82 o                         
  13  19   2          4.33          9.13         3.18 o                         
  14  19   2         45.50         61.18         6.15 o                         
  15  19   2         42.58         59.95         6.00 o                         
 -14  20   2        173.31        203.21         9.36 o                         
 -13  20   2         69.32         67.33         7.63 o                         
 -12  20   2        148.22        194.20        11.15 o                         
 -11  20   2          6.71         12.56         4.06 o                         
 -10  20   2         24.11         14.63         4.10 o                         
  -9  20   2        391.41        398.41        13.48 o                         
  -8  20   2         45.16         45.11         6.45 o                         
  -7  20   2         90.68         82.07         6.72 o                         
  -6  20   2          5.30          3.72         3.75 o                         
  -5  20   2          0.04         -0.73         2.58 o                         
  -4  20   2        278.10        285.31        10.80 o                         
  -3  20   2          9.63          9.63         3.16 o                         
  -2  20   2         32.19         36.82         3.98 o                         
  -1  20   2        349.43        388.65        17.15 o                         
   0  20   2         18.76         19.69         3.93 o                         
   1  20   2         11.21         15.45         3.13 o                         
   2  20   2          0.55          2.09         2.52 o                         
   3  20   2        330.53        333.13        10.78 o                         
   4  20   2        352.83        328.97        10.24 o                         
   5  20   2         22.74         20.18         3.55 o                         
   6  20   2        107.90        107.65         5.98 o                         
   7  20   2        177.60        219.26         7.26 o                         
   8  20   2         44.49         36.97         4.15 o                         
   9  20   2        234.55        284.74         9.49 o                         
  10  20   2         14.52         12.55         3.80 o                         
  11  20   2          6.32          6.17         3.01 o                         
  12  20   2          3.95          4.84         2.95 o                         
  13  20   2         43.87         64.24         6.17 o                         
  14  20   2        396.66        427.06        12.88 o                         
 -13  21   2          0.51          2.56         3.74 o                         
 -12  21   2          0.00          0.91         3.67 o                         
 -11  21   2          5.94         -3.07         3.07 o                         
 -10  21   2          2.45          2.36         3.62 o                         
  -9  21   2         44.28         49.37         6.31 o                         
  -8  21   2         20.21          5.52         5.78 o                         
  -7  21   2          0.04         -4.19         4.19 o                         
  -6  21   2         95.09        102.33         9.71 o                         
  -5  21   2         83.39         83.37         8.62 o                         
  -4  21   2        216.04        236.80        10.42 o                         
  -3  21   2         12.97         14.93         4.71 o                         
  -2  21   2         43.09         35.98         5.35 o                         
  -1  21   2         78.18         71.24         6.61 o                         
   0  21   2          2.51          4.71         3.80 o                         
   1  21   2        242.26        226.58        10.34 o                         
   2  21   2        147.50        150.20         8.15 o                         
   3  21   2        348.14        339.29        12.01 o                         
   4  21   2         58.57         54.14         6.34 o                         
   5  21   2          2.20         -0.62         3.28 o                         
   6  21   2         91.34         96.11         7.99 o                         
   7  21   2        462.73        448.66        11.31 o                         
   8  21   2        118.96        116.77         6.68 o                         
   9  21   2        190.87        220.20         9.99 o                         
  10  21   2          7.41          2.91         3.51 o                         
  11  21   2        440.43        550.27        13.14 o                         
  12  21   2          6.92         18.43         4.21 o                         
 -11  22   2          0.20         -1.77         4.75 o                         
 -10  22   2          6.20         14.34         5.76 o                         
  -9  22   2        102.31         80.48        12.12 o                         
  -8  22   2         11.36          7.92         5.88 o                         
  -7  22   2          0.22         -0.84         4.67 o                         
  -6  22   2          1.41         -2.80         3.50 o                         
  -5  22   2         23.50         27.66         6.61 o                         
  -4  22   2         73.57         88.35         8.17 o                         
  -3  22   2          6.62          5.78         4.17 o                         
  -2  22   2         11.01          8.14         3.35 o                         
  -1  22   2         72.80         60.62         5.65 o                         
   0  22   2         21.36         40.75         6.99 o                         
   1  22   2         13.68         14.86         4.57 o                         
   2  22   2         77.17         84.91         6.27 o                         
   3  22   2          0.51         -1.08         3.06 o                         
   4  22   2        134.90        115.06         8.41 o                         
   5  22   2        202.26        211.34         8.61 o                         
   6  22   2        319.00        322.85        11.72 o                         
   7  22   2        185.79        224.85         8.55 o                         
   8  22   2          5.13          0.55         3.37 o                         
   9  22   2         32.31         22.50         5.56 o                         
  10  22   2         86.69        111.09         8.07 o                         
  -9  23   2         15.62         11.84         6.83 o                         
  -8  23   2         23.93         13.46         5.11 o                         
  -7  23   2         47.35         44.26         9.93 o                         
  -6  23   2        280.93        337.72        18.91 o                         
  -5  23   2          1.79         -2.10         4.28 o                         
  -4  23   2          0.02          2.79         4.40 o                         
  -3  23   2         35.93         22.34         5.46 o                         
  -2  23   2        297.62        319.23        12.61 o                         
  -1  23   2          2.55          2.91         3.72 o                         
   0  23   2         24.23         29.04         5.62 o                         
   1  23   2         73.56         50.67         6.87 o                         
   2  23   2          0.52          2.81         3.73 o                         
   3  23   2          0.07         -1.01         3.22 o                         
   4  23   2          0.03          7.04         4.01 o                         
   5  23   2          3.91          5.97         3.42 o                         
   6  23   2         76.50         93.24         6.78 o                         
   7  23   2          3.40          1.07         3.25 o                         
   8  23   2        680.74        764.52        18.01 o                         
  -6  24   2         12.92         21.68         6.67 o                         
  -5  24   2         14.36         20.09         5.61 o                         
  -4  24   2         37.80         42.39         6.86 o                         
  -3  24   2          3.01          2.81         4.65 o                         
  -2  24   2        164.91        167.89         9.72 o                         
  -1  24   2         22.74         23.65         5.22 o                         
   0  24   2         46.51         51.13         7.48 o                         
   1  24   2          6.64         12.69         6.12 o                         
   2  24   2         29.83         40.92         7.83 o                         
   3  24   2         28.29         46.68         8.31 o                         
   4  24   2          2.01         -2.82         3.05 o                         
   5  24   2         15.51          3.81         3.66 o                         
 -24   1   3        122.05        144.06         9.41 o                         
 -23   1   3          1.99          0.18         2.52 o                         
 -22   1   3         10.26          7.35         2.89 o                         
 -21   1   3         43.79         49.71         4.17 o                         
 -20   1   3         55.32         50.88         3.79 o                         
 -19   1   3         74.13         68.60         3.85 o                         
 -18   1   3        255.98        245.95         5.95 o                         
 -17   1   3        450.71        441.70         7.39 o                         
 -16   1   3          3.66          0.21         1.16 o                         
 -15   1   3          5.71          8.09         1.41 o                         
 -14   1   3        430.82        399.33         5.58 o                         
 -13   1   3          0.00          1.34         0.99 o                         
 -12   1   3          5.69         14.35         1.40 o                         
 -11   1   3        139.03        140.10         2.58 o                         
 -10   1   3          5.11          1.28         0.79 o                         
  -9   1   3        398.60        422.50         4.70 o                         
  -8   1   3        920.07        830.05         5.82 o                         
  -7   1   3        334.64        346.88         3.11 o                         
  -6   1   3       1763.76       1911.37         8.66 o                         
  -5   1   3         21.11         15.30         1.00 o                         
  -4   1   3        797.78        712.85         6.55 o                         
  -3   1   3       5509.12       5352.84        20.83 o                         
  -2   1   3        829.59        847.02         5.50 o                         
  -1   1   3        257.79        267.56         2.69 o                         
   0   1   3       5365.40       5202.00        17.68 o                         
   1   1   3       4856.64       4652.23        17.18 o                         
   2   1   3       4696.71       4457.28        11.91 o                         
   3   1   3        147.30        161.29         2.18 o                         
   4   1   3        226.07        242.84         2.56 o                         
   5   1   3         67.55         79.94         1.97 o                         
   6   1   3        914.32        849.29         6.23 o                         
   7   1   3       1547.36       1607.11        10.99 o                         
   8   1   3        271.83        282.73         3.80 o                         
   9   1   3        601.48        653.71         6.00 o                         
  10   1   3        466.82        524.38         7.23 o                         
  11   1   3        238.19        221.58         4.76 o                         
  12   1   3        161.01        184.68         5.03 o                         
  13   1   3         47.13         31.91         2.51 o                         
  14   1   3         51.09         53.84         3.95 o                         
  15   1   3        199.62        196.55         7.73 o                         
  16   1   3        145.00        140.22         6.50 o                         
  17   1   3        375.23        374.96         9.61 o                         
  18   1   3        383.69        408.48        10.39 o                         
  19   1   3         46.90         42.75         4.39 o                         
  20   1   3        205.54        209.91         7.73 o                         
  21   1   3         22.01         13.66         3.44 o                         
  22   1   3         72.12         91.54         5.56 o                         
  23   1   3         18.06         30.61         4.60 o                         
 -24   2   3        104.86        129.65         9.14 o                         
 -23   2   3         74.19         91.84         7.45 o                         
 -22   2   3          3.12          6.56         3.38 o                         
 -21   2   3        147.07        129.65         6.00 o                         
 -20   2   3          4.48          4.57         2.70 o                         
 -19   2   3        263.29        274.29         7.37 o                         
 -18   2   3        262.24        261.09         5.60 o                         
 -17   2   3        192.90        166.32         4.52 o                         
 -16   2   3         90.46         87.25         2.99 o                         
 -15   2   3        352.56        345.71         5.10 o                         
 -14   2   3        145.07        168.63         3.45 o                         
 -13   2   3        116.54        122.84         2.94 o                         
 -12   2   3        114.15         89.59         2.67 o                         
 -11   2   3        329.61        346.67         5.91 o                         
 -10   2   3       1082.99       1027.28         8.43 o                         
  -9   2   3          8.32         15.05         1.58 o                         
  -8   2   3       2231.23       2304.47        10.95 o                         
  -7   2   3         59.64         27.06         1.22 o                         
  -6   2   3        268.86        239.34         3.26 o                         
  -5   2   3       1839.05       1912.50        13.59 o                         
  -4   2   3       3361.51       3389.65        19.87 o                         
  -3   2   3        170.27        133.93         3.14 o                         
  -2   2   3       1512.40       1468.27         9.37 o                         
  -1   2   3        372.98        347.89         3.10 o                         
   0   2   3        879.12        790.22         5.14 o                         
   1   2   3       1456.70       1352.65         6.42 o                         
   2   2   3        421.02        362.35         3.23 o                         
   3   2   3         26.88         27.84         1.29 o                         
   4   2   3       3736.06       3872.68        13.13 o                         
   5   2   3       3043.34       3361.38        13.20 o                         
   6   2   3        564.18        566.99         5.19 o                         
   7   2   3       1575.35       1597.10         9.70 o                         
   8   2   3        156.49        162.07         2.80 o                         
   9   2   3        136.09        179.84         2.89 o                         
  10   2   3        642.33        590.15         5.90 o                         
  11   2   3        466.12        439.92         5.84 o                         
  12   2   3         13.50          8.88         1.64 o                         
  13   2   3        734.78        694.92         9.04 o                         
  14   2   3         76.10         65.11         3.69 o                         
  15   2   3       2307.75       2283.48        19.01 o                         
  16   2   3        599.88        608.78        11.04 o                         
  17   2   3        233.85        236.64         7.45 o                         
  18   2   3         30.89         36.75         4.19 o                         
  19   2   3          0.11          0.22         2.67 o                         
  20   2   3         63.74         84.19         5.37 o                         
  21   2   3        210.28        220.12         8.55 o                         
  22   2   3          4.91          2.64         3.16 o                         
  23   2   3         97.38        117.44         6.88 o                         
 -24   3   3         51.52         55.39         7.40 o                         
 -23   3   3          0.00          0.48         3.09 o                         
 -22   3   3          1.40         -1.36         2.46 o                         
 -21   3   3        279.60        272.54         7.82 o                         
 -20   3   3         58.77         53.92         4.07 o                         
 -19   3   3         13.06         10.26         2.64 o                         
 -18   3   3        278.32        311.73         6.72 o                         
 -17   3   3       1484.23       1471.83        11.73 o                         
 -16   3   3        831.93        874.16        10.14 o                         
 -15   3   3         27.51         27.10         2.15 o                         
 -14   3   3        845.50        820.76         8.49 o                         
 -13   3   3       1058.61       1019.76         9.96 o                         
 -12   3   3       1231.83       1290.78        11.70 o                         
 -11   3   3         85.84         78.57         2.78 o                         
 -10   3   3        551.32        544.87         7.85 o                         
  -9   3   3       1280.81       1330.39        12.69 o                         
  -8   3   3       3618.36       3639.63        17.13 o                         
  -7   3   3       1568.57       1585.10        13.18 o                         
  -6   3   3         49.95         52.43         1.59 o                         
  -5   3   3         98.80        127.92         2.24 o                         
  -4   3   3       1896.43       1810.93        13.50 o                         
  -3   3   3       1820.86       1708.28        13.74 o                         
  -2   3   3        413.84        391.01         5.19 o                         
  -1   3   3       5581.31       5281.10        23.58 o                         
   0   3   3        388.63        361.37         4.86 o                         
   1   3   3        679.71        697.21         5.57 o                         
   2   3   3          5.89         11.13         0.81 o                         
   3   3   3       2289.81       2204.37        15.66 o                         
   4   3   3       2148.95       2184.44        13.33 o                         
   5   3   3       2175.21       2322.91        11.22 o                         
   6   3   3        519.23        440.64         5.19 o                         
   7   3   3        316.76        312.69         4.59 o                         
   8   3   3        135.82        109.74         2.15 o                         
   9   3   3          1.69          1.40         0.82 o                         
  10   3   3        301.00        276.01         4.06 o                         
  11   3   3        131.41        103.55         3.16 o                         
  12   3   3         73.96         67.10         2.81 o                         
  13   3   3       1714.77       1782.97        13.97 o                         
  14   3   3       1909.78       1937.89        15.26 o                         
  15   3   3       1137.59       1164.63        13.65 o                         
  16   3   3       1562.56       1627.29        16.75 o                         
  17   3   3        804.92        751.37        14.13 o                         
  18   3   3         10.57         12.74         3.06 o                         
  19   3   3         56.36         51.10         5.23 o                         
  20   3   3         26.07         21.95         4.64 o                         
  21   3   3         69.38         63.56         5.66 o                         
  22   3   3          4.71          2.33         3.42 o                         
  23   3   3        132.74        133.39         9.61 o                         
 -24   4   3         16.87         18.14         4.95 o                         
 -23   4   3         35.25         49.49         6.03 o                         
 -22   4   3         15.50         15.23         4.06 o                         
 -21   4   3         76.10         93.31         6.33 o                         
 -20   4   3        101.54        100.03         5.24 o                         
 -19   4   3        937.36        905.78        18.03 o                         
 -18   4   3       1587.49       1594.72        19.89 o                         
 -17   4   3        977.56        919.95        11.20 o                         
 -16   4   3          6.72         17.55         2.57 o                         
 -15   4   3        303.78        299.21         6.06 o                         
 -14   4   3        668.59        646.64         8.38 o                         
 -13   4   3          3.39          7.59         1.53 o                         
 -12   4   3        219.34        229.71         4.53 o                         
 -11   4   3          0.58         -0.21         1.01 o                         
 -10   4   3        779.42        860.22         6.76 o                         
  -9   4   3        295.73        352.74         5.23 o                         
  -8   4   3        659.41        656.29         9.18 o                         
  -7   4   3        485.60        435.72         5.90 o                         
  -6   4   3      12560.82      13361.88        62.38 o                         
  -5   4   3          9.37         19.48         1.47 o                         
  -4   4   3       1012.93        897.80         8.84 o                         
  -3   4   3       3574.69       3781.13        16.58 o                         
  -2   4   3       1096.77       1146.16         8.67 o                         
  -1   4   3        752.66        767.09         6.89 o                         
   0   4   3        275.92        232.41         3.22 o                         
   1   4   3         52.59         56.56         1.80 o                         
   2   4   3       4277.95       4366.45        17.60 o                         
   3   4   3        937.73       1047.75        11.97 o                         
   4   4   3        577.76        605.87         6.22 o                         
   5   4   3        461.55        519.83         6.04 o                         
   6   4   3       8440.00       8788.94        35.43 o                         
   7   4   3        137.81        152.94         2.92 o                         
   8   4   3         40.18         33.99         2.03 o                         
   9   4   3          2.18          2.80         0.80 o                         
  10   4   3        429.46        436.47         5.12 o                         
  11   4   3         82.01        101.84         3.31 o                         
  12   4   3        175.27        175.16         4.42 o                         
  13   4   3        474.42        429.57         7.11 o                         
  14   4   3        110.17        104.24         4.23 o                         
  15   4   3       2009.10       1962.79        17.74 o                         
  16   4   3          0.00         -0.30         1.91 o                         
  17   4   3        691.66        624.45        12.10 o                         
  18   4   3         14.41         24.09         3.32 o                         
  19   4   3        217.63        204.66         8.44 o                         
  20   4   3          0.49          2.73         3.02 o                         
  21   4   3        102.80        113.20         7.15 o                         
  22   4   3          2.30          0.56         3.52 o                         
  23   4   3        140.10        137.49         8.80 o                         
 -24   5   3        151.83        164.54         9.33 o                         
 -23   5   3        176.73        163.89         8.99 o                         
 -22   5   3        202.78        182.38         8.20 o                         
 -21   5   3        451.35        459.00        12.85 o                         
 -20   5   3         20.91         18.69         3.49 o                         
 -19   5   3        237.28        226.97         8.71 o                         
 -18   5   3          0.57          1.22         2.77 o                         
 -17   5   3         18.03         13.42         2.08 o                         
 -16   5   3       1093.82       1058.44        11.53 o                         
 -15   5   3          3.93          7.24         1.65 o                         
 -14   5   3        698.40        614.76        10.87 o                         
 -13   5   3       1953.68       1978.02        23.77 o                         
 -12   5   3        455.47        407.44         7.75 o                         
 -11   5   3       1197.77       1296.50        11.72 o                         
 -10   5   3          6.31         24.93         1.78 o                         
  -9   5   3       3893.92       4296.50        21.24 o                         
  -8   5   3          1.01         -0.50         1.24 o                         
  -7   5   3        599.50        643.19         8.47 o                         
  -6   5   3        111.41        109.32         3.03 o                         
  -5   5   3        835.21        801.89         9.82 o                         
  -4   5   3         77.72        100.09         2.59 o                         
  -3   5   3       1061.53       1106.09         7.53 o                         
  -2   5   3       1282.71       1228.91         9.30 o                         
  -1   5   3        102.41        100.21         2.75 o                         
   0   5   3       2713.58       2856.94        15.21 o                         
   1   5   3       1289.27       1275.86         7.62 o                         
   2   5   3       3148.69       3101.67        17.72 o                         
   3   5   3        752.60        749.79         6.76 o                         
   4   5   3        456.13        450.75         5.13 o                         
   5   5   3        310.05        330.55         4.32 o                         
   6   5   3       5429.52       5538.32        25.57 o                         
   7   5   3        152.52        104.48         2.31 o                         
   8   5   3        384.92        421.01         4.58 o                         
   9   5   3       2686.02       2939.05        15.31 o                         
  10   5   3         44.75         47.33         3.05 o                         
  11   5   3        688.11        661.24         9.21 o                         
  12   5   3          3.39          2.28         1.24 o                         
  13   5   3        268.39        270.24         6.09 o                         
  14   5   3       1430.30       1374.57        13.72 o                         
  15   5   3         81.01         85.54         4.47 o                         
  16   5   3          5.47         16.00         2.84 o                         
  17   5   3          2.78          6.18         2.62 o                         
  18   5   3        124.61        117.70         5.79 o                         
  19   5   3        113.09        117.34         5.87 o                         
  20   5   3         37.38         38.64         5.14 o                         
  21   5   3        371.03        368.90        12.43 o                         
  22   5   3         30.70         17.73         4.76 o                         
  23   5   3          8.76          4.92         4.21 o                         
 -23   6   3          9.86          9.45         3.79 o                         
 -22   6   3         76.55         63.93         6.22 o                         
 -21   6   3        774.69        690.47        14.43 o                         
 -20   6   3         98.35         93.30         6.06 o                         
 -19   6   3        203.67        208.58         8.69 o                         
 -18   6   3          1.13         -2.26         2.26 o                         
 -17   6   3        176.62        185.45         7.12 o                         
 -16   6   3        108.21         92.21         4.81 o                         
 -15   6   3        921.14        917.57        13.31 o                         
 -14   6   3        984.42        944.01        12.18 o                         
 -13   6   3        454.82        465.09         7.57 o                         
 -12   6   3        582.33        576.36         8.60 o                         
 -11   6   3        201.23        210.53         4.35 o                         
 -10   6   3       1569.86       1620.98        14.23 o                         
  -9   6   3          7.54         12.39         1.91 o                         
  -8   6   3        162.69        157.95         5.33 o                         
  -7   6   3       1573.99       1714.00        13.20 o                         
  -6   6   3        631.89        670.61         8.26 o                         
  -5   6   3        825.56        825.44         9.92 o                         
  -4   6   3      11677.11      12280.02        42.25 o                         
  -3   6   3        107.44        104.24         2.39 o                         
  -2   6   3         93.48         73.28         2.65 o                         
  -1   6   3       5436.44       5665.24        35.12 o                         
   0   6   3        132.01        147.96         3.61 o                         
   1   6   3         87.92         87.68         2.82 o                         
   2   6   3         46.52         48.16         1.74 o                         
   3   6   3        252.28        260.80         3.65 o                         
   4   6   3       6845.77       7265.96        28.78 o                         
   5   6   3       4797.52       5183.78        22.33 o                         
   6   6   3       1143.91       1259.75         7.30 o                         
   7   6   3       1708.55       1783.42         9.16 o                         
   8   6   3        122.78        125.68         3.75 o                         
   9   6   3        136.39        121.01         3.11 o                         
  10   6   3        457.53        466.93         5.96 o                         
  11   6   3        694.65        679.58         6.16 o                         
  12   6   3        184.71        161.14         3.41 o                         
  13   6   3        241.25        231.98         5.77 o                         
  14   6   3        537.96        500.96         9.52 o                         
  15   6   3         50.35         47.89         3.73 o                         
  16   6   3        839.20        752.87        11.13 o                         
  17   6   3        331.45        313.34         7.68 o                         
  18   6   3         80.91         74.09         5.40 o                         
  19   6   3         39.85         34.33         4.81 o                         
  20   6   3        107.51        108.04         8.27 o                         
  21   6   3        170.74        182.52        10.01 o                         
  22   6   3        175.55        208.57        10.06 o                         
 -23   7   3         34.40         22.69         4.16 o                         
 -22   7   3         30.25         32.59         5.08 o                         
 -21   7   3        171.64        193.12         8.30 o                         
 -20   7   3        154.59        144.86         7.75 o                         
 -19   7   3         25.61         20.12         3.76 o                         
 -18   7   3        341.83        361.93        10.81 o                         
 -17   7   3        517.19        468.52        13.53 o                         
 -16   7   3        126.65        127.68         5.41 o                         
 -15   7   3         25.45         22.97         3.00 o                         
 -14   7   3       1722.79       1660.15        23.23 o                         
 -13   7   3          2.05          0.69         1.06 o                         
 -12   7   3          3.53          3.39         0.85 o                         
 -11   7   3        170.80        169.28         4.06 o                         
 -10   7   3       3130.58       3306.58        17.44 o                         
  -9   7   3       2204.66       2255.88        21.73 o                         
  -8   7   3       1622.91       1612.59        15.09 o                         
  -7   7   3          0.00          1.43         0.87 o                         
  -6   7   3        353.54        336.69         8.70 o                         
  -5   7   3        233.37        210.09         4.01 o                         
  -4   7   3       1120.70       1049.27         7.86 o                         
  -3   7   3        102.11        145.81         4.25 o                         
  -2   7   3        810.22        799.00        10.88 o                         
  -1   7   3        246.65        259.75         7.75 o                         
   0   7   3       1262.94       1193.81        10.17 o                         
   1   7   3          0.99          2.01         1.03 o                         
   2   7   3        374.16        367.26         8.23 o                         
   3   7   3        288.67        313.07         5.32 o                         
   4   7   3         73.16         94.38         2.33 o                         
   5   7   3        132.43         87.75         2.30 o                         
   6   7   3       1013.43       1046.68         7.11 o                         
   7   7   3         39.17         39.61         1.76 o                         
   8   7   3       2194.66       2249.03        11.56 o                         
   9   7   3        359.65        310.56         4.88 o                         
  10   7   3        457.28        531.05         6.68 o                         
  11   7   3          0.77         -0.80         1.09 o                         
  12   7   3        135.90         94.26         2.97 o                         
  13   7   3        179.44        171.35         4.42 o                         
  14   7   3        102.58         96.90         3.52 o                         
  15   7   3        185.77        198.36         6.65 o                         
  16   7   3        117.94        110.43         5.03 o                         
  17   7   3        161.42        158.00         6.32 o                         
  18   7   3        254.67        244.17         8.81 o                         
  19   7   3         24.33         33.73         5.07 o                         
  20   7   3         15.04          5.00         3.79 o                         
  21   7   3        141.21        174.51        11.24 o                         
  22   7   3          7.34          8.65         4.85 o                         
 -23   8   3         17.72         23.26         4.17 o                         
 -22   8   3         95.91         87.82         6.42 o                         
 -21   8   3        119.20        136.08         7.44 o                         
 -20   8   3         21.04         11.08         3.67 o                         
 -19   8   3         49.86         45.72         5.25 o                         
 -18   8   3        128.44        109.24         6.42 o                         
 -17   8   3        327.76        357.48        13.19 o                         
 -16   8   3        645.07        667.23        12.15 o                         
 -15   8   3        527.04        454.49         8.84 o                         
 -14   8   3       1217.29       1186.32        14.01 o                         
 -13   8   3        998.04        922.61        11.74 o                         
 -12   8   3        178.92        165.89         6.16 o                         
 -11   8   3         67.30         67.17         3.10 o                         
 -10   8   3         28.97         36.14         2.90 o                         
  -9   8   3         29.46         16.61         2.74 o                         
  -8   8   3        200.37        213.42         4.82 o                         
  -7   8   3       1226.71       1331.70        11.76 o                         
  -6   8   3        266.35        245.29         6.27 o                         
  -5   8   3       1126.03       1191.35        11.32 o                         
  -4   8   3        336.36        399.83         6.02 o                         
  -3   8   3         90.80         97.64         2.69 o                         
  -2   8   3        116.30        124.04         4.83 o                         
  -1   8   3       1495.35       1719.49        16.47 o                         
   0   8   3        294.55        344.68         5.23 o                         
   1   8   3        293.76        316.99         9.38 o                         
   2   8   3         31.26         32.81         2.66 o                         
   3   8   3        500.31        613.89        11.45 o                         
   4   8   3          6.07          0.12         0.94 o                         
   5   8   3        284.68        291.02         4.56 o                         
   6   8   3        369.00        357.78         7.45 o                         
   7   8   3         17.60         16.56         1.31 o                         
   8   8   3         59.70         46.15         1.98 o                         
   9   8   3        105.14        107.56         3.09 o                         
  10   8   3        114.84        104.67         3.29 o                         
  11   8   3          7.35          9.74         1.64 o                         
  12   8   3          7.52         10.75         1.81 o                         
  13   8   3        200.30        170.02         4.57 o                         
  14   8   3       1178.15       1140.81        21.93 o                         
  15   8   3        329.73        297.37         7.00 o                         
  16   8   3          0.06         -1.68         1.96 o                         
  17   8   3         31.99         33.21         3.49 o                         
  18   8   3        660.95        644.89        16.30 o                         
  19   8   3        265.63        294.45        13.27 o                         
  20   8   3        111.19        111.03         8.71 o                         
  21   8   3          3.37          3.67         4.11 o                         
  22   8   3          0.62          0.63         4.38 o                         
 -22   9   3          1.52         -0.34         2.90 o                         
 -21   9   3         13.68         14.27         3.50 o                         
 -20   9   3         10.54          5.65         3.13 o                         
 -19   9   3         10.10          6.35         3.00 o                         
 -18   9   3        811.70        801.42        17.66 o                         
 -17   9   3        510.44        504.76        13.86 o                         
 -16   9   3         79.49         60.37         4.64 o                         
 -15   9   3        250.84        234.16         8.32 o                         
 -14   9   3        305.20        261.51         8.40 o                         
 -13   9   3        500.39        507.31        11.10 o                         
 -12   9   3          9.03          8.43         2.51 o                         
 -11   9   3        608.80        580.92        11.17 o                         
 -10   9   3        184.14        168.55         5.67 o                         
  -9   9   3        334.63        332.12         7.51 o                         
  -8   9   3        862.68        818.59         8.53 o                         
  -7   9   3        350.34        328.67         6.77 o                         
  -6   9   3        434.36        430.91         7.43 o                         
  -5   9   3       3228.41       3393.59        26.63 o                         
  -4   9   3        491.19        487.53         6.80 o                         
  -3   9   3          6.53         17.20         1.57 o                         
  -2   9   3          0.14          2.50         1.72 o                         
  -1   9   3        790.89        830.15        11.95 o                         
   0   9   3        199.40        218.12         9.59 o                         
   1   9   3         28.65         29.45         2.37 o                         
   2   9   3         51.85         60.78         4.73 o                         
   3   9   3          0.20         -0.87         0.96 o                         
   4   9   3       1418.78       1591.75        13.71 o                         
   5   9   3       2994.69       3112.71        21.59 o                         
   6   9   3        147.45        130.88         4.18 o                         
   7   9   3        317.52        309.70         4.65 o                         
   8   9   3        222.02        223.73         4.57 o                         
   9   9   3         68.80         53.04         2.74 o                         
  10   9   3         96.62         93.99         3.88 o                         
  11   9   3          5.46          7.41         1.75 o                         
  12   9   3        437.02        421.13         7.07 o                         
  13   9   3         53.18         61.22         3.56 o                         
  14   9   3         78.85         74.01         3.81 o                         
  15   9   3        424.75        409.66         8.66 o                         
  16   9   3         12.95         22.12         2.66 o                         
  17   9   3        872.29        867.00        15.48 o                         
  18   9   3         61.33         61.20         6.38 o                         
  19   9   3          1.98          0.71         3.64 o                         
  20   9   3          0.86          4.78         4.09 o                         
  21   9   3         41.26         30.39         6.32 o                         
 -22  10   3          0.73          1.04         3.04 o                         
 -21  10   3         40.97         47.33         5.37 o                         
 -20  10   3          8.33          3.76         3.33 o                         
 -19  10   3         92.48         88.76         5.87 o                         
 -18  10   3         30.65         27.69         4.28 o                         
 -17  10   3        105.75        115.64         7.49 o                         
 -16  10   3         87.41         90.01         5.96 o                         
 -15  10   3        131.41        113.85         6.29 o                         
 -14  10   3        220.76        217.51         7.31 o                         
 -13  10   3         68.77         73.33         5.07 o                         
 -12  10   3        419.00        442.35        11.64 o                         
 -11  10   3       1240.81       1142.99        17.66 o                         
 -10  10   3        141.71        133.25         6.33 o                         
  -9  10   3          0.17          0.75         1.05 o                         
  -8  10   3         28.03         20.94         2.73 o                         
  -7  10   3       1022.51       1122.61        12.72 o                         
  -6  10   3        191.81        207.99         3.93 o                         
  -5  10   3        352.02        441.36         5.93 o                         
  -4  10   3        198.86        169.13         3.49 o                         
  -3  10   3        529.51        504.01         6.55 o                         
  -2  10   3       1019.02       1026.51        10.18 o                         
  -1  10   3         27.33         26.54         3.16 o                         
   0  10   3         57.66         55.53         2.67 o                         
   1  10   3        451.24        449.63        13.83 o                         
   2  10   3        261.96        273.71         5.91 o                         
   3  10   3        132.50        162.73         4.95 o                         
   4  10   3        226.08        271.29         8.62 o                         
   5  10   3        594.32        652.73        10.90 o                         
   6  10   3       1157.94       1281.16        12.03 o                         
   7  10   3        348.19        380.05         6.53 o                         
   8  10   3        142.88        141.67         3.40 o                         
   9  10   3        158.12        161.31         4.02 o                         
  10  10   3         60.26         56.07         3.23 o                         
  11  10   3        106.61        120.30         4.24 o                         
  12  10   3         96.79         89.65         3.90 o                         
  13  10   3        231.42        233.70         6.00 o                         
  14  10   3        115.01        114.48         4.65 o                         
  15  10   3         84.42         78.49         4.23 o                         
  16  10   3         37.32         24.66         3.48 o                         
  17  10   3          0.57         -2.61         2.61 o                         
  18  10   3        105.78        114.30         8.00 o                         
  19  10   3          2.94          6.49         4.27 o                         
  20  10   3          2.52          8.59         4.26 o                         
  21  10   3        126.57        127.94        10.68 o                         
 -21  11   3          0.01         -1.31         2.62 o                         
 -20  11   3          2.49          4.98         3.00 o                         
 -19  11   3          2.60          1.77         2.84 o                         
 -18  11   3         96.68         95.19         6.61 o                         
 -17  11   3          3.40          8.42         3.23 o                         
 -16  11   3          1.50         -1.38         2.80 o                         
 -15  11   3         68.43         62.87         5.73 o                         
 -14  11   3        332.19        310.03        10.23 o                         
 -13  11   3          0.01         -1.10         2.25 o                         
 -12  11   3         91.93         92.87         5.05 o                         
 -11  11   3        510.48        529.42        11.51 o                         
 -10  11   3         42.70         45.84         4.21 o                         
  -9  11   3        304.97        303.93         7.78 o                         
  -8  11   3        130.34        119.63         4.83 o                         
  -7  11   3         74.07         70.01         2.64 o                         
  -6  11   3        548.28        510.47         7.13 o                         
  -5  11   3        949.94        981.24        11.74 o                         
  -4  11   3          1.69          0.75         1.09 o                         
  -3  11   3        221.37        201.03         5.01 o                         
  -2  11   3       1013.84        986.60        15.98 o                         
  -1  11   3        609.61        638.01        12.71 o                         
   0  11   3        720.87        702.52         9.87 o                         
   1  11   3         94.95         95.15         3.96 o                         
   2  11   3          1.71          0.78         1.23 o                         
   3  11   3       1107.22       1141.44        14.11 o                         
   4  11   3        401.55        442.12         9.88 o                         
   5  11   3        979.27        990.01        15.03 o                         
   6  11   3        892.07        906.85        10.54 o                         
   7  11   3         51.64         54.35         3.12 o                         
   8  11   3        199.86        183.07         6.22 o                         
   9  11   3        265.03        240.33         6.18 o                         
  10  11   3        320.41        317.35         5.68 o                         
  11  11   3        315.62        298.54         6.81 o                         
  12  11   3         32.37         50.38         3.33 o                         
  13  11   3         66.52         62.86         3.75 o                         
  14  11   3          5.11          0.86         1.93 o                         
  15  11   3        111.73        103.44         4.84 o                         
  16  11   3         37.69         39.09         4.23 o                         
  17  11   3        113.68        131.42         9.69 o                         
  18  11   3          5.51         14.16         4.88 o                         
  19  11   3          5.87         -1.85         3.88 o                         
  20  11   3          1.45         -3.81         3.81 o                         
  21  11   3         51.57         51.70         8.81 o                         
 -21  12   3          0.82          2.93         3.39 o                         
 -20  12   3         11.75         14.00         3.37 o                         
 -19  12   3        100.74         98.50         6.04 o                         
 -18  12   3          1.60          6.56         3.21 o                         
 -17  12   3          0.56          2.70         2.89 o                         
 -16  12   3         20.02          9.74         4.30 o                         
 -15  12   3         35.63         35.95         4.64 o                         
 -14  12   3         32.78         24.83         3.46 o                         
 -13  12   3        959.55        901.75        14.56 o                         
 -12  12   3        641.74        625.53        11.99 o                         
 -11  12   3        531.25        540.62        13.10 o                         
 -10  12   3        594.24        564.88        11.97 o                         
  -9  12   3        924.70        873.65        13.76 o                         
  -8  12   3        143.45        145.96         3.84 o                         
  -7  12   3        446.32        411.00         7.93 o                         
  -6  12   3        426.05        408.81         6.09 o                         
  -5  12   3         47.44         52.60         2.52 o                         
  -4  12   3          0.08          2.05         1.28 o                         
  -3  12   3        584.43        612.45        14.18 o                         
  -2  12   3        459.13        439.73         8.56 o                         
  -1  12   3         90.10         89.00         4.01 o                         
   0  12   3        266.54        236.62         4.37 o                         
   1  12   3        415.17        433.26         7.93 o                         
   2  12   3         57.40         56.59         3.82 o                         
   3  12   3        127.90        143.16         5.12 o                         
   4  12   3        429.67        377.85         8.53 o                         
   5  12   3        206.83        230.96         7.76 o                         
   6  12   3        255.77        237.73         6.52 o                         
   7  12   3         74.80         64.48         3.81 o                         
   8  12   3        598.65        559.02        11.63 o                         
   9  12   3         53.61         74.10         4.84 o                         
  10  12   3        210.60        183.90         5.25 o                         
  11  12   3          0.14          1.97         1.78 o                         
  12  12   3        471.18        406.07         8.29 o                         
  13  12   3          0.11         -0.27         1.83 o                         
  14  12   3        140.98        141.21         5.48 o                         
  15  12   3        100.16         80.29         5.36 o                         
  16  12   3          0.75         -3.24         3.29 o                         
  17  12   3         78.97        103.58         8.39 o                         
  18  12   3        109.06         91.88         7.89 o                         
  19  12   3          0.18          4.07         4.25 o                         
  20  12   3          0.23         -3.32         4.63 o                         
 -20  13   3        276.00        282.97        10.25 o                         
 -19  13   3          3.48          1.35         2.77 o                         
 -18  13   3        206.52        219.04         8.65 o                         
 -17  13   3         38.43         28.33         5.05 o                         
 -16  13   3        212.77        208.69         8.21 o                         
 -15  13   3          0.82          0.79         2.66 o                         
 -14  13   3          9.25          6.69         3.09 o                         
 -13  13   3        437.47        443.50        10.77 o                         
 -12  13   3        598.86        573.00        13.30 o                         
 -11  13   3        153.70        149.78         6.49 o                         
 -10  13   3        727.95        752.43        12.51 o                         
  -9  13   3        331.54        329.81         6.29 o                         
  -8  13   3         60.03         50.04         2.73 o                         
  -7  13   3        174.75        158.42         4.01 o                         
  -6  13   3        196.69        198.73         4.46 o                         
  -5  13   3       1613.14       1694.54        13.22 o                         
  -4  13   3        109.00         97.19         3.95 o                         
  -3  13   3        636.16        627.77        11.15 o                         
  -2  13   3        552.49        475.64         9.29 o                         
  -1  13   3          4.41          2.21         1.07 o                         
   0  13   3         19.13         17.42         2.32 o                         
   1  13   3         50.63         67.87         3.94 o                         
   2  13   3          0.75          0.74         1.60 o                         
   3  13   3        924.24       1020.22        20.35 o                         
   4  13   3        131.37        140.93         7.77 o                         
   5  13   3         35.94         27.27         3.03 o                         
   6  13   3         14.94         25.75         3.34 o                         
   7  13   3         53.90         46.57         3.96 o                         
   8  13   3         51.16         54.52         3.87 o                         
   9  13   3        723.20        625.07        12.68 o                         
  10  13   3          4.07          5.17         2.46 o                         
  11  13   3        198.99        210.09         5.87 o                         
  12  13   3        453.31        409.02        10.02 o                         
  13  13   3         76.51         82.91         5.09 o                         
  14  13   3          0.12         -1.95         1.95 o                         
  15  13   3          5.82          5.38         3.28 o                         
  16  13   3         28.95         16.18         4.00 o                         
  17  13   3         67.58         76.72         6.60 o                         
  18  13   3         60.84         57.80         8.80 o                         
  19  13   3        118.43        134.48         9.76 o                         
 -20  14   3          0.22         -0.79         3.53 o                         
 -19  14   3        163.42        173.94         8.43 o                         
 -18  14   3          2.36          4.80         3.18 o                         
 -17  14   3         37.38         29.67         5.16 o                         
 -16  14   3         68.36         65.20         6.19 o                         
 -15  14   3          1.02         -1.84         3.08 o                         
 -14  14   3        122.89        119.19         6.59 o                         
 -13  14   3        130.82        110.18         6.53 o                         
 -12  14   3         22.94         26.76         3.86 o                         
 -11  14   3          1.78          5.44         2.68 o                         
 -10  14   3        581.59        555.37        10.42 o                         
  -9  14   3        333.84        311.47         6.39 o                         
  -8  14   3          5.61          9.73         2.05 o                         
  -7  14   3       1316.42       1260.68        11.41 o                         
  -6  14   3       2735.95       2680.68        16.01 o                         
  -5  14   3        851.08        786.71         9.43 o                         
  -4  14   3       1026.86        936.97        11.31 o                         
  -3  14   3        692.13        684.81        11.98 o                         
  -2  14   3          4.67          7.68         2.08 o                         
  -1  14   3          0.50          0.67         1.10 o                         
   0  14   3         76.71         78.10         2.84 o                         
   1  14   3        113.03        121.92         5.03 o                         
   2  14   3        128.02        132.01         5.71 o                         
   3  14   3        713.11        674.29        12.46 o                         
   4  14   3        601.58        608.88        12.29 o                         
   5  14   3          6.11         13.36         3.07 o                         
   6  14   3        584.82        621.68        12.62 o                         
   7  14   3       1116.18       1104.24        12.40 o                         
   8  14   3        103.83        100.03         4.60 o                         
   9  14   3        343.93        340.20        10.03 o                         
  10  14   3        298.77        269.44         7.90 o                         
  11  14   3         97.75        135.34         6.10 o                         
  12  14   3        171.98        155.79         5.80 o                         
  13  14   3        135.62        137.36         5.92 o                         
  14  14   3        124.20        106.97         5.71 o                         
  15  14   3         36.55         39.42         5.24 o                         
  16  14   3         64.36         67.30         5.79 o                         
  17  14   3         83.54        101.37         7.23 o                         
  18  14   3         13.29         20.23         5.28 o                         
  19  14   3          0.99         -3.74         4.25 o                         
 -19  15   3          3.61          3.46         3.58 o                         
 -18  15   3         17.73         12.63         3.79 o                         
 -17  15   3         16.56         33.45         4.61 o                         
 -16  15   3         83.55         88.64         5.95 o                         
 -15  15   3         84.45        101.86         6.98 o                         
 -14  15   3         13.78         24.25         4.83 o                         
 -13  15   3          2.85          1.68         3.53 o                         
 -12  15   3          1.50          3.29         2.83 o                         
 -11  15   3         31.11         31.04         3.46 o                         
 -10  15   3          6.49         12.26         2.74 o                         
  -9  15   3        549.49        542.54        12.08 o                         
  -8  15   3        787.45        762.07        10.08 o                         
  -7  15   3        367.88        351.54        11.57 o                         
  -6  15   3        305.27        339.20         6.67 o                         
  -5  15   3        705.69        673.92        10.06 o                         
  -4  15   3         85.79         77.07         3.51 o                         
  -3  15   3        239.43        236.96         7.80 o                         
  -2  15   3        269.39        236.77         6.81 o                         
  -1  15   3        122.30        119.61         3.78 o                         
   0  15   3        648.42        592.73        11.87 o                         
   1  15   3          9.01          7.96         2.07 o                         
   2  15   3       2078.29       2052.53        19.98 o                         
   3  15   3        292.66        285.98         8.04 o                         
   4  15   3       2429.23       2473.63        25.01 o                         
   5  15   3         71.24         50.45         5.87 o                         
   6  15   3        101.01        106.31         5.20 o                         
   7  15   3        185.37        180.49         7.01 o                         
   8  15   3         94.96        106.84         5.35 o                         
   9  15   3         44.10         36.72         3.57 o                         
  10  15   3         23.77         28.23         4.20 o                         
  11  15   3         57.75         78.30         5.06 o                         
  12  15   3        809.09        815.97        16.13 o                         
  13  15   3         53.16         58.05         4.72 o                         
  14  15   3        131.98        129.86         7.10 o                         
  15  15   3        202.46        222.86         9.17 o                         
  16  15   3         45.42         70.08         6.25 o                         
  17  15   3         50.24         46.38         6.58 o                         
  18  15   3          0.56         -3.87         4.55 o                         
 -18  16   3         95.78        117.13         6.90 o                         
 -17  16   3         80.27        100.30         7.07 o                         
 -16  16   3         56.87         66.54         5.40 o                         
 -15  16   3          4.00          3.36         3.19 o                         
 -14  16   3         15.92         15.00         3.98 o                         
 -13  16   3          0.01          4.25         4.20 o                         
 -12  16   3         50.67         55.53         7.57 o                         
 -11  16   3        138.58        123.35         6.31 o                         
 -10  16   3        538.10        520.43        11.42 o                         
  -9  16   3         30.57         32.39         4.12 o                         
  -8  16   3         24.56         24.89         3.06 o                         
  -7  16   3         45.20         50.62         3.07 o                         
  -6  16   3        428.17        406.84         8.05 o                         
  -5  16   3         11.03         13.23         2.73 o                         
  -4  16   3        124.66        124.45         4.08 o                         
  -3  16   3        846.74        855.68        13.39 o                         
  -2  16   3         46.83         42.33         3.97 o                         
  -1  16   3          5.42          3.16         1.33 o                         
   0  16   3        411.84        388.75         8.07 o                         
   1  16   3          4.44          1.71         2.03 o                         
   2  16   3        986.31        993.66        18.70 o                         
   3  16   3        954.41       1040.54        22.35 o                         
   4  16   3         56.89         40.30         4.34 o                         
   5  16   3        358.64        359.28         9.64 o                         
   6  16   3        796.21        750.26        14.47 o                         
   7  16   3         37.42         47.42         3.96 o                         
   8  16   3         27.66         30.00         3.60 o                         
   9  16   3         20.97         15.38         2.86 o                         
  10  16   3          1.75          1.05         2.31 o                         
  11  16   3         49.20         48.68         4.78 o                         
  12  16   3         13.56          9.86         3.25 o                         
  13  16   3         57.36         71.27         5.88 o                         
  14  16   3        255.29        268.43         9.68 o                         
  15  16   3        396.77        398.50        11.95 o                         
  16  16   3        157.06        179.67         8.69 o                         
  17  16   3         17.23         22.13         5.03 o                         
 -17  17   3         11.30         11.26         4.08 o                         
 -16  17   3         17.91         12.40         4.07 o                         
 -15  17   3          2.31          4.45         3.18 o                         
 -14  17   3         17.12         16.83         4.62 o                         
 -13  17   3          7.60         11.50         5.48 o                         
 -12  17   3         24.28         17.78         4.74 o                         
 -11  17   3        166.77        167.66         8.26 o                         
 -10  17   3          0.20         -3.37         3.37 o                         
  -9  17   3        370.58        381.53        13.54 o                         
  -8  17   3        113.73         94.12         6.05 o                         
  -7  17   3        335.25        339.69        10.25 o                         
  -6  17   3        924.18        836.02        11.36 o                         
  -5  17   3          7.64          7.26         2.08 o                         
  -4  17   3        663.87        639.60        10.90 o                         
  -3  17   3         92.10         80.93         5.33 o                         
  -2  17   3          3.18          5.79         2.56 o                         
  -1  17   3         19.43         25.15         3.27 o                         
   0  17   3         97.48         81.58         4.90 o                         
   1  17   3        684.24        651.70        14.64 o                         
   2  17   3        331.96        284.91        10.02 o                         
   3  17   3       2170.97       2118.90        26.51 o                         
   4  17   3         25.01         20.74         3.80 o                         
   5  17   3         91.98         87.04         5.98 o                         
   6  17   3         14.05          9.97         3.12 o                         
   7  17   3        238.39        217.20         7.04 o                         
   8  17   3         94.91         98.11         5.02 o                         
   9  17   3         77.18         73.38         4.93 o                         
  10  17   3         66.19         50.20         4.22 o                         
  11  17   3        110.00        111.92         5.83 o                         
  12  17   3          3.88          2.33         2.45 o                         
  13  17   3         59.85         76.72         5.96 o                         
  14  17   3        175.20        171.12         9.76 o                         
  15  17   3         43.83         59.16         6.67 o                         
  16  17   3          0.92         -3.55         3.55 o                         
 -16  18   3         26.99         24.19         5.25 o                         
 -15  18   3          0.54         -2.14         3.62 o                         
 -14  18   3         52.68         39.92         6.68 o                         
 -13  18   3         48.81         44.87         7.15 o                         
 -12  18   3          0.05          1.49         4.24 o                         
 -11  18   3          0.71         -0.43         3.29 o                         
 -10  18   3         56.70         53.62         7.03 o                         
  -9  18   3         21.00         11.78         4.84 o                         
  -8  18   3        142.96        156.67        10.16 o                         
  -7  18   3        196.07        155.72         8.56 o                         
  -6  18   3         54.82         55.30         4.81 o                         
  -5  18   3         36.31         28.60         3.51 o                         
  -4  18   3         98.57        107.13         4.97 o                         
  -3  18   3          0.15         -1.91         2.46 o                         
  -2  18   3          1.29          0.38         3.93 o                         
  -1  18   3        105.09         83.49         5.79 o                         
   0  18   3         15.60         12.84         2.81 o                         
   1  18   3        687.69        748.40        13.70 o                         
   2  18   3          8.33          7.45         3.14 o                         
   3  18   3         74.38         89.59         5.93 o                         
   4  18   3         63.67         64.95         5.90 o                         
   5  18   3        173.92        168.94         7.85 o                         
   6  18   3          4.31          3.08         2.54 o                         
   7  18   3          1.02          2.92         2.40 o                         
   8  18   3        153.25        135.89         6.17 o                         
   9  18   3        419.72        412.03         8.97 o                         
  10  18   3         37.45         48.28         4.31 o                         
  11  18   3          9.83         11.89         3.10 o                         
  12  18   3         75.31         87.61         5.83 o                         
  13  18   3         62.63         64.45         5.42 o                         
  14  18   3        117.24        127.11         6.87 o                         
  15  18   3          0.15          1.64         3.72 o                         
 -15  19   3        191.70        255.64         9.54 o                         
 -14  19   3         20.87         18.45         4.58 o                         
 -13  19   3         37.45         50.00         7.18 o                         
 -12  19   3         16.13         13.55         6.33 o                         
 -11  19   3          0.87         -3.78         3.95 o                         
 -10  19   3          9.46          8.67         4.18 o                         
  -9  19   3         88.34         83.17         6.90 o                         
  -8  19   3         31.90         25.74         4.45 o                         
  -7  19   3        145.20        127.31         7.31 o                         
  -6  19   3         35.80         19.94         5.18 o                         
  -5  19   3          7.99         13.62         4.01 o                         
  -4  19   3        333.16        331.59        10.47 o                         
  -3  19   3        182.04        176.54         7.59 o                         
  -2  19   3        432.71        444.86        13.78 o                         
  -1  19   3        683.57        712.53        17.32 o                         
   0  19   3         96.20         86.78         6.93 o                         
   1  19   3         91.68         86.12         6.38 o                         
   2  19   3         50.39         31.62         5.24 o                         
   3  19   3         74.91         82.20         7.27 o                         
   4  19   3        231.85        228.36        12.10 o                         
   5  19   3         42.87         51.92         7.34 o                         
   6  19   3         30.21         19.27         4.48 o                         
   7  19   3        157.33        153.28         7.02 o                         
   8  19   3         60.13         49.15         4.88 o                         
   9  19   3          0.45          0.39         2.81 o                         
  10  19   3         49.38         67.46         5.78 o                         
  11  19   3          0.33         -2.13         2.90 o                         
  12  19   3        202.81        240.12        11.51 o                         
  13  19   3          9.13         12.45         4.21 o                         
  14  19   3          0.29         -3.07         3.26 o                         
 -14  20   3          1.17         -1.74         3.81 o                         
 -13  20   3          0.48          7.08         4.40 o                         
 -12  20   3          0.38          3.04         4.08 o                         
 -11  20   3          0.25         -3.46         3.46 o                         
 -10  20   3          0.26          2.00         4.00 o                         
  -9  20   3         10.77          5.99         4.54 o                         
  -8  20   3        124.67        111.90         8.20 o                         
  -7  20   3          0.80          6.63         4.97 o                         
  -6  20   3         56.59         52.19         6.04 o                         
  -5  20   3        228.89        245.43        11.14 o                         
  -4  20   3         15.30         12.64         4.47 o                         
  -3  20   3         38.64         45.92         5.16 o                         
  -2  20   3         77.68         76.72         7.13 o                         
  -1  20   3        164.20        171.87         9.54 o                         
   0  20   3         44.00         53.68         7.19 o                         
   1  20   3        129.49        134.05         8.28 o                         
   2  20   3          5.67          0.72         2.95 o                         
   3  20   3         36.52         25.43         5.23 o                         
   4  20   3        221.54        217.25        10.66 o                         
   5  20   3        227.56        205.42        10.57 o                         
   6  20   3         83.89         79.14         6.53 o                         
   7  20   3        158.66        152.49         7.19 o                         
   8  20   3         22.34         32.03         4.42 o                         
   9  20   3          4.28          2.26         2.78 o                         
  10  20   3          8.92          9.75         3.96 o                         
  11  20   3          4.10         -1.36         3.33 o                         
  12  20   3          0.26          2.31         3.70 o                         
  13  20   3          0.95          3.69         3.79 o                         
 -12  21   3         69.37         85.32         6.86 o                         
 -11  21   3         13.13          1.00         4.26 o                         
 -10  21   3          4.50         19.20         7.94 o                         
  -9  21   3          3.97          3.30         5.06 o                         
  -8  21   3          0.89          1.96         3.97 o                         
  -7  21   3         16.20          5.69         4.46 o                         
  -6  21   3         77.23         74.07         8.58 o                         
  -5  21   3         37.80         35.38         5.91 o                         
  -4  21   3          0.96         -1.55         4.15 o                         
  -3  21   3         65.90         73.04         6.71 o                         
  -2  21   3         36.21         34.57         4.65 o                         
  -1  21   3         92.25        109.35         7.36 o                         
   0  21   3         79.91        100.62         8.28 o                         
   1  21   3        154.69        183.89         8.35 o                         
   2  21   3         58.02         58.39         5.74 o                         
   3  21   3         51.73         48.75         5.87 o                         
   4  21   3        737.14        714.09        18.73 o                         
   5  21   3        308.61        281.93        13.77 o                         
   6  21   3         77.71         66.48         6.63 o                         
   7  21   3         27.66         22.31         4.25 o                         
   8  21   3         16.81         13.15         3.63 o                         
   9  21   3         85.06        107.92         6.46 o                         
  10  21   3        175.17        189.51         9.56 o                         
  11  21   3         21.47         15.72         5.05 o                         
 -10  22   3         18.14         19.06         6.33 o                         
  -9  22   3          4.56          3.49         4.41 o                         
  -8  22   3          7.61         23.37         6.51 o                         
  -7  22   3          0.19          4.10         4.40 o                         
  -6  22   3         74.59         61.12         7.31 o                         
  -5  22   3        101.55         96.70         8.58 o                         
  -4  22   3        119.42        121.23        10.39 o                         
  -3  22   3          0.66         -3.52         3.89 o                         
  -2  22   3          8.71         11.66         4.46 o                         
  -1  22   3          8.82          9.90         4.56 o                         
   0  22   3          0.59          0.04         3.56 o                         
   1  22   3          0.33         -2.10         4.15 o                         
   2  22   3         34.08         40.63         6.50 o                         
   3  22   3          1.27         -3.14         3.14 o                         
   4  22   3         96.53         86.49         7.55 o                         
   5  22   3         10.18          4.34         3.63 o                         
   6  22   3        214.21        225.55         9.62 o                         
   7  22   3         24.74         17.82         4.24 o                         
   8  22   3         15.67         15.65         4.02 o                         
   9  22   3          0.28         -3.05         3.05 o                         
  -8  23   3          1.12          3.53         4.32 o                         
  -7  23   3         45.81         41.32         7.85 o                         
  -6  23   3         54.23         71.96         9.76 o                         
  -5  23   3         35.06         47.25        12.38 o                         
  -4  23   3         27.08         23.07         6.80 o                         
  -3  23   3          4.34         10.84         5.02 o                         
  -2  23   3        207.99        239.02         9.73 o                         
  -1  23   3         23.54         22.69         5.22 o                         
   0  23   3        124.53        145.81         8.67 o                         
   1  23   3         41.80         48.33         6.75 o                         
   2  23   3         88.21         79.25         7.96 o                         
   3  23   3        208.05        243.30        13.72 o                         
   4  23   3          0.12         -2.74         3.97 o                         
   5  23   3          2.97          3.57         3.51 o                         
   6  23   3         10.28          5.31         3.44 o                         
   7  23   3          0.62          1.93         3.58 o                         
  -3  24   3         68.43         69.33         7.52 o                         
  -2  24   3        101.62        156.45        11.21 o                         
  -1  24   3         84.94        109.52         9.93 o                         
   0  24   3          9.44         15.41         7.20 o                         
   1  24   3          6.66          4.06         4.32 o                         
   2  24   3         75.22         95.43         9.64 o                         
 -24   0   4         32.58         49.54        12.37 o                         
 -23   0   4         51.94         31.77        13.04 o                         
 -22   0   4        202.58        215.40        21.82 o                         
 -21   0   4         78.46        129.44        10.69 o                         
 -20   0   4        187.32        200.86         9.12 o                         
 -19   0   4       1098.46       1054.32        22.66 o                         
 -18   0   4         82.53         87.32         7.35 o                         
 -17   0   4        116.88        126.30         5.51 o                         
 -16   0   4       3491.93       3481.40        26.65 o                         
 -15   0   4         34.70         36.04         3.26 o                         
 -14   0   4          9.79          3.74         1.55 o                         
 -13   0   4       2505.21       2426.01        17.22 o                         
 -12   0   4          0.25         -0.44         0.99 o                         
 -11   0   4        698.90        692.81         9.45 o                         
 -10   0   4        605.71        728.99         9.88 o                         
  -9   0   4         21.89         32.68         2.19 o                         
  -8   0   4       3545.17       3916.57        24.20 o                         
  -7   0   4       1389.19       1442.38        12.72 o                         
  -6   0   4         49.84         64.93         2.54 o                         
  -5   0   4       5636.79       5890.90        44.81 o                         
  -4   0   4       2279.81       2308.30        23.57 o                         
  -3   0   4       1516.69       1693.84        17.34 o                         
  -2   0   4       9433.80       9853.03       103.88 o                         
  -1   0   4        759.37        742.92         9.95 o                         
   0   0   4      26858.82      27524.03       172.37 o                         
   1   0   4        191.16        266.05         5.54 o                         
   2   0   4       4139.30       4110.70        23.69 o                         
   3   0   4       5249.75       5626.55        19.87 o                         
   4   0   4        262.61        220.85         3.38 o                         
   5   0   4        956.01       1068.69         7.82 o                         
   6   0   4        511.83        572.77         6.64 o                         
   7   0   4         60.81         56.73         2.91 o                         
   8   0   4        592.16        451.80         6.44 o                         
   9   0   4          7.56          8.82         1.56 o                         
  10   0   4         18.18         19.34         2.03 o                         
  11   0   4        576.38        527.34        11.65 o                         
  12   0   4        281.37        238.90         8.42 o                         
  13   0   4       1526.93       1465.96        23.36 o                         
  14   0   4        208.87        222.72         9.90 o                         
  15   0   4        531.31        538.03        15.51 o                         
  16   0   4        337.82        336.10        15.36 o                         
  17   0   4        242.46        268.87        11.95 o                         
  18   0   4          0.04         -1.39         3.81 o                         
  19   0   4         42.70         43.74         5.77 o                         
  20   0   4         24.40         27.69         5.66 o                         
  21   0   4        234.53        285.46        14.89 o                         
  22   0   4        150.33        198.11        14.20 o                         
 -24   1   4          3.81          3.94         4.59 o                         
 -23   1   4         29.97         24.35         5.42 o                         
 -22   1   4         33.33         30.51         6.39 o                         
 -21   1   4         14.71         21.51         5.22 o                         
 -20   1   4          3.57          0.38         2.23 o                         
 -19   1   4          5.73          5.33         2.59 o                         
 -18   1   4       1208.88       1209.11        13.41 o                         
 -17   1   4          6.50         11.41         2.06 o                         
 -16   1   4        158.58        144.00         3.81 o                         
 -15   1   4          6.00          5.30         1.27 o                         
 -14   1   4         17.01         10.15         1.34 o                         
 -13   1   4         28.87         26.24         1.65 o                         
 -12   1   4        803.76        775.78         6.61 o                         
 -11   1   4        266.39        280.47         4.41 o                         
 -10   1   4        214.05        183.39         3.13 o                         
  -9   1   4        109.10         78.44         2.37 o                         
  -8   1   4         61.73         82.86         2.14 o                         
  -7   1   4        146.91        128.28         2.14 o                         
  -6   1   4        837.48        880.66         7.07 o                         
  -5   1   4          2.30          2.28         1.07 o                         
  -4   1   4        259.89        262.49         4.18 o                         
  -3   1   4        443.01        423.55         4.16 o                         
  -2   1   4          0.11          0.81         0.38 o                         
  -1   1   4       1524.14       1546.48         8.11 o                         
   0   1   4        777.73        768.46         4.88 o                         
   1   1   4        208.39        208.61         2.68 o                         
   2   1   4        132.70        158.52         1.93 o                         
   3   1   4         32.65         33.61         1.11 o                         
   4   1   4         82.14         85.68         1.80 o                         
   5   1   4        111.59        120.98         2.26 o                         
   6   1   4         26.42         22.09         1.31 o                         
   7   1   4        462.08        457.04         5.46 o                         
   8   1   4         27.69         27.26         1.84 o                         
   9   1   4        334.98        355.05         4.34 o                         
  10   1   4          0.16          1.10         0.89 o                         
  11   1   4          9.33         12.08         1.38 o                         
  12   1   4       2694.53       2730.58        19.05 o                         
  13   1   4          2.45         -0.59         2.08 o                         
  14   1   4        281.22        302.77         8.17 o                         
  15   1   4         67.21         67.90         6.07 o                         
  16   1   4        283.86        282.28         7.49 o                         
  17   1   4        233.81        212.90         6.79 o                         
  18   1   4        583.80        576.53        10.99 o                         
  19   1   4         82.50         83.34         5.46 o                         
  20   1   4          6.97          3.87         3.74 o                         
  21   1   4         28.35         47.08         6.98 o                         
  22   1   4         37.70         31.12         5.18 o                         
 -24   2   4          0.03          3.47         4.17 o                         
 -23   2   4         10.59         11.10         4.68 o                         
 -22   2   4         86.87        102.45         9.68 o                         
 -21   2   4         46.88         44.93         5.52 o                         
 -20   2   4         36.26         26.51         3.55 o                         
 -19   2   4          0.00          1.01         2.17 o                         
 -18   2   4         86.14         73.56         3.87 o                         
 -17   2   4          1.19         -1.34         1.72 o                         
 -16   2   4        473.32        467.73         7.19 o                         
 -15   2   4        116.64        110.82         3.32 o                         
 -14   2   4        519.24        531.00         6.25 o                         
 -13   2   4        139.26        131.96         3.60 o                         
 -12   2   4         12.00          7.73         1.56 o                         
 -11   2   4         35.11         33.48         2.36 o                         
 -10   2   4         60.52         56.48         2.19 o                         
  -9   2   4        318.18        256.52         3.89 o                         
  -8   2   4       2385.53       2529.10        10.17 o                         
  -7   2   4       1627.29       1666.09         8.42 o                         
  -6   2   4        133.62        117.37         2.13 o                         
  -5   2   4       2408.81       2451.97        17.81 o                         
  -4   2   4       4259.03       4270.20        19.79 o                         
  -3   2   4       2204.62       2377.78        15.09 o                         
  -2   2   4       2987.63       3272.90        16.37 o                         
  -1   2   4        462.95        520.78         4.19 o                         
   0   2   4       5028.18       5333.30        20.73 o                         
   1   2   4        437.92        416.37         4.16 o                         
   2   2   4        104.66        105.84         2.15 o                         
   3   2   4       6377.61       6719.30        22.99 o                         
   4   2   4          1.68          2.02         0.93 o                         
   5   2   4       3129.69       3246.31        12.81 o                         
   6   2   4       1358.49       1295.16        10.40 o                         
   7   2   4        221.52        181.24         2.97 o                         
   8   2   4        306.36        316.82         4.94 o                         
   9   2   4        105.99         88.02         2.48 o                         
  10   2   4          0.35         -0.41         0.70 o                         
  11   2   4        582.80        522.08         5.42 o                         
  12   2   4        127.44        123.01         3.18 o                         
  13   2   4         94.53         88.97         4.11 o                         
  14   2   4         15.51         23.09         2.72 o                         
  15   2   4         17.94         16.55         2.63 o                         
  16   2   4        215.74        185.26         6.23 o                         
  17   2   4         71.42         76.15         4.85 o                         
  18   2   4          0.05         -0.45         2.64 o                         
  19   2   4        112.38        111.89         6.32 o                         
  20   2   4         76.22         86.40         7.72 o                         
  21   2   4        145.87        170.56         9.24 o                         
  22   2   4        115.87        142.94        10.07 o                         
 -23   3   4         64.63         75.40         8.07 o                         
 -22   3   4        520.07        505.17        16.83 o                         
 -21   3   4         12.73          9.28         7.17 o                         
 -20   3   4         17.65          9.43         3.47 o                         
 -19   3   4          0.35         -2.04         2.04 o                         
 -18   3   4        855.27        833.39        11.98 o                         
 -17   3   4          2.69         -1.51         1.76 o                         
 -16   3   4         75.25         83.63         3.94 o                         
 -15   3   4       1822.95       1801.58        10.67 o                         
 -14   3   4         61.29         52.45         2.65 o                         
 -13   3   4        115.13        131.76         4.72 o                         
 -12   3   4        156.81        180.07         7.10 o                         
 -11   3   4          7.12          1.22         1.24 o                         
 -10   3   4         87.96         92.28         3.13 o                         
  -9   3   4          1.19          6.76         0.90 o                         
  -8   3   4        175.79        181.60         2.61 o                         
  -7   3   4        248.36        259.97         3.76 o                         
  -6   3   4          1.75          3.00         0.66 o                         
  -5   3   4       6892.00       6991.48        28.51 o                         
  -4   3   4          0.54          1.43         0.70 o                         
  -3   3   4        561.96        698.31         4.67 o                         
  -2   3   4       5000.47       5357.29        20.91 o                         
  -1   3   4        559.34        586.41         4.45 o                         
   0   3   4       5067.45       5370.60        19.87 o                         
   1   3   4        271.09        344.77         3.10 o                         
   2   3   4       3527.40       3916.94        23.29 o                         
   3   3   4       3097.44       3180.94        17.98 o                         
   4   3   4         30.01         40.08         1.41 o                         
   5   3   4         50.01         48.04         2.26 o                         
   6   3   4        293.51        255.79         4.36 o                         
   7   3   4         25.28         39.28         2.33 o                         
   8   3   4       1556.69       1572.81         9.71 o                         
   9   3   4         15.06         14.45         1.68 o                         
  10   3   4         19.17         18.49         1.44 o                         
  11   3   4         37.46         30.97         1.47 o                         
  12   3   4        298.52        313.41         5.27 o                         
  13   3   4         15.80         14.46         1.85 o                         
  14   3   4        472.82        466.79         8.53 o                         
  15   3   4        506.91        520.88         9.38 o                         
  16   3   4        161.38        161.43         6.97 o                         
  17   3   4        310.94        322.02         8.53 o                         
  18   3   4        174.42        172.84         7.16 o                         
  19   3   4        154.94        156.52         8.47 o                         
  20   3   4        175.86        168.66         8.33 o                         
  21   3   4        147.20        141.81        10.62 o                         
  22   3   4        307.82        359.46        12.85 o                         
 -23   4   4        113.02        124.95         9.38 o                         
 -22   4   4          0.65          2.62         4.78 o                         
 -21   4   4         16.98         12.06         3.90 o                         
 -20   4   4        389.61        401.17         9.23 o                         
 -19   4   4         75.15         72.71         4.71 o                         
 -18   4   4         77.82         70.90         5.85 o                         
 -17   4   4        856.58        802.82        15.72 o                         
 -16   4   4        319.58        333.62         6.14 o                         
 -15   4   4       1349.69       1457.00        16.69 o                         
 -14   4   4        118.99         99.24         4.45 o                         
 -13   4   4        211.79        211.51         5.36 o                         
 -12   4   4       1065.27       1071.52        11.59 o                         
 -11   4   4        109.89        128.54         4.04 o                         
 -10   4   4       2878.25       2814.80        20.54 o                         
  -9   4   4        327.73        366.44         4.10 o                         
  -8   4   4        896.94        904.39         8.59 o                         
  -7   4   4         27.57         45.82         1.65 o                         
  -6   4   4         56.51         27.38         1.44 o                         
  -5   4   4          2.11          3.89         1.07 o                         
  -4   4   4        333.52        337.44         3.46 o                         
  -3   4   4        207.62        181.83         3.05 o                         
  -2   4   4       1566.57       1582.31        10.08 o                         
  -1   4   4        133.00        129.27         2.42 o                         
   0   4   4        482.52        486.47         4.36 o                         
   1   4   4          0.66         11.93         1.05 o                         
   2   4   4         41.07         32.58         1.72 o                         
   3   4   4         82.03         74.56         2.09 o                         
   4   4   4       6158.60       5992.35        33.55 o                         
   5   4   4        682.62        742.39         6.07 o                         
   6   4   4        266.73        250.23         4.24 o                         
   7   4   4        163.09        163.92         4.32 o                         
   8   4   4       1518.52       1510.32        14.86 o                         
   9   4   4       1864.08       1875.25        11.07 o                         
  10   4   4        450.83        462.32         6.04 o                         
  11   4   4        167.25        176.14         3.21 o                         
  12   4   4        296.18        321.62         4.67 o                         
  13   4   4         24.79         19.22         2.71 o                         
  14   4   4         23.97         24.69         2.82 o                         
  15   4   4        314.17        315.38         7.12 o                         
  16   4   4         82.03         71.24         4.06 o                         
  17   4   4       1480.46       1544.34        18.82 o                         
  18   4   4         37.85         30.06         4.97 o                         
  19   4   4         23.05         16.67         4.38 o                         
  20   4   4          7.94          5.52         3.87 o                         
  21   4   4          3.87          8.44         5.12 o                         
  22   4   4          8.89          1.07         4.75 o                         
 -23   5   4         16.50         27.07         5.36 o                         
 -22   5   4         82.14         88.73         7.40 o                         
 -21   5   4        154.98        146.92         8.05 o                         
 -20   5   4        145.53        135.62         6.53 o                         
 -19   5   4          3.35          2.74         2.30 o                         
 -18   5   4          3.46          2.02         2.32 o                         
 -17   5   4         65.79         76.01         4.14 o                         
 -16   5   4        692.27        634.19        11.39 o                         
 -15   5   4        100.50        102.86         5.22 o                         
 -14   5   4          1.51          1.10         1.76 o                         
 -13   5   4        389.10        360.01         5.83 o                         
 -12   5   4        812.47        788.11        12.87 o                         
 -11   5   4        175.43        183.52         4.64 o                         
 -10   5   4         23.68         31.48         2.90 o                         
  -9   5   4         37.19         34.07         2.17 o                         
  -8   5   4        153.63        136.41         3.32 o                         
  -7   5   4         37.86         81.45         4.06 o                         
  -6   5   4          2.34          5.42         1.09 o                         
  -5   5   4        734.59        816.74         8.12 o                         
  -4   5   4        317.43        371.80         3.79 o                         
  -3   5   4       1151.76       1315.63        11.10 o                         
  -2   5   4       4064.21       4452.11        29.92 o                         
  -1   5   4         78.12        108.03         3.74 o                         
   0   5   4        263.33        260.17         4.62 o                         
   1   5   4        394.01        504.04         5.61 o                         
   2   5   4       4307.68       4378.13        17.55 o                         
   3   5   4       5369.44       5742.82        21.03 o                         
   4   5   4          0.69          1.71         1.18 o                         
   5   5   4          0.36         -0.01         1.18 o                         
   6   5   4        945.48        986.94         9.41 o                         
   7   5   4       2618.60       2836.76        17.24 o                         
   8   5   4       1792.90       1819.52        14.32 o                         
   9   5   4       2544.81       2508.85        17.69 o                         
  10   5   4          3.35          4.95         1.01 o                         
  11   5   4        103.30         91.21         2.70 o                         
  12   5   4         76.51         84.86         2.83 o                         
  13   5   4        505.16        462.56         8.62 o                         
  14   5   4        321.30        347.74         6.60 o                         
  15   5   4          0.12         -1.12         1.99 o                         
  16   5   4        124.77        123.93         5.41 o                         
  17   5   4         68.36         74.18         6.26 o                         
  18   5   4         40.03         32.63         4.47 o                         
  19   5   4         26.99         27.19         8.05 o                         
  20   5   4        170.34        175.43         9.10 o                         
  21   5   4        139.38        143.54         8.84 o                         
  22   5   4          3.98         -3.47         4.88 o                         
 -23   6   4         45.68         63.10         6.69 o                         
 -22   6   4         85.34        107.72         6.91 o                         
 -21   6   4         11.34          7.55         4.20 o                         
 -20   6   4          0.07          1.93         2.98 o                         
 -19   6   4        258.17        248.63         7.94 o                         
 -18   6   4        140.32        134.03         6.29 o                         
 -17   6   4         48.45         45.27         4.04 o                         
 -16   6   4         19.07         13.98         2.59 o                         
 -15   6   4        152.56        146.02         5.78 o                         
 -14   6   4        450.79        446.69         9.33 o                         
 -13   6   4         42.15         39.78         3.45 o                         
 -12   6   4        148.74        150.63         4.08 o                         
 -11   6   4        140.73        140.92         5.40 o                         
 -10   6   4        174.09        198.52         6.95 o                         
  -9   6   4        238.76        271.76         6.77 o                         
  -8   6   4        728.84        663.99         7.81 o                         
  -7   6   4       3730.44       3997.71        17.32 o                         
  -6   6   4        327.17        374.22         6.73 o                         
  -5   6   4       1499.20       1650.55        11.97 o                         
  -4   6   4       1417.51       1326.69         8.26 o                         
  -3   6   4         12.34         10.06         1.33 o                         
  -2   6   4          6.17          2.47         1.65 o                         
  -1   6   4       1450.00       1595.03        15.09 o                         
   0   6   4        273.59        228.51         4.06 o                         
   1   6   4       2980.51       3188.08        18.48 o                         
   2   6   4          0.16          8.52         1.30 o                         
   3   6   4        247.83        231.64         4.29 o                         
   4   6   4         73.77         68.18         2.55 o                         
   5   6   4        818.68        759.09         6.09 o                         
   6   6   4         44.23         78.92         2.70 o                         
   7   6   4        708.54        752.77         8.15 o                         
   8   6   4         10.05         15.69         2.05 o                         
   9   6   4        288.50        276.06         5.42 o                         
  10   6   4         16.02         11.49         1.78 o                         
  11   6   4       1808.79       1756.65        11.72 o                         
  12   6   4         13.29         18.61         1.78 o                         
  13   6   4        350.24        322.15         5.58 o                         
  14   6   4        158.08        169.27         4.89 o                         
  15   6   4         18.52         13.37         2.60 o                         
  16   6   4          6.22          9.14         3.57 o                         
  17   6   4         14.38          9.28         4.25 o                         
  18   6   4          1.16          5.21         3.11 o                         
  19   6   4        542.08        565.93        12.89 o                         
  20   6   4         62.26         75.80         7.08 o                         
  21   6   4         20.44         14.45         4.79 o                         
  22   6   4          5.24         -0.94         5.09 o                         
 -23   7   4          1.86          5.88         4.47 o                         
 -22   7   4         32.06         31.23         4.90 o                         
 -21   7   4          3.89          7.96         3.47 o                         
 -20   7   4          2.32          5.23         3.40 o                         
 -19   7   4        103.28         86.08         5.33 o                         
 -18   7   4        403.02        388.56        10.24 o                         
 -17   7   4        124.93        143.72         6.74 o                         
 -16   7   4         90.00         76.28         4.88 o                         
 -15   7   4          8.32          4.66         2.28 o                         
 -14   7   4       1053.18       1023.40        12.57 o                         
 -13   7   4         53.00         53.32         2.77 o                         
 -12   7   4          0.29         -1.28         1.28 o                         
 -11   7   4        328.98        286.34         7.79 o                         
 -10   7   4        373.90        350.53         7.85 o                         
  -9   7   4        343.12        309.96         7.63 o                         
  -8   7   4         46.96         57.48         2.59 o                         
  -7   7   4        484.74        463.87         8.32 o                         
  -6   7   4        413.76        396.24         5.59 o                         
  -5   7   4       3294.92       3343.71        29.15 o                         
  -4   7   4          0.29          1.24         0.89 o                         
  -3   7   4          5.68         20.07         1.37 o                         
  -2   7   4        176.51        212.76         5.26 o                         
  -1   7   4        417.44        431.96         6.63 o                         
   0   7   4        356.30        357.70         4.89 o                         
   1   7   4        350.99        418.31         6.76 o                         
   2   7   4        512.96        580.64         6.61 o                         
   3   7   4         51.11         69.64         2.45 o                         
   4   7   4          0.00          0.66         1.02 o                         
   5   7   4         13.55         18.11         1.39 o                         
   6   7   4       6086.46       6211.48        34.33 o                         
   7   7   4        315.61        316.61         4.23 o                         
   8   7   4         19.37         22.13         1.48 o                         
   9   7   4          7.92          7.78         0.99 o                         
  10   7   4         92.87         77.73         3.37 o                         
  11   7   4         72.07         84.39         3.54 o                         
  12   7   4         56.65         55.49         2.81 o                         
  13   7   4         93.34        108.37         3.53 o                         
  14   7   4        836.53        854.84        10.70 o                         
  15   7   4        100.01        115.28         6.12 o                         
  16   7   4        390.91        358.26        12.37 o                         
  17   7   4         24.22         23.85         5.14 o                         
  18   7   4        502.03        488.70        14.88 o                         
  19   7   4        133.60        125.36         7.57 o                         
  20   7   4         22.28         16.64         4.23 o                         
  21   7   4          0.83         -3.10         3.36 o                         
 -22   8   4        137.88        160.50         8.13 o                         
 -21   8   4          0.04          1.86         2.88 o                         
 -20   8   4         39.54         45.98         5.60 o                         
 -19   8   4          2.47          6.60         2.90 o                         
 -18   8   4          6.19          2.60         2.67 o                         
 -17   8   4          0.00          1.33         2.41 o                         
 -16   8   4          9.93          9.85         3.37 o                         
 -15   8   4         91.59         93.18         4.56 o                         
 -14   8   4         12.16          6.56         1.68 o                         
 -13   8   4       1030.66        971.73        15.62 o                         
 -12   8   4         20.89         17.82         3.11 o                         
 -11   8   4       1083.54       1067.59        13.16 o                         
 -10   8   4       1132.19       1006.79        12.62 o                         
  -9   8   4        541.68        544.51        12.44 o                         
  -8   8   4       1206.06       1243.03        13.20 o                         
  -7   8   4        161.37        176.69         4.21 o                         
  -6   8   4        222.86        175.88         4.19 o                         
  -5   8   4        636.17        663.52         7.12 o                         
  -4   8   4        546.01        564.73         5.80 o                         
  -3   8   4        991.87       1038.08        10.25 o                         
  -2   8   4        320.42        386.78         6.96 o                         
  -1   8   4        339.69        350.47         6.21 o                         
   0   8   4         62.64         97.19         2.69 o                         
   1   8   4        247.03        285.11         5.15 o                         
   2   8   4        393.09        372.68         8.96 o                         
   3   8   4          6.90         10.61         1.37 o                         
   4   8   4       2889.70       3113.61        18.64 o                         
   5   8   4        361.05        347.86         4.67 o                         
   6   8   4       1617.56       1547.37         8.51 o                         
   7   8   4        148.16        146.83         3.22 o                         
   8   8   4        416.19        416.44         5.55 o                         
   9   8   4        452.61        459.40         6.90 o                         
  10   8   4        631.37        642.54         7.92 o                         
  11   8   4          0.67          0.17         1.01 o                         
  12   8   4         18.31         12.54         1.82 o                         
  13   8   4         29.38         29.96         3.07 o                         
  14   8   4         13.86         12.95         2.14 o                         
  15   8   4         60.04         63.61         5.57 o                         
  16   8   4         44.28         42.39         6.37 o                         
  17   8   4        201.01        201.30        10.94 o                         
  18   8   4        149.64        146.74         8.47 o                         
  19   8   4         38.74         25.93         5.27 o                         
  20   8   4        207.18        207.90         9.31 o                         
  21   8   4         17.55         15.08         4.52 o                         
 -22   9   4          6.01         10.99         4.13 o                         
 -21   9   4         13.18         16.63         3.67 o                         
 -20   9   4         17.26         14.84         3.91 o                         
 -19   9   4         13.04         22.43         4.89 o                         
 -18   9   4         16.57         24.60         5.03 o                         
 -17   9   4         98.09         78.13         5.51 o                         
 -16   9   4        172.95        144.77         6.32 o                         
 -15   9   4        353.02        336.48        10.64 o                         
 -14   9   4        285.44        290.27         7.25 o                         
 -13   9   4         93.07         83.43         4.71 o                         
 -12   9   4         31.52         16.41         2.57 o                         
 -11   9   4       1113.42       1114.65        15.24 o                         
 -10   9   4          5.83          5.61         1.87 o                         
  -9   9   4        132.17        136.91         4.16 o                         
  -8   9   4        202.10        206.66         4.76 o                         
  -7   9   4        259.18        201.82         5.83 o                         
  -6   9   4       1080.30       1075.75        12.76 o                         
  -5   9   4         91.26         94.55         2.67 o                         
  -4   9   4        270.62        268.49         4.37 o                         
  -3   9   4         31.27         26.46         2.96 o                         
  -2   9   4       1060.32       1042.72        12.00 o                         
  -1   9   4        437.87        501.13        10.12 o                         
   0   9   4        183.05        167.29         3.44 o                         
   1   9   4       1430.80       1583.53        12.15 o                         
   2   9   4        997.76        995.53        18.41 o                         
   3   9   4         37.54         26.93         3.70 o                         
   4   9   4       1165.00       1125.12        14.19 o                         
   5   9   4        288.32        262.93         5.08 o                         
   6   9   4         98.64        110.30         3.02 o                         
   7   9   4       1749.60       1669.66         9.12 o                         
   8   9   4       1079.63       1092.51         9.74 o                         
   9   9   4        752.07        719.74         8.18 o                         
  10   9   4        919.54        856.05         9.62 o                         
  11   9   4         93.45         77.40         2.88 o                         
  12   9   4        479.26        407.07         7.52 o                         
  13   9   4         43.69         37.81         3.60 o                         
  14   9   4        269.44        247.62         7.98 o                         
  15   9   4        117.90         86.25         7.03 o                         
  16   9   4        185.79        187.01         9.59 o                         
  17   9   4        148.93        158.47         9.10 o                         
  18   9   4         12.36          7.90         4.34 o                         
  19   9   4          2.66          1.90         3.75 o                         
  20   9   4          0.24         -1.23         3.51 o                         
  21   9   4        167.05        202.68        11.04 o                         
 -21  10   4          5.18         -2.63         2.82 o                         
 -20  10   4         94.92         99.98         6.12 o                         
 -19  10   4         83.44         86.40         7.56 o                         
 -18  10   4         10.32         16.48         3.16 o                         
 -17  10   4          0.09         -2.10         2.10 o                         
 -16  10   4         98.34         80.72         4.97 o                         
 -15  10   4         26.17         15.73         3.40 o                         
 -14  10   4       1171.07       1162.13        17.21 o                         
 -13  10   4        529.08        485.92        10.27 o                         
 -12  10   4        217.43        207.21         6.90 o                         
 -11  10   4        893.12        872.48        12.96 o                         
 -10  10   4        799.87        783.78         9.47 o                         
  -9  10   4        798.92        707.63         8.75 o                         
  -8  10   4         81.71         70.99         4.77 o                         
  -7  10   4        115.56        100.71         4.52 o                         
  -6  10   4         74.67         71.02         3.24 o                         
  -5  10   4        205.61        253.58         4.36 o                         
  -4  10   4       1450.38       1605.58        11.16 o                         
  -3  10   4        236.06        217.18         6.51 o                         
  -2  10   4          9.72         11.61         2.43 o                         
  -1  10   4         17.43          8.36         1.52 o                         
   0  10   4         13.10         17.24         1.96 o                         
   1  10   4          9.28         16.93         3.80 o                         
   2  10   4         11.08         22.81         4.12 o                         
   3  10   4         90.35         97.09         4.88 o                         
   4  10   4       1055.26       1124.94        20.80 o                         
   5  10   4         14.36         15.70         1.67 o                         
   6  10   4         41.80         35.73         2.94 o                         
   7  10   4        154.63        156.78         5.42 o                         
   8  10   4        229.18        203.07         5.32 o                         
   9  10   4       1116.78       1067.92        10.05 o                         
  10  10   4        305.84        309.18         5.98 o                         
  11  10   4        128.53        114.69         4.07 o                         
  12  10   4         15.40         18.12         2.06 o                         
  13  10   4         11.97          9.95         2.49 o                         
  14  10   4          9.09          7.44         2.35 o                         
  15  10   4        304.29        285.55        10.25 o                         
  16  10   4          7.27         11.87         3.77 o                         
  17  10   4         33.18         22.74         4.57 o                         
  18  10   4         82.67        100.42         7.21 o                         
  19  10   4         10.54          7.16         4.60 o                         
  20  10   4          0.04         -0.09         3.84 o                         
 -21  11   4         22.06         19.37         4.05 o                         
 -20  11   4         14.63         23.20         6.55 o                         
 -19  11   4         83.79         82.03         7.75 o                         
 -18  11   4         71.42         81.81         6.59 o                         
 -17  11   4         11.05          3.71         2.71 o                         
 -16  11   4        146.23        143.64         6.60 o                         
 -15  11   4         28.32         37.94         4.17 o                         
 -14  11   4         72.84         80.12         5.08 o                         
 -13  11   4        343.44        303.78         8.54 o                         
 -12  11   4          0.03          0.04         2.21 o                         
 -11  11   4         89.39         83.56         4.71 o                         
 -10  11   4          0.71         -0.43         2.11 o                         
  -9  11   4         48.59         64.51         4.24 o                         
  -8  11   4         96.75        113.78         5.65 o                         
  -7  11   4       1013.18       1005.79        11.71 o                         
  -6  11   4        334.77        355.21         7.00 o                         
  -5  11   4         77.93         63.13         2.52 o                         
  -4  11   4         14.65         15.09         2.59 o                         
  -3  11   4         24.22         35.50         3.46 o                         
  -2  11   4        222.02        193.81         4.55 o                         
  -1  11   4          0.21          1.33         1.90 o                         
   0  11   4          5.71          3.45         1.29 o                         
   1  11   4        155.44        131.71         7.79 o                         
   2  11   4        872.74        872.47        16.00 o                         
   3  11   4         44.04         43.36         2.76 o                         
   4  11   4          0.18          0.38         1.27 o                         
   5  11   4         15.89         28.83         2.52 o                         
   6  11   4        257.86        268.60         6.38 o                         
   7  11   4        268.14        269.48         6.20 o                         
   8  11   4         41.46         39.76         3.11 o                         
   9  11   4         10.33         11.95         2.38 o                         
  10  11   4        535.31        490.41        11.23 o                         
  11  11   4         31.30         36.56         3.43 o                         
  12  11   4        550.60        515.90        11.79 o                         
  13  11   4          0.05          0.18         2.92 o                         
  14  11   4         20.80         17.26         3.62 o                         
  15  11   4         58.68         68.89         5.55 o                         
  16  11   4          1.07          2.72         3.50 o                         
  17  11   4          7.91          5.78         4.08 o                         
  18  11   4         21.28         31.16         5.99 o                         
  19  11   4         29.96         49.85         6.94 o                         
  20  11   4          6.41          9.37         5.31 o                         
 -20  12   4          9.80         15.45         5.01 o                         
 -19  12   4         33.52         45.71         7.17 o                         
 -18  12   4         21.86         22.48         4.84 o                         
 -17  12   4         53.74         57.08         4.96 o                         
 -16  12   4        398.17        406.34         9.99 o                         
 -15  12   4        206.88        192.77         7.56 o                         
 -14  12   4        248.37        246.57         7.78 o                         
 -13  12   4        189.21        168.80         6.84 o                         
 -12  12   4        424.78        371.77        12.34 o                         
 -11  12   4         89.51         86.61         5.08 o                         
 -10  12   4        249.00        218.80         8.43 o                         
  -9  12   4         68.71         61.97         4.82 o                         
  -8  12   4         47.37         38.25         3.17 o                         
  -7  12   4         31.28         29.30         2.81 o                         
  -6  12   4        180.74        198.82         5.64 o                         
  -5  12   4        241.37        253.44         4.05 o                         
  -4  12   4        460.11        485.67        12.62 o                         
  -3  12   4        293.29        289.89         8.77 o                         
  -2  12   4         46.40         40.05         2.72 o                         
  -1  12   4        727.89        722.32        14.68 o                         
   0  12   4        171.97        153.72         6.52 o                         
   1  12   4       2751.81       2739.73        33.57 o                         
   2  12   4        110.96        105.95         3.61 o                         
   3  12   4        194.87        170.01         5.46 o                         
   4  12   4        568.46        525.70        12.17 o                         
   5  12   4        228.94        240.24         6.91 o                         
   6  12   4         51.18         51.03         3.51 o                         
   7  12   4        413.60        389.23         7.63 o                         
   8  12   4         31.47         37.83         3.10 o                         
   9  12   4        252.82        223.82         6.72 o                         
  10  12   4       1375.41       1351.86        16.06 o                         
  11  12   4        100.22        100.39         4.80 o                         
  12  12   4        826.75        770.76        14.50 o                         
  13  12   4         24.91         19.62         4.09 o                         
  14  12   4        158.18        132.80         7.70 o                         
  15  12   4        239.98        177.83         8.59 o                         
  16  12   4        112.42         95.77         8.95 o                         
  17  12   4          1.15          4.30         3.92 o                         
  18  12   4         59.78         62.17         7.56 o                         
  19  12   4          0.06         -1.54         4.91 o                         
 -20  13   4          0.30         -0.30         4.49 o                         
 -19  13   4         48.81         51.31         7.27 o                         
 -18  13   4          6.24          7.19         4.13 o                         
 -17  13   4         53.00         69.08         6.64 o                         
 -16  13   4          0.04          4.00         2.97 o                         
 -15  13   4        174.72        165.84         6.80 o                         
 -14  13   4        187.78        163.18         7.09 o                         
 -13  13   4        307.37        282.71         8.82 o                         
 -12  13   4        412.42        402.06        10.97 o                         
 -11  13   4         89.15         85.03         5.64 o                         
 -10  13   4          7.56          9.60         2.86 o                         
  -9  13   4          6.20          7.05         2.91 o                         
  -8  13   4       1875.23       1776.55        28.66 o                         
  -7  13   4          2.24          1.09         2.00 o                         
  -6  13   4        442.05        400.21         6.27 o                         
  -5  13   4        125.04         96.66         3.17 o                         
  -4  13   4         30.98         38.33         7.47 o                         
  -3  13   4         11.88         10.64         3.48 o                         
  -2  13   4        126.91        111.22         4.71 o                         
  -1  13   4         54.89         39.82         5.29 o                         
   0  13   4       1010.47        998.58        20.53 o                         
   1  13   4        500.06        529.65        15.41 o                         
   2  13   4       1173.32       1181.94        16.34 o                         
   3  13   4       1026.73       1001.99        12.32 o                         
   4  13   4        209.62        206.37         6.74 o                         
   5  13   4        513.48        474.89         9.85 o                         
   6  13   4         22.51         18.29         2.19 o                         
   7  13   4         36.53         29.92         3.17 o                         
   8  13   4         41.58         50.32         3.76 o                         
   9  13   4         38.16         45.34         3.76 o                         
  10  13   4          5.84          2.94         2.23 o                         
  11  13   4        325.05        302.58         7.88 o                         
  12  13   4         12.14          9.62         3.61 o                         
  13  13   4        125.89        139.79         7.09 o                         
  14  13   4        142.01        150.42         7.49 o                         
  15  13   4         29.38         32.93         4.78 o                         
  16  13   4         15.95          3.61         3.55 o                         
  17  13   4         27.11         27.04         4.91 o                         
  18  13   4          7.45          1.46         4.42 o                         
 -19  14   4          0.30         -3.22         3.53 o                         
 -18  14   4          2.50          8.50         4.46 o                         
 -17  14   4        133.13        143.17        11.20 o                         
 -16  14   4        439.65        412.80        11.91 o                         
 -15  14   4        295.95        279.97         8.81 o                         
 -14  14   4         28.96         25.01         3.98 o                         
 -13  14   4         63.90         72.30         6.71 o                         
 -12  14   4        102.31        101.57         5.89 o                         
 -11  14   4        246.59        226.08         8.56 o                         
 -10  14   4        172.20        161.20         7.41 o                         
  -9  14   4          3.17          4.05         2.09 o                         
  -8  14   4         90.71         81.42         4.74 o                         
  -7  14   4        315.53        297.82         7.47 o                         
  -6  14   4        683.97        687.34         8.58 o                         
  -5  14   4          9.11          8.01         1.74 o                         
  -4  14   4        270.05        270.56         9.04 o                         
  -3  14   4         37.94         37.98         2.70 o                         
  -2  14   4        561.36        450.94        14.41 o                         
  -1  14   4          3.84          3.67         1.53 o                         
   0  14   4         21.36         16.76         4.37 o                         
   1  14   4          5.32          4.39         3.78 o                         
   2  14   4          3.28          0.74         1.33 o                         
   3  14   4        222.74        215.01         8.64 o                         
   4  14   4        667.06        614.49        11.59 o                         
   5  14   4        694.48        647.24        11.80 o                         
   6  14   4        168.97        185.45         5.56 o                         
   7  14   4       1875.17       1845.71        16.05 o                         
   8  14   4        159.81        158.12         5.95 o                         
   9  14   4         77.69         69.94         4.12 o                         
  10  14   4       1200.96       1142.32        15.73 o                         
  11  14   4        127.69        113.87         7.00 o                         
  12  14   4        491.58        439.70        13.60 o                         
  13  14   4         28.20         24.27         4.69 o                         
  14  14   4        127.92        141.74         8.74 o                         
  15  14   4         65.76         65.85         6.37 o                         
  16  14   4        143.33        169.90        10.04 o                         
  17  14   4         29.13         19.65         4.74 o                         
  18  14   4          9.62         14.22         4.59 o                         
 -18  15   4          5.55          3.23         4.49 o                         
 -17  15   4         38.63         35.93         6.37 o                         
 -16  15   4        393.30        429.59        15.13 o                         
 -15  15   4        145.28        189.83         7.68 o                         
 -14  15   4         27.70         22.99         3.97 o                         
 -13  15   4          1.24         -1.73         2.57 o                         
 -12  15   4         20.66         16.71         3.47 o                         
 -11  15   4         12.51          6.75         3.45 o                         
 -10  15   4       1077.26       1041.76        19.72 o                         
  -9  15   4        250.17        243.78         7.80 o                         
  -8  15   4         44.42         32.76         3.56 o                         
  -7  15   4        506.82        484.99         9.68 o                         
  -6  15   4        122.91        119.43         5.02 o                         
  -5  15   4         21.07         37.71         2.91 o                         
  -4  15   4        839.96        764.09        15.03 o                         
  -3  15   4       1159.15       1218.52        15.15 o                         
  -2  15   4        268.87        227.11         6.64 o                         
  -1  15   4         17.27         11.41         2.22 o                         
   0  15   4        105.92        109.28         6.43 o                         
   1  15   4         20.89         20.11         2.25 o                         
   2  15   4        551.87        500.33         9.42 o                         
   3  15   4          5.20          3.77         2.07 o                         
   4  15   4        143.74        151.66         7.20 o                         
   5  15   4        664.57        684.48        14.61 o                         
   6  15   4         36.54         38.94         4.11 o                         
   7  15   4         61.64         59.94         4.12 o                         
   8  15   4         26.99         30.85         3.46 o                         
   9  15   4          6.00         11.09         2.35 o                         
  10  15   4        224.51        200.86         6.97 o                         
  11  15   4         80.92         72.56         5.79 o                         
  12  15   4         55.03         52.39         5.91 o                         
  13  15   4          0.02          5.22         3.52 o                         
  14  15   4        123.82        123.31         7.90 o                         
  15  15   4        122.32        141.32         8.23 o                         
  16  15   4         85.62         93.84         7.06 o                         
  17  15   4          0.14         -1.11         3.35 o                         
 -17  16   4        161.66        163.24         9.71 o                         
 -16  16   4        206.61        237.17        12.00 o                         
 -15  16   4        189.21        191.47         9.58 o                         
 -14  16   4         55.68         54.82         5.88 o                         
 -13  16   4          1.36         -0.20         2.88 o                         
 -12  16   4        266.07        273.14        10.08 o                         
 -11  16   4        132.99        144.51         8.31 o                         
 -10  16   4         43.27         41.84         6.04 o                         
  -9  16   4        305.53        282.72        10.00 o                         
  -8  16   4        201.64        191.71         7.12 o                         
  -7  16   4         31.28         28.09         3.54 o                         
  -6  16   4        222.73        175.90         7.70 o                         
  -5  16   4        160.81        184.30         6.93 o                         
  -4  16   4        357.96        323.81        10.41 o                         
  -3  16   4        104.66         99.21         5.17 o                         
  -2  16   4          0.18         -1.39         2.64 o                         
  -1  16   4         18.06          9.00         2.70 o                         
   0  16   4        626.01        634.56        15.71 o                         
   1  16   4       1669.10       1567.64        21.86 o                         
   2  16   4         95.58        109.19         7.45 o                         
   3  16   4        303.02        321.83        12.53 o                         
   4  16   4          3.27          2.57         4.04 o                         
   5  16   4        109.12         94.36        14.38 o                         
   6  16   4        565.19        539.40        16.18 o                         
   7  16   4         55.64         62.42         5.51 o                         
   8  16   4        434.12        405.58         8.67 o                         
   9  16   4         39.02         29.63         3.24 o                         
  10  16   4          0.48         -2.29         2.29 o                         
  11  16   4         53.32         48.68         5.36 o                         
  12  16   4         74.91         71.22         6.91 o                         
  13  16   4          1.85         -2.76         3.32 o                         
  14  16   4         96.87         98.11         6.88 o                         
  15  16   4          0.42          1.10         3.50 o                         
  16  16   4        141.81        154.82         8.74 o                         
 -16  17   4         23.44         33.00         6.43 o                         
 -15  17   4         92.42         96.55         7.64 o                         
 -14  17   4          1.73         -3.45         3.45 o                         
 -13  17   4          0.70         -0.01         2.99 o                         
 -12  17   4         43.83         26.81         4.24 o                         
 -11  17   4         29.30         23.10         4.25 o                         
 -10  17   4        126.35        104.17         6.47 o                         
  -9  17   4        683.80        641.51        16.35 o                         
  -8  17   4         43.47         41.44         5.39 o                         
  -7  17   4        175.33        186.19         8.96 o                         
  -6  17   4        103.63         90.43         5.74 o                         
  -5  17   4        413.54        390.55        16.10 o                         
  -4  17   4        303.72        323.57         8.43 o                         
  -3  17   4        628.55        582.64        15.60 o                         
  -2  17   4         87.54         88.78         6.44 o                         
  -1  17   4        370.21        338.75         8.89 o                         
   0  17   4         16.41         10.30         2.81 o                         
   1  17   4          2.87          3.33         3.53 o                         
   2  17   4          2.14          3.43         3.64 o                         
   3  17   4        303.06        282.95        13.36 o                         
   4  17   4        313.29        294.38        13.66 o                         
   5  17   4          2.71         -2.29         3.89 o                         
   6  17   4        154.79        163.32         8.43 o                         
   7  17   4          7.95          2.95         2.77 o                         
   8  17   4          4.97          1.27         2.92 o                         
   9  17   4         20.14         11.38         3.17 o                         
  10  17   4         21.20          8.61         4.54 o                         
  11  17   4         13.03         11.41         4.21 o                         
  12  17   4          0.17         -3.21         3.21 o                         
  13  17   4         17.37         26.90         5.23 o                         
  14  17   4         18.29         15.77         4.82 o                         
  15  17   4         74.03         91.16         7.82 o                         
 -15  18   4         92.72         86.67         8.65 o                         
 -14  18   4        113.64        119.34         9.53 o                         
 -13  18   4        373.31        365.71        12.40 o                         
 -12  18   4         39.17         38.25         4.85 o                         
 -11  18   4         40.36         41.76         4.65 o                         
 -10  18   4         58.43         60.38         5.74 o                         
  -9  18   4        206.82        207.47        10.38 o                         
  -8  18   4        278.15        266.14        10.26 o                         
  -7  18   4        590.46        566.77        13.08 o                         
  -6  18   4        251.63        243.60         9.65 o                         
  -5  18   4        567.77        540.60        15.45 o                         
  -4  18   4          0.12          2.41         3.54 o                         
  -3  18   4        131.41        134.56         7.55 o                         
  -2  18   4         17.25         13.49         4.14 o                         
  -1  18   4       2464.17       2548.71        29.06 o                         
   0  18   4        207.59        211.52         7.76 o                         
   1  18   4         37.72         39.44         5.86 o                         
   2  18   4        456.70        439.59        16.08 o                         
   3  18   4        290.39        271.39        13.32 o                         
   4  18   4         13.34          8.97         4.79 o                         
   5  18   4         21.84         11.49         4.69 o                         
   6  18   4         20.03         23.70         4.48 o                         
   7  18   4          0.16          3.85         3.03 o                         
   8  18   4        204.62        164.74         7.53 o                         
   9  18   4         24.99         13.41         4.07 o                         
  10  18   4         42.24         60.49         5.72 o                         
  11  18   4         53.37         75.77         6.96 o                         
  12  18   4          2.65          7.31         4.23 o                         
  13  18   4         66.85         70.30         7.35 o                         
  14  18   4         47.43         56.14         7.02 o                         
 -14  19   4        103.64        127.71        19.42 o                         
 -13  19   4         15.83          9.97         4.74 o                         
 -12  19   4         12.06         11.59         4.40 o                         
 -11  19   4          8.15          9.03         4.07 o                         
 -10  19   4         11.37         10.16         4.35 o                         
  -9  19   4          2.47         -0.69         3.73 o                         
  -8  19   4         23.55         23.01         5.04 o                         
  -7  19   4        117.96        117.45         8.60 o                         
  -6  19   4        767.26        755.84        25.28 o                         
  -5  19   4        107.79        138.61        10.39 o                         
  -4  19   4        258.55        274.70        14.01 o                         
  -3  19   4        476.56        495.70        15.20 o                         
  -2  19   4        190.65        184.63         9.89 o                         
  -1  19   4        288.38        284.83        12.20 o                         
   0  19   4          6.26          0.19         4.05 o                         
   1  19   4         44.14         45.66         5.22 o                         
   2  19   4         57.00         77.74         9.67 o                         
   3  19   4         59.85         68.77        10.05 o                         
   4  19   4        425.73        394.32        16.07 o                         
   5  19   4         25.39          7.97         5.61 o                         
   6  19   4         25.03         22.02         4.78 o                         
   7  19   4          0.11          1.75         3.25 o                         
   8  19   4          1.18          1.46         3.08 o                         
   9  19   4          8.22          7.03         3.75 o                         
  10  19   4         60.68         65.71         6.54 o                         
  11  19   4         46.69         52.57         5.75 o                         
  12  19   4        364.26        393.73        16.42 o                         
  13  19   4         42.63         43.07         6.65 o                         
 -12  20   4          0.55          1.02         4.81 o                         
 -11  20   4          0.02         -1.04         3.97 o                         
 -10  20   4          0.00         -0.66         3.74 o                         
  -9  20   4        148.75        182.47        12.75 o                         
  -8  20   4          0.00          0.42         3.61 o                         
  -7  20   4          5.13         -1.73         4.16 o                         
  -6  20   4          1.11         -0.70         4.73 o                         
  -5  20   4          2.90          0.12         5.05 o                         
  -4  20   4        207.83        201.77        13.99 o                         
  -3  20   4        265.40        289.17        12.48 o                         
  -2  20   4        721.66        760.91        21.71 o                         
  -1  20   4         24.52         38.44         6.16 o                         
   0  20   4         54.50         51.95         8.28 o                         
   1  20   4         37.00         29.24         7.14 o                         
   2  20   4         65.87         75.76        10.63 o                         
   3  20   4        335.13        321.55        15.08 o                         
   4  20   4        115.75        127.97        10.26 o                         
   5  20   4         17.38         15.30         6.69 o                         
   6  20   4         13.13          9.52         4.25 o                         
   7  20   4         42.80         30.45         4.63 o                         
   8  20   4         91.82        107.63         7.47 o                         
   9  20   4          0.37          2.45         3.79 o                         
  10  20   4        114.52        145.02         8.66 o                         
  11  20   4         87.44        113.51         8.29 o                         
 -11  21   4          1.99         -3.05         3.95 o                         
 -10  21   4         16.98         17.88         4.94 o                         
  -9  21   4         33.06         50.28         6.96 o                         
  -8  21   4         21.07         37.94         5.96 o                         
  -7  21   4          0.62         -0.97         4.02 o                         
  -6  21   4        231.40        231.45        13.18 o                         
  -5  21   4        244.98        226.32        11.49 o                         
  -4  21   4         89.86        114.58         9.91 o                         
  -3  21   4          3.02          3.62         3.40 o                         
  -2  21   4          0.67         -2.24         3.67 o                         
  -1  21   4         23.11         22.79         5.35 o                         
   0  21   4         85.06        105.05         8.48 o                         
   1  21   4          5.76         10.00         5.88 o                         
   2  21   4         30.95         11.21         4.87 o                         
   3  21   4          1.06          4.72         4.37 o                         
   4  21   4         11.23          7.16         4.47 o                         
   5  21   4          2.40          1.86         4.22 o                         
   6  21   4          0.25          5.17         3.73 o                         
   7  21   4         30.92         26.10         5.86 o                         
   8  21   4         67.33         72.14         7.51 o                         
   9  21   4          6.33          4.69         4.03 o                         
  -8  22   4          6.13          7.25         4.41 o                         
  -7  22   4          8.00          5.13         4.51 o                         
  -6  22   4         30.54         33.61         6.65 o                         
  -5  22   4        105.57        126.65         9.59 o                         
  -4  22   4         10.71         10.95         4.44 o                         
  -3  22   4        214.50        245.94        12.12 o                         
  -2  22   4         20.51         24.17         6.96 o                         
  -1  22   4         31.60         26.73         6.61 o                         
   0  22   4          0.00         -1.99         3.86 o                         
   1  22   4          2.19          4.34         3.85 o                         
   2  22   4         62.39         56.71         6.90 o                         
   3  22   4          9.79          9.23         5.77 o                         
   4  22   4          0.17          0.11         4.29 o                         
   5  22   4         16.49         23.15         4.97 o                         
   6  22   4        152.15        156.42        12.82 o                         
   7  22   4         54.19         47.06         6.40 o                         
  -5  23   4        399.51        424.49        16.01 o                         
  -4  23   4          3.65          5.40         4.43 o                         
  -3  23   4        175.95        203.68        13.78 o                         
  -2  23   4        203.30        238.57        10.73 o                         
  -1  23   4        490.11        598.17        20.73 o                         
   0  23   4        104.16         87.14         7.71 o                         
   1  23   4        119.10        149.98         9.39 o                         
   2  23   4         36.57         45.38         6.66 o                         
   3  23   4          2.88         -3.70         4.91 o                         
   4  23   4         31.23         37.31         6.20 o                         
 -23   1   5         19.16         10.56         6.99 o                         
 -22   1   5         40.12         40.82         7.54 o                         
 -21   1   5         14.46         13.30         4.87 o                         
 -20   1   5        136.66        140.52        11.14 o                         
 -19   1   5        990.41        992.15        18.17 o                         
 -18   1   5       1434.96       1434.20        21.14 o                         
 -17   1   5          5.25          6.62         2.19 o                         
 -16   1   5          0.08         -0.41         1.47 o                         
 -15   1   5          8.41         12.06         1.70 o                         
 -14   1   5        337.55        306.35         8.25 o                         
 -13   1   5         96.07         95.39         3.52 o                         
 -12   1   5        519.51        442.03         7.51 o                         
 -11   1   5         48.16         40.31         2.30 o                         
 -10   1   5        423.27        423.88         5.46 o                         
  -9   1   5        149.35        139.65         2.93 o                         
  -8   1   5        975.76        977.52        11.30 o                         
  -7   1   5        187.94        199.83         3.84 o                         
  -6   1   5          2.75         -0.05         0.57 o                         
  -5   1   5        409.25        404.88         5.67 o                         
  -4   1   5       2235.05       2337.76        10.58 o                         
  -3   1   5        686.24        740.53         6.69 o                         
  -2   1   5          2.13          0.86         0.42 o                         
  -1   1   5         94.17         64.05         1.39 o                         
   0   1   5       1352.80       1345.86         8.31 o                         
   1   1   5          8.31         16.72         1.19 o                         
   2   1   5        167.92        151.77         1.89 o                         
   3   1   5        170.45        179.78         2.19 o                         
   4   1   5        143.10        151.29         2.17 o                         
   5   1   5        988.03        967.46         6.19 o                         
   6   1   5        652.94        617.03         5.21 o                         
   7   1   5         17.53         20.17         1.27 o                         
   8   1   5       1125.07       1163.66         7.89 o                         
   9   1   5        326.95        322.97         5.44 o                         
  10   1   5         75.38         61.54         2.77 o                         
  11   1   5        171.31        149.46         4.62 o                         
  12   1   5        225.84        244.83         5.95 o                         
  13   1   5        362.58        350.98         7.65 o                         
  14   1   5         32.63         40.81         3.59 o                         
  15   1   5        361.84        347.85         7.17 o                         
  16   1   5        968.85        960.88        14.54 o                         
  17   1   5        288.02        297.77         8.12 o                         
  18   1   5        519.34        534.81        11.93 o                         
  19   1   5        323.42        329.82         8.96 o                         
  20   1   5         99.59        117.20         6.27 o                         
  21   1   5         19.03         31.58         5.01 o                         
 -23   2   5          3.19         15.63        18.13 o                         
 -22   2   5          1.96          2.00         4.72 o                         
 -21   2   5         79.26         84.18         8.24 o                         
 -20   2   5        223.85        241.46         9.85 o                         
 -19   2   5        290.65        308.52         9.89 o                         
 -18   2   5         60.44         66.12         5.90 o                         
 -17   2   5        826.15        763.20        12.19 o                         
 -16   2   5        303.74        268.23         6.58 o                         
 -15   2   5        134.77        149.98         8.07 o                         
 -14   2   5        586.82        619.88         8.73 o                         
 -13   2   5          1.45          6.78         2.19 o                         
 -12   2   5         47.05         37.51         2.42 o                         
 -11   2   5         38.95         49.22         2.30 o                         
 -10   2   5        140.78        125.86         2.52 o                         
  -9   2   5       1564.51       1551.57         8.47 o                         
  -8   2   5          0.85         -0.29         0.49 o                         
  -7   2   5         49.30         26.01         1.44 o                         
  -6   2   5          0.08          0.46         0.48 o                         
  -5   2   5         21.96         34.41         1.52 o                         
  -4   2   5       2093.35       2229.18        17.20 o                         
  -3   2   5         56.44         45.30         1.82 o                         
  -2   2   5         93.22         94.95         2.22 o                         
  -1   2   5        165.04        172.05         2.53 o                         
   0   2   5       1773.86       1661.11        12.11 o                         
   1   2   5       3046.41       3352.97        16.63 o                         
   2   2   5         70.16         69.16         1.64 o                         
   3   2   5       1119.93       1102.66         7.82 o                         
   4   2   5        606.60        722.24         6.55 o                         
   5   2   5         23.79         48.29         2.03 o                         
   6   2   5         74.60         74.90         2.60 o                         
   7   2   5          1.42         -0.34         0.86 o                         
   8   2   5        721.02        645.24         7.44 o                         
   9   2   5       2236.26       2282.71        15.16 o                         
  10   2   5          8.12          4.09         1.09 o                         
  11   2   5        713.91        662.36         8.70 o                         
  12   2   5        530.52        540.89         7.96 o                         
  13   2   5       1124.56       1041.80        10.99 o                         
  14   2   5          7.15          4.30         1.86 o                         
  15   2   5        554.69        549.22         8.78 o                         
  16   2   5        134.59        140.02         5.71 o                         
  17   2   5          9.07          6.87         3.19 o                         
  18   2   5          0.09          3.44         2.87 o                         
  19   2   5         14.61          8.46         3.28 o                         
  20   2   5         26.58         27.67         4.28 o                         
  21   2   5         31.28         23.21         4.61 o                         
 -23   3   5         54.96         73.57        14.20 o                         
 -22   3   5          6.64          7.59         5.66 o                         
 -21   3   5         89.36         98.34        10.66 o                         
 -20   3   5         50.57         34.78         5.55 o                         
 -19   3   5        146.03        160.07         9.15 o                         
 -18   3   5        189.47        203.40         9.14 o                         
 -17   3   5        134.81        136.12         5.28 o                         
 -16   3   5          0.22          0.60         1.73 o                         
 -15   3   5         97.01         89.20         4.45 o                         
 -14   3   5        686.34        669.64        10.38 o                         
 -13   3   5        785.58        789.27        11.00 o                         
 -12   3   5        497.77        469.03         6.86 o                         
 -11   3   5        784.25        748.32         6.99 o                         
 -10   3   5         28.86         34.97         2.17 o                         
  -9   3   5        347.53        360.68         3.75 o                         
  -8   3   5         67.51         52.05         1.54 o                         
  -7   3   5         61.78         45.91         1.65 o                         
  -6   3   5        359.18        348.78         4.34 o                         
  -5   3   5          6.77         16.07         1.08 o                         
  -4   3   5        807.80        792.99         8.22 o                         
  -3   3   5        601.05        554.10         5.15 o                         
  -2   3   5        494.05        535.28         4.08 o                         
  -1   3   5        552.60        641.65         6.65 o                         
   0   3   5       1162.20       1157.77         8.13 o                         
   1   3   5        279.76        272.16         3.64 o                         
   2   3   5        146.89        140.28         2.22 o                         
   3   3   5       1077.75        974.28         7.03 o                         
   4   3   5       1418.50       1386.21        10.32 o                         
   5   3   5        160.44        180.82         4.65 o                         
   6   3   5        440.49        528.21         7.44 o                         
   7   3   5         17.03         20.24         1.83 o                         
   8   3   5        177.53        200.72         4.93 o                         
   9   3   5         26.33         21.86         1.68 o                         
  10   3   5        360.40        335.96         4.89 o                         
  11   3   5       1316.63       1295.87         9.80 o                         
  12   3   5        221.55        212.89         4.99 o                         
  13   3   5        263.70        245.16         6.14 o                         
  14   3   5        296.87        254.27         6.06 o                         
  15   3   5        155.59        156.91         5.76 o                         
  16   3   5         53.73         60.00         4.20 o                         
  17   3   5        765.18        767.25        13.83 o                         
  18   3   5        159.04        160.61         6.67 o                         
  19   3   5         14.82          8.00         3.27 o                         
  20   3   5         65.22         82.79         7.09 o                         
  21   3   5         17.95         13.24         4.09 o                         
 -22   4   5          5.95         13.33         6.77 o                         
 -21   4   5        249.44        233.85        14.27 o                         
 -20   4   5        379.34        397.21        13.43 o                         
 -19   4   5        443.46        403.67        13.40 o                         
 -18   4   5          0.00         -1.66         1.81 o                         
 -17   4   5          0.01          0.93         1.87 o                         
 -16   4   5          8.40          8.75         2.08 o                         
 -15   4   5          6.98          9.81         1.96 o                         
 -14   4   5        202.61        206.69         4.55 o                         
 -13   4   5        254.32        259.59         4.93 o                         
 -12   4   5          7.57          4.95         1.01 o                         
 -11   4   5        238.85        225.30         3.45 o                         
 -10   4   5        219.33        185.31         3.31 o                         
  -9   4   5        203.58        213.57         3.07 o                         
  -8   4   5        162.97        182.28         2.69 o                         
  -7   4   5        453.85        409.90         6.20 o                         
  -6   4   5        301.36        263.31         3.91 o                         
  -5   4   5        167.08        155.51         3.24 o                         
  -4   4   5        173.02        148.68         2.38 o                         
  -3   4   5        486.27        441.29         3.89 o                         
  -2   4   5       2087.23       2291.04         9.89 o                         
  -1   4   5        352.24        425.59         4.17 o                         
   0   4   5        267.70        269.13         3.82 o                         
   1   4   5         22.65         27.55         1.48 o                         
   2   4   5         65.56         87.43         2.34 o                         
   3   4   5         61.26         48.61         1.64 o                         
   4   4   5        153.66        162.13         2.85 o                         
   5   4   5         18.75         32.84         1.56 o                         
   6   4   5        651.46        654.03         8.13 o                         
   7   4   5         35.10         43.03         2.95 o                         
   8   4   5        225.49        249.83         5.82 o                         
   9   4   5         60.52         64.40         3.42 o                         
  10   4   5        101.80         85.03         3.33 o                         
  11   4   5         87.19         84.31         2.74 o                         
  12   4   5         43.66         44.27         2.60 o                         
  13   4   5       1505.04       1438.29        17.62 o                         
  14   4   5         78.04         83.42         4.92 o                         
  15   4   5         36.95         25.17         3.57 o                         
  16   4   5        616.01        600.80        12.86 o                         
  17   4   5          6.11          6.69         2.91 o                         
  18   4   5          1.75          3.04         2.83 o                         
  19   4   5        170.94        182.32         8.24 o                         
  20   4   5          2.01          4.10         3.68 o                         
  21   4   5          6.02          9.20         3.79 o                         
 -22   5   5         28.56         32.06         7.22 o                         
 -21   5   5        180.47        192.83        11.63 o                         
 -20   5   5          0.02          4.19         4.08 o                         
 -19   5   5          0.48          0.35         2.73 o                         
 -18   5   5         18.57         17.88         2.78 o                         
 -17   5   5         89.77        105.31         4.68 o                         
 -16   5   5        123.88        115.42         5.37 o                         
 -15   5   5         42.04         39.88         3.10 o                         
 -14   5   5         45.05         45.54         3.44 o                         
 -13   5   5          0.63          0.32         1.60 o                         
 -12   5   5         26.24         21.05         2.21 o                         
 -11   5   5         26.43         29.78         1.93 o                         
 -10   5   5       1533.40       1622.00        12.68 o                         
  -9   5   5          3.79          5.60         1.06 o                         
  -8   5   5        545.72        505.23         9.87 o                         
  -7   5   5         11.57         10.47         2.18 o                         
  -6   5   5       1704.61       1867.12        16.74 o                         
  -5   5   5          1.93          0.96         0.58 o                         
  -4   5   5          1.24          1.79         1.00 o                         
  -3   5   5          3.15          7.37         0.71 o                         
  -2   5   5          4.95          7.69         0.83 o                         
  -1   5   5       1041.91        984.82         9.02 o                         
   0   5   5        440.50        510.50         6.13 o                         
   1   5   5       1050.95       1073.01         7.18 o                         
   2   5   5         31.14         36.35         1.81 o                         
   3   5   5        177.84        184.83         3.62 o                         
   4   5   5        382.85        455.92         5.56 o                         
   5   5   5         69.38         81.91         2.71 o                         
   6   5   5        616.11        647.06         7.15 o                         
   7   5   5        413.41        394.55         8.34 o                         
   8   5   5         15.31         15.95         2.20 o                         
   9   5   5       1343.79       1379.81        15.27 o                         
  10   5   5         79.95         95.16         4.17 o                         
  11   5   5         34.27         37.73         3.15 o                         
  12   5   5        140.35        141.80         5.14 o                         
  13   5   5         45.61         58.77         4.39 o                         
  14   5   5         36.90         46.08         4.10 o                         
  15   5   5        137.39        136.65         6.75 o                         
  16   5   5         93.47         77.52         5.62 o                         
  17   5   5        132.29        110.31         6.37 o                         
  18   5   5         55.42         66.38         6.16 o                         
  19   5   5          5.90          9.67         3.33 o                         
  20   5   5        167.78        151.70         8.09 o                         
  21   5   5         48.22         49.70         5.57 o                         
 -22   6   5        266.53        287.32        16.49 o                         
 -21   6   5        138.17        122.13         9.77 o                         
 -20   6   5        160.78        183.03         9.29 o                         
 -19   6   5         68.38         70.20         6.04 o                         
 -18   6   5         26.88         27.78         3.57 o                         
 -17   6   5         34.61         26.93         3.35 o                         
 -16   6   5          2.95          3.16         2.05 o                         
 -15   6   5        143.80        136.23         5.32 o                         
 -14   6   5         47.66         46.35         3.66 o                         
 -13   6   5         66.03         65.75         4.01 o                         
 -12   6   5          2.47          3.35         1.52 o                         
 -11   6   5         78.09         81.83         2.82 o                         
 -10   6   5       1156.99       1224.92        11.85 o                         
  -9   6   5       1250.70       1233.84        26.90 o                         
  -8   6   5        874.91        928.67         8.65 o                         
  -7   6   5         77.92         84.42         3.28 o                         
  -6   6   5        140.62        143.05         4.34 o                         
  -5   6   5          0.00          2.97         0.78 o                         
  -4   6   5          8.39         12.43         0.93 o                         
  -3   6   5        347.43        421.25         4.86 o                         
  -2   6   5         17.25         13.12         1.70 o                         
  -1   6   5        889.88        963.56        11.61 o                         
   0   6   5        419.19        384.63         5.50 o                         
   1   6   5          0.99          3.92         0.81 o                         
   2   6   5        382.69        343.26         5.30 o                         
   3   6   5         87.20         94.62         3.08 o                         
   4   6   5       1031.44       1079.05         6.86 o                         
   5   6   5        858.77        783.45         8.55 o                         
   6   6   5          5.40          7.09         1.38 o                         
   7   6   5        309.45        304.39         5.49 o                         
   8   6   5        984.63       1034.77         9.62 o                         
   9   6   5         82.20         83.85         4.87 o                         
  10   6   5          7.56          1.06         3.00 o                         
  11   6   5       1680.69       1603.02        17.52 o                         
  12   6   5        200.04        186.83         5.73 o                         
  13   6   5       1448.25       1437.87        16.60 o                         
  14   6   5         92.07         91.74         5.08 o                         
  15   6   5         25.57         33.35         3.83 o                         
  16   6   5        230.10        227.74         7.65 o                         
  17   6   5         33.22         32.84         3.80 o                         
  18   6   5         11.85         24.05         4.43 o                         
  19   6   5         22.98         15.29         4.08 o                         
  20   6   5          7.36         13.36         6.01 o                         
 -22   7   5         15.31          5.82         7.31 o                         
 -21   7   5         35.78         39.74         7.99 o                         
 -20   7   5          5.52          6.79         4.49 o                         
 -19   7   5          2.93          1.10         3.55 o                         
 -18   7   5          6.70          1.35         2.62 o                         
 -17   7   5         33.20         29.26         4.57 o                         
 -16   7   5        298.90        271.32         8.08 o                         
 -15   7   5        214.91        230.95         7.50 o                         
 -14   7   5       1258.88       1228.69        17.97 o                         
 -13   7   5        247.65        247.17         8.08 o                         
 -12   7   5          3.87          0.53         1.11 o                         
 -11   7   5        522.44        571.52        13.11 o                         
 -10   7   5       1666.16       1651.53        12.93 o                         
  -9   7   5        376.11        349.79         5.13 o                         
  -8   7   5        319.91        317.72         5.86 o                         
  -7   7   5         58.69         58.85         2.66 o                         
  -6   7   5        690.83        663.90         6.78 o                         
  -5   7   5       1061.75       1088.79         8.77 o                         
  -4   7   5        363.73        317.73         4.48 o                         
  -3   7   5          2.96         -0.04         1.13 o                         
  -2   7   5         71.50         89.89         3.80 o                         
  -1   7   5         25.28         33.48         2.19 o                         
   0   7   5         99.98         75.17         3.54 o                         
   1   7   5          0.30          0.15         1.27 o                         
   2   7   5        188.47        200.71         4.72 o                         
   3   7   5         18.89         12.07         1.66 o                         
   4   7   5          6.17          5.49         1.18 o                         
   5   7   5        122.49        125.34         2.67 o                         
   6   7   5        451.70        432.28         6.73 o                         
   7   7   5        264.56        271.76         6.17 o                         
   8   7   5       1813.60       1784.86        17.88 o                         
   9   7   5         23.20         19.87         2.70 o                         
  10   7   5        955.21        897.59        15.36 o                         
  11   7   5        475.07        461.58        10.68 o                         
  12   7   5       1086.10       1076.46        15.20 o                         
  13   7   5       1059.91       1095.37        15.75 o                         
  14   7   5        130.41        127.30         5.59 o                         
  15   7   5        270.31        263.12         9.05 o                         
  16   7   5         30.31         32.25         4.09 o                         
  17   7   5         43.85         30.34         4.81 o                         
  18   7   5         21.27         22.80         4.95 o                         
  19   7   5          2.82          3.90         3.64 o                         
  20   7   5          0.12         -1.88         4.08 o                         
 -21   8   5          2.16          2.70         5.51 o                         
 -20   8   5         68.70         55.23         8.03 o                         
 -19   8   5         76.93         88.29         6.80 o                         
 -18   8   5         22.07         13.80         3.35 o                         
 -17   8   5          1.75         -1.25         2.37 o                         
 -16   8   5        325.42        325.53        10.89 o                         
 -15   8   5        694.72        677.22        16.25 o                         
 -14   8   5       1196.16       1152.00        25.55 o                         
 -13   8   5       2386.95       2486.21        23.16 o                         
 -12   8   5        530.69        507.61         9.11 o                         
 -11   8   5        322.25        283.55         6.87 o                         
 -10   8   5        528.13        544.58         9.00 o                         
  -9   8   5        353.57        377.82         7.29 o                         
  -8   8   5        206.38        214.09         5.15 o                         
  -7   8   5        402.82        393.51         7.27 o                         
  -6   8   5        261.91        320.56         5.23 o                         
  -5   8   5         61.13         42.53         2.54 o                         
  -4   8   5         57.31         86.54         3.05 o                         
  -3   8   5          0.42          0.32         1.82 o                         
  -2   8   5        769.55        727.08         8.94 o                         
  -1   8   5        433.54        533.33         6.95 o                         
   0   8   5        285.34        275.75         5.81 o                         
   1   8   5       1148.17       1138.83        14.66 o                         
   2   8   5         58.31         51.63         2.63 o                         
   3   8   5       1123.32       1100.98         7.98 o                         
   4   8   5        117.52        135.53         4.30 o                         
   5   8   5          6.86         10.07         1.75 o                         
   6   8   5       1858.16       1848.00        11.78 o                         
   7   8   5        566.50        621.47         9.49 o                         
   8   8   5         14.47         12.53         2.23 o                         
   9   8   5          0.10         -1.59         1.64 o                         
  10   8   5        323.16        305.37         7.90 o                         
  11   8   5        140.22        130.70         5.55 o                         
  12   8   5          0.42         -1.82         1.84 o                         
  13   8   5          0.78         -1.44         2.34 o                         
  14   8   5        359.43        371.02        10.56 o                         
  15   8   5          0.01          1.61         3.07 o                         
  16   8   5         47.12         43.34         6.19 o                         
  17   8   5          0.67         -2.32         4.03 o                         
  18   8   5         62.55         53.13         6.92 o                         
  19   8   5         15.92         12.72         4.44 o                         
  20   8   5          0.86          2.42         3.81 o                         
 -21   9   5          1.15          7.90         5.97 o                         
 -20   9   5         84.53        101.20         8.47 o                         
 -19   9   5         72.38         91.34         7.90 o                         
 -18   9   5         35.49         41.65         5.34 o                         
 -17   9   5        272.47        225.90         8.17 o                         
 -16   9   5         30.12         32.37         4.37 o                         
 -15   9   5       1033.58        982.42        16.41 o                         
 -14   9   5        226.31        228.04         7.96 o                         
 -13   9   5          0.04         -0.95         1.93 o                         
 -12   9   5          2.84          3.33         2.10 o                         
 -11   9   5        915.20        889.64        12.35 o                         
 -10   9   5        524.29        456.20         8.70 o                         
  -9   9   5         43.04         42.63         3.13 o                         
  -8   9   5        373.71        381.67         8.77 o                         
  -7   9   5        131.55        121.74         3.48 o                         
  -6   9   5          0.51          0.64         1.21 o                         
  -5   9   5         20.75         23.30         3.10 o                         
  -4   9   5         86.66         91.63         3.16 o                         
  -3   9   5        211.14        178.96         6.78 o                         
  -2   9   5       1126.47       1112.32        14.94 o                         
  -1   9   5        436.21        406.62         7.25 o                         
   0   9   5        164.10        207.46         4.98 o                         
   1   9   5        234.62        233.14         6.99 o                         
   2   9   5        680.20        649.77         8.83 o                         
   3   9   5        273.25        256.14         3.88 o                         
   4   9   5        127.17        157.68         3.33 o                         
   5   9   5        567.41        541.61         9.36 o                         
   6   9   5         42.55         44.16         2.72 o                         
   7   9   5        446.53        390.14         9.70 o                         
   8   9   5         10.19          9.67         2.09 o                         
   9   9   5         37.07         41.38         3.48 o                         
  10   9   5         75.89         81.24         4.35 o                         
  11   9   5        354.40        306.69         8.20 o                         
  12   9   5         11.72         13.29         2.61 o                         
  13   9   5        130.07        109.32         5.23 o                         
  14   9   5         15.72          7.42         3.73 o                         
  15   9   5         29.58         44.56         6.72 o                         
  16   9   5          9.92          7.07         3.88 o                         
  17   9   5        172.46        165.06         9.79 o                         
  18   9   5         23.00         18.34         4.50 o                         
  19   9   5         26.03         29.39         5.79 o                         
 -21  10   5          5.44          5.39         6.04 o                         
 -20  10   5         44.73         85.16        12.65 o                         
 -19  10   5         29.25         26.38         4.39 o                         
 -18  10   5        198.24        192.78         8.23 o                         
 -17  10   5         18.59         11.79         3.39 o                         
 -16  10   5         24.13         19.20         4.25 o                         
 -15  10   5          5.71          0.69         2.75 o                         
 -14  10   5        219.04        250.51        10.68 o                         
 -13  10   5       1478.41       1463.97        16.90 o                         
 -12  10   5       1180.52       1171.22        16.21 o                         
 -11  10   5        341.24        368.65         8.55 o                         
 -10  10   5          0.07         -0.53         1.49 o                         
  -9  10   5        368.11        360.52         8.00 o                         
  -8  10   5        146.56        131.82         3.06 o                         
  -7  10   5          0.16          0.74         1.25 o                         
  -6  10   5        123.12        126.85         3.05 o                         
  -5  10   5        679.30        737.79        12.15 o                         
  -4  10   5         98.70         82.97         3.09 o                         
  -3  10   5        852.89        889.78         9.87 o                         
  -2  10   5         17.02         27.70         2.86 o                         
  -1  10   5          2.32          1.97         1.72 o                         
   0  10   5        258.94        263.76         5.40 o                         
   1  10   5         27.25         27.83         2.59 o                         
   2  10   5         29.20         30.08         3.21 o                         
   3  10   5        103.45        100.97         4.28 o                         
   4  10   5         78.50         66.77         2.59 o                         
   5  10   5        287.94        284.95         5.41 o                         
   6  10   5        364.02        407.22         7.76 o                         
   7  10   5         84.69         86.84         3.87 o                         
   8  10   5         60.57         66.90         2.63 o                         
   9  10   5        168.11        173.58         5.37 o                         
  10  10   5        188.96        201.42         9.00 o                         
  11  10   5        163.55        138.85         7.09 o                         
  12  10   5        134.65        131.84         6.63 o                         
  13  10   5         53.07         53.84         5.46 o                         
  14  10   5        230.71        220.48         9.32 o                         
  15  10   5          5.17          6.02         3.09 o                         
  16  10   5         65.29         72.04         6.62 o                         
  17  10   5         31.75         33.69         6.80 o                         
  18  10   5          1.20         -0.64         3.55 o                         
  19  10   5         32.19         28.30         5.92 o                         
 -20  11   5         16.09         10.23         5.14 o                         
 -19  11   5        303.86        349.06        10.55 o                         
 -18  11   5         83.88         71.47         6.57 o                         
 -17  11   5          0.01          0.10         2.86 o                         
 -16  11   5         73.29         67.78         5.38 o                         
 -15  11   5          6.29          9.92         3.67 o                         
 -14  11   5        896.85        846.38        15.06 o                         
 -13  11   5         44.76         41.79         3.74 o                         
 -12  11   5          0.03          2.14         2.48 o                         
 -11  11   5        503.85        484.76        13.61 o                         
 -10  11   5          1.86          5.54         2.49 o                         
  -9  11   5         52.56         63.73         3.17 o                         
  -8  11   5        204.97        226.05         6.48 o                         
  -7  11   5        655.31        627.61         9.10 o                         
  -6  11   5        100.79        106.95         3.97 o                         
  -5  11   5        437.36        434.76         5.29 o                         
  -4  11   5        359.99        301.47         6.32 o                         
  -3  11   5       1120.38       1151.11        13.66 o                         
  -2  11   5        316.16        314.10         7.49 o                         
  -1  11   5          8.22          9.63         2.29 o                         
   0  11   5       1294.58       1187.32        12.88 o                         
   1  11   5         17.86         29.91         2.12 o                         
   2  11   5       1309.71       1294.20        14.91 o                         
   3  11   5        260.91        246.07         6.90 o                         
   4  11   5         15.53         10.96         1.80 o                         
   5  11   5        230.36        219.91         5.99 o                         
   6  11   5        568.83        516.03         9.21 o                         
   7  11   5         58.88         50.45         3.57 o                         
   8  11   5        503.87        467.63         9.02 o                         
   9  11   5        488.01        492.99        12.10 o                         
  10  11   5        150.48        153.31         8.28 o                         
  11  11   5         32.72         32.01         5.06 o                         
  12  11   5         76.47         79.73         6.84 o                         
  13  11   5         25.63         31.56         6.15 o                         
  14  11   5         17.48         18.22         4.07 o                         
  15  11   5          2.81          6.71         3.36 o                         
  16  11   5          0.24         -3.14         3.14 o                         
  17  11   5         73.36         94.32         8.39 o                         
  18  11   5         14.04          8.67         5.06 o                         
 -19  12   5          3.20         11.33         3.70 o                         
 -18  12   5         71.22         57.00         5.67 o                         
 -17  12   5        259.71        254.33         9.02 o                         
 -16  12   5          4.53          2.61         3.13 o                         
 -15  12   5        581.55        554.07        14.06 o                         
 -14  12   5         66.17         62.07         5.91 o                         
 -13  12   5         94.48        107.69         6.94 o                         
 -12  12   5        708.05        708.57        12.70 o                         
 -11  12   5        216.55        229.27         7.06 o                         
 -10  12   5         12.99         10.69         2.48 o                         
  -9  12   5        979.05        974.24        15.57 o                         
  -8  12   5        657.17        677.22         9.40 o                         
  -7  12   5         32.67         19.56         2.56 o                         
  -6  12   5        147.99        137.05         4.16 o                         
  -5  12   5         65.90         80.62         3.45 o                         
  -4  12   5          1.04          1.15         1.55 o                         
  -3  12   5         49.53         45.33         3.33 o                         
  -2  12   5          0.11          0.87         1.10 o                         
  -1  12   5        843.25        899.72        16.59 o                         
   0  12   5         19.15         12.53         1.57 o                         
   1  12   5        284.39        248.67         7.00 o                         
   2  12   5         35.66         28.47         3.25 o                         
   3  12   5        750.93        793.32        12.42 o                         
   4  12   5          2.54          0.38         1.17 o                         
   5  12   5         51.85         42.82         2.90 o                         
   6  12   5       1542.92       1517.46        16.44 o                         
   7  12   5         36.71         41.63         3.51 o                         
   8  12   5         21.30         23.50         2.87 o                         
   9  12   5        301.81        305.16         9.97 o                         
  10  12   5       1119.94       1054.87        19.87 o                         
  11  12   5        177.32        195.53        10.71 o                         
  12  12   5         11.13         18.95         4.71 o                         
  13  12   5         57.43         62.41         5.49 o                         
  14  12   5         18.93          8.32         3.94 o                         
  15  12   5          3.71          3.10         3.54 o                         
  16  12   5          0.89         -0.58         3.47 o                         
  17  12   5         87.00         99.52         7.54 o                         
  18  12   5          2.63         -4.22         4.22 o                         
 -19  13   5         12.10          7.39         3.69 o                         
 -18  13   5         77.24         63.83         5.60 o                         
 -17  13   5          0.68          1.44         3.22 o                         
 -16  13   5         21.26         24.04         4.78 o                         
 -15  13   5         15.39         16.81         4.82 o                         
 -14  13   5         59.54         49.48         5.61 o                         
 -13  13   5          7.56          8.99         4.22 o                         
 -12  13   5         19.61         20.59         3.52 o                         
 -11  13   5          2.83          0.98         2.19 o                         
 -10  13   5          2.05          3.11         2.38 o                         
  -9  13   5        227.64        239.11         8.46 o                         
  -8  13   5        593.30        617.72        11.18 o                         
  -7  13   5       1253.65       1362.09        17.20 o                         
  -6  13   5        650.79        654.83         9.97 o                         
  -5  13   5         58.86         65.16         3.66 o                         
  -4  13   5         72.19         62.26         3.75 o                         
  -3  13   5       1148.30       1092.03        17.68 o                         
  -2  13   5        149.71        135.61         4.32 o                         
  -1  13   5        206.38        207.51         7.92 o                         
   0  13   5        532.96        548.18        15.64 o                         
   1  13   5        148.92        160.12         6.63 o                         
   2  13   5        860.78        852.31        13.05 o                         
   3  13   5        385.49        403.38         9.96 o                         
   4  13   5        558.24        588.84        12.31 o                         
   5  13   5         91.50         80.45         3.86 o                         
   6  13   5         51.83         48.45         4.09 o                         
   7  13   5         77.73         88.57         4.78 o                         
   8  13   5         17.95         22.88         3.59 o                         
   9  13   5         27.94         27.97         5.81 o                         
  10  13   5          1.58          3.58         4.58 o                         
  11  13   5         42.84         42.95         6.38 o                         
  12  13   5        110.51        104.83         7.09 o                         
  13  13   5        196.57        182.46         9.02 o                         
  14  13   5          2.08          3.51         3.45 o                         
  15  13   5         13.70         19.28         4.38 o                         
  16  13   5         15.26         17.24         4.53 o                         
  17  13   5         83.79         86.28         7.67 o                         
 -18  14   5          0.84         -3.00         3.00 o                         
 -17  14   5          6.59          6.89         3.53 o                         
 -16  14   5         26.17         35.88         5.16 o                         
 -15  14   5         23.29         17.06         4.56 o                         
 -14  14   5         21.78         20.94         4.19 o                         
 -13  14   5          0.90         -0.43         3.79 o                         
 -12  14   5        251.15        233.40         9.89 o                         
 -11  14   5       1065.47       1028.21        18.89 o                         
 -10  14   5         36.25         32.83         4.06 o                         
  -9  14   5        260.13        278.13         8.18 o                         
  -8  14   5        854.43        798.48        13.08 o                         
  -7  14   5       2101.87       2013.15        20.31 o                         
  -6  14   5        238.44        244.64         6.67 o                         
  -5  14   5          0.02          0.53         1.65 o                         
  -4  14   5        150.86        145.69         6.92 o                         
  -3  14   5       1474.90       1344.80        22.63 o                         
  -2  14   5          8.84         14.85         5.06 o                         
  -1  14   5        260.93        235.16        11.56 o                         
   0  14   5        147.81        157.40         7.38 o                         
   1  14   5        148.22        148.87         6.57 o                         
   2  14   5          7.86         11.91         2.92 o                         
   3  14   5         14.95         16.19         3.41 o                         
   4  14   5         15.90         13.26         3.39 o                         
   5  14   5         79.25         73.16         5.48 o                         
   6  14   5          5.42          8.64         2.73 o                         
   7  14   5        230.38        238.53         7.05 o                         
   8  14   5         65.86         78.01         7.32 o                         
   9  14   5         39.49         43.80         5.88 o                         
  10  14   5         39.86         58.24         8.60 o                         
  11  14   5         93.44        104.47         9.09 o                         
  12  14   5         77.92         63.09         6.58 o                         
  13  14   5         31.59         31.08         4.79 o                         
  14  14   5          3.94         -2.73         3.13 o                         
  15  14   5         67.72         79.86         7.28 o                         
  16  14   5          8.23         16.86         4.33 o                         
 -17  15   5         26.72         15.35         4.97 o                         
 -16  15   5          6.74          3.15         3.76 o                         
 -15  15   5         14.13         14.71         4.33 o                         
 -14  15   5          6.08          1.65         4.29 o                         
 -13  15   5         14.14         13.52         4.76 o                         
 -12  15   5        201.09        173.64        10.04 o                         
 -11  15   5        181.68        163.58         8.68 o                         
 -10  15   5        106.29         89.85         5.71 o                         
  -9  15   5          2.29         -0.89         2.65 o                         
  -8  15   5        268.77        256.47         8.65 o                         
  -7  15   5        403.19        451.70        11.09 o                         
  -6  15   5        277.32        282.44         9.50 o                         
  -5  15   5         44.46         46.59         4.50 o                         
  -4  15   5         23.77         16.67         3.96 o                         
  -3  15   5         29.71         33.80         4.75 o                         
  -2  15   5        144.29        163.07        10.25 o                         
  -1  15   5        200.25        190.27         7.18 o                         
   0  15   5        201.67        178.64        10.71 o                         
   1  15   5        153.40        134.78         9.97 o                         
   2  15   5        762.89        771.41        14.38 o                         
   3  15   5        221.21        226.70         7.65 o                         
   4  15   5          1.88          0.57         2.35 o                         
   5  15   5        169.34        162.44         7.36 o                         
   6  15   5          1.07          0.56         1.97 o                         
   7  15   5        118.76        116.84         5.41 o                         
   8  15   5         16.15         12.73         3.84 o                         
   9  15   5        170.05        168.99        12.31 o                         
  10  15   5         19.85         19.83         4.70 o                         
  11  15   5        103.47         84.39         7.48 o                         
  12  15   5        138.76        118.08         7.76 o                         
  13  15   5        120.02        136.31         9.09 o                         
  14  15   5         23.50         20.58         5.32 o                         
  15  15   5         13.66         12.60         4.47 o                         
  16  15   5          2.47         -0.59         3.74 o                         
 -16  16   5          5.04          8.62         4.00 o                         
 -15  16   5          0.61         -1.32         3.20 o                         
 -14  16   5         21.11         15.47         4.81 o                         
 -13  16   5         44.73         33.75         5.48 o                         
 -12  16   5         18.29         11.61         5.54 o                         
 -11  16   5         71.89         55.68         6.95 o                         
 -10  16   5         32.26         36.90         4.75 o                         
  -9  16   5          1.05          1.89         2.89 o                         
  -8  16   5        125.14        109.84         6.83 o                         
  -7  16   5        130.88        145.41         7.53 o                         
  -6  16   5        102.19        121.15         6.38 o                         
  -5  16   5          5.00          0.95         2.87 o                         
  -4  16   5        232.10        225.86         9.36 o                         
  -3  16   5        392.65        407.29        25.23 o                         
  -2  16   5         38.50         53.31         6.34 o                         
  -1  16   5        197.87        207.39         8.77 o                         
   0  16   5        456.56        434.25        13.93 o                         
   1  16   5          0.62         -1.32         3.91 o                         
   2  16   5        361.31        356.78        11.44 o                         
   3  16   5        598.21        593.38        14.42 o                         
   4  16   5        124.48        138.37         7.14 o                         
   5  16   5          2.17          0.88         2.65 o                         
   6  16   5         28.33         27.92         3.38 o                         
   7  16   5         14.07          7.25         3.28 o                         
   8  16   5          0.00         -0.84         2.73 o                         
   9  16   5        130.12        145.62        11.55 o                         
  10  16   5         70.51         68.05         7.81 o                         
  11  16   5         35.08         24.54         6.13 o                         
  12  16   5        232.92        217.03        10.69 o                         
  13  16   5         13.18         14.34         4.48 o                         
  14  16   5         29.17         34.03         5.75 o                         
  15  16   5        100.30         99.60         8.69 o                         
 -15  17   5          7.54         14.66         4.18 o                         
 -14  17   5         13.26         16.54         4.59 o                         
 -13  17   5         18.49         28.70         5.48 o                         
 -12  17   5         20.22         14.46         4.14 o                         
 -11  17   5         47.00         48.96         7.08 o                         
 -10  17   5        162.81        149.58        11.22 o                         
  -9  17   5        294.91        267.84         9.33 o                         
  -8  17   5          1.37          0.08         2.72 o                         
  -7  17   5        225.11        245.03        10.42 o                         
  -6  17   5          2.48          4.06         3.26 o                         
  -5  17   5         26.80         17.69         4.72 o                         
  -4  17   5        363.35        338.59        13.68 o                         
  -3  17   5        522.18        462.68        16.92 o                         
  -2  17   5          0.24          1.40         3.68 o                         
  -1  17   5         21.96         26.97         4.80 o                         
   0  17   5        363.91        343.37        13.09 o                         
   1  17   5        140.28        152.31         8.26 o                         
   2  17   5        794.82        802.32        17.16 o                         
   3  17   5        746.14        737.02        15.07 o                         
   4  17   5        128.97        135.29         7.15 o                         
   5  17   5          1.56          2.88         2.97 o                         
   6  17   5          0.93         -1.64         2.48 o                         
   7  17   5         77.64         76.02         6.56 o                         
   8  17   5         10.23          6.43         3.74 o                         
   9  17   5          6.28          3.52         3.50 o                         
  10  17   5         43.38         22.67         6.82 o                         
  11  17   5          2.97          0.73         4.56 o                         
  12  17   5         30.94         28.54         6.58 o                         
  13  17   5         27.43         21.85         6.40 o                         
  14  17   5        147.46        143.10         9.93 o                         
 -14  18   5          1.38         -2.87         3.54 o                         
 -13  18   5        128.43        119.52         8.08 o                         
 -12  18   5          1.80          8.54         4.09 o                         
 -11  18   5          6.72          8.18         3.99 o                         
 -10  18   5         88.32         97.14         7.73 o                         
  -9  18   5          6.40         10.72         4.86 o                         
  -8  18   5         11.06          1.06         3.98 o                         
  -7  18   5          0.84          2.15         3.38 o
[truncated: 218,298 more chars]
