# Supplementary material for: Crystal structures of 3,4,5-tri­phenyl­toluene and 3,4,5-tri­phenyl­benzyl bromide
Source: Acta Crystallogr E Crystallogr Commun. 2025 Jul 31;81(Pt 8):776–81. doi: 10.1107/S2056989025006462 (PMC12326495; doi:10.1107/S2056989025006462)
Supplement: Supplementary file 4 [file e-81-00776-2sup4.hkl]

data_2
#gfc2520_01_V2_FO                                                           
_shelx_title ' GFc2520_01_V2_FO.res in P-1'                                     
_shelx_refln_list_code          4                                               
_shelx_F_calc_maximum      125.00                                               
_exptl_crystal_F_000       408.00                                               
_reflns_d_resolution_high  0.7571                                               
                                                                                
loop_                                                                           
 _space_group_symop_operation_xyz                                               
 'x, y, z'                                                                      
 '-x, -y, -z'                                                                   
                                                                                
_cell_length_a    10.0859                                                       
_cell_length_b    10.2444                                                       
_cell_length_c    11.3564                                                       
_cell_angle_alpha  65.309                                                       
_cell_angle_beta   76.095                                                       
_cell_angle_gamma  66.367                                                       
                                                                                
_shelx_F_squared_multiplier     1.000                                           
                                                                                
loop_                                                                           
 _refln_index_h                                                                 
 _refln_index_k                                                                 
 _refln_index_l                                                                 
 _refln_F_squared_calc                                                          
 _refln_F_squared_meas                                                          
 _refln_F_squared_sigma                                                         
 _refln_observed_status                                                         
   2   0   0         52.76         57.76         2.42 o                         
   3   0   0       6144.80       6224.72       158.96 o                         
   4   0   0        101.06        129.05         2.09 o                         
   5   0   0        134.87        121.67         2.46 o                         
   6   0   0        355.32        355.88         5.99 o                         
   7   0   0        504.25        509.81         4.13 o                         
   8   0   0       1399.32       1377.99        14.01 o                         
   9   0   0        242.25        242.38         3.99 o                         
  10   0   0        378.06        381.10         3.53 o                         
  11   0   0        197.16        206.13         3.33 o                         
  12   0   0        143.75        149.01         2.09 o                         
 -11   1   0          1.40          1.47         2.20 o                         
 -10   1   0         82.66         83.82         2.18 o                         
  -9   1   0        108.57        107.83         3.91 o                         
  -8   1   0        299.60        299.24         2.87 o                         
  -7   1   0        296.47        281.72         2.64 o                         
  -6   1   0        720.79        702.42         3.70 o                         
  -5   1   0       1773.52       1801.47        18.53 o                         
  -4   1   0        196.20        211.82         2.97 o                         
  -3   1   0        223.86        221.24         2.36 o                         
  -2   1   0       5720.39       5972.25        46.30 o                         
  -1   1   0        351.71        376.85         2.97 o                         
   2   1   0       8128.31       7736.95       176.62 o                         
   3   1   0         28.06         28.51         2.17 o                         
   4   1   0       2149.88       2113.12        33.07 o                         
   5   1   0       2608.08       2561.45        14.00 o                         
   6   1   0        427.53        400.21         3.02 o                         
   7   1   0       1452.38       1426.22         5.81 o                         
   8   1   0        421.20        403.06         4.92 o                         
   9   1   0          0.36         -2.79         1.86 o                         
  10   1   0         30.28         36.50         2.82 o                         
  11   1   0         48.55         48.29         2.61 o                         
  12   1   0         59.58         61.72         2.77 o                         
 -11   2   0         24.22         21.18         4.12 o                         
 -10   2   0          5.57          4.21         2.72 o                         
  -9   2   0         57.78         50.54         3.65 o                         
  -8   2   0         35.34         35.27         5.32 o                         
  -7   2   0        635.74        618.09         3.05 o                         
  -6   2   0        152.18        141.33         2.64 o                         
  -5   2   0        347.14        322.61         4.09 o                         
  -4   2   0       1870.35       1914.14        35.00 o                         
  -3   2   0         15.86         19.95         1.92 o                         
  -2   2   0       4286.55       4336.99        17.37 o                         
  -1   2   0      11121.70      11125.67       107.55 o                         
   0   2   0         25.11         25.68         2.31 o                         
   1   2   0       3112.43       3299.52        35.38 o                         
   2   2   0        537.64        571.14         6.70 o                         
   3   2   0        185.11        197.17         2.76 o                         
   4   2   0       1792.45       1991.58        26.69 o                         
   5   2   0        257.40        306.55         3.29 o                         
   6   2   0       1478.14       1432.69        14.50 o                         
   7   2   0       1426.25       1410.09        21.58 o                         
   8   2   0        877.72        850.44         7.09 o                         
   9   2   0        278.51        266.25         2.59 o                         
  10   2   0        303.89        296.35         3.08 o                         
  11   2   0         31.59         31.74         1.98 o                         
  12   2   0         57.34         47.01         2.00 o                         
 -10   3   0        257.69        259.20         4.99 o                         
  -9   3   0        137.04        138.48         3.62 o                         
  -8   3   0        107.86        112.98         4.42 o                         
  -7   3   0        571.35        570.51         4.88 o                         
  -6   3   0        123.60        129.51         3.04 o                         
  -5   3   0         50.33         57.28         2.20 o                         
  -4   3   0          5.29         11.60         1.79 o                         
  -3   3   0        139.29        161.60         2.00 o                         
  -2   3   0       1003.35       1010.50         5.51 o                         
  -1   3   0       5253.61       5262.32        60.44 o                         
   0   3   0       2099.06       2033.41        52.05 o                         
   1   3   0       4842.20       4834.20        52.52 o                         
   2   3   0       3244.60       3275.12        23.10 o                         
   3   3   0       1710.33       1685.18        15.40 o                         
   4   3   0        856.86        797.18         8.60 o                         
   5   3   0       1255.92       1229.28        15.71 o                         
   6   3   0        128.46         96.91         3.80 o                         
   7   3   0          3.45          3.90         2.30 o                         
   8   3   0        220.82        224.68         2.37 o                         
   9   3   0        395.40        411.99         6.03 o                         
  10   3   0        301.65        312.71         4.29 o                         
  11   3   0        263.71        262.26         3.38 o                         
  12   3   0        245.15        249.90         7.34 o                         
 -10   4   0          0.36         -2.75         2.48 o                         
  -9   4   0         19.08         20.84         4.85 o                         
  -8   4   0         61.08         69.97         4.22 o                         
  -7   4   0         49.69         50.07         2.73 o                         
  -6   4   0        158.67        160.48         3.59 o                         
  -5   4   0        353.41        363.59         2.51 o                         
  -4   4   0         95.31         89.84         1.94 o                         
  -3   4   0       1697.26       1711.70        10.06 o                         
  -2   4   0       1218.45       1246.65        10.94 o                         
  -1   4   0        153.05        186.25         2.39 o                         
   0   4   0       1084.80       1180.55        13.70 o                         
   1   4   0        740.40        814.87        18.75 o                         
   2   4   0        624.82        620.93         6.82 o                         
   3   4   0        225.03        208.21         2.82 o                         
   4   4   0        976.70        995.96         6.18 o                         
   5   4   0        560.82        515.79         5.02 o                         
   6   4   0       1504.62       1453.47        15.53 o                         
   7   4   0       2047.10       2027.61        21.82 o                         
   8   4   0        716.37        692.88         4.08 o                         
   9   4   0          9.41         15.17         3.15 o                         
  10   4   0         91.64         94.60         2.33 o                         
  11   4   0          0.53         -1.20         4.16 o                         
  12   4   0          7.74          7.11         3.60 o                         
  -9   5   0         18.35         11.61         2.43 o                         
  -8   5   0         10.76          7.34         2.46 o                         
  -7   5   0          0.76         -3.56         2.45 o                         
  -6   5   0         39.31         42.25         2.25 o                         
  -5   5   0          8.49          8.08         1.93 o                         
  -4   5   0         28.01         29.42         1.94 o                         
  -3   5   0       1953.27       1990.35        20.46 o                         
  -2   5   0        512.79        494.51         2.72 o                         
  -1   5   0        147.35        139.38         4.72 o                         
   0   5   0       1047.72       1065.09         8.58 o                         
   1   5   0        215.89        179.19         2.80 o                         
   2   5   0        802.58        834.50         7.96 o                         
   3   5   0        190.82        184.22         2.64 o                         
   4   5   0          0.21          0.76         1.94 o                         
   5   5   0         67.76         71.11         2.18 o                         
   6   5   0        119.80        135.32         2.44 o                         
   7   5   0        344.19        331.06         4.81 o                         
   8   5   0        546.21        518.78         8.88 o                         
   9   5   0        649.01        634.55        10.82 o                         
  10   5   0        275.08        275.66        10.87 o                         
  11   5   0        246.08        245.72         7.33 o                         
  12   5   0         89.34         84.92         2.80 o                         
  -8   6   0         50.16         46.30        10.63 o                         
  -7   6   0         29.07         30.26         2.39 o                         
  -6   6   0         11.08         13.01         2.44 o                         
  -5   6   0         40.45         42.06         1.93 o                         
  -4   6   0        753.28        741.25         7.08 o                         
  -3   6   0        155.44        147.19         2.75 o                         
  -2   6   0          0.13         -0.40         2.40 o                         
  -1   6   0        110.93        106.02         2.68 o                         
   0   6   0        515.16        512.15         7.25 o                         
   1   6   0        474.72        489.95         6.46 o                         
   2   6   0        249.39        209.58         2.81 o                         
   3   6   0        440.54        428.94        12.79 o                         
   4   6   0       1175.38       1156.80         9.56 o                         
   5   6   0        298.46        300.12         3.20 o                         
   6   6   0       1114.86       1111.05        10.23 o                         
   7   6   0         31.24         33.56         2.40 o                         
   8   6   0          3.32          0.26         2.40 o                         
   9   6   0         51.19         44.93         2.44 o                         
  10   6   0          6.40         14.77         3.63 o                         
  11   6   0        103.10         99.94         4.78 o                         
  12   6   0         50.85         46.01         7.69 o                         
  -7   7   0         19.52         15.72         2.47 o                         
  -6   7   0          7.15          6.86         2.25 o                         
  -5   7   0         35.37         40.59         2.83 o                         
  -4   7   0        920.10        922.59        11.51 o                         
  -3   7   0          2.91          1.42         2.75 o                         
  -2   7   0         76.11         76.32         2.52 o                         
  -1   7   0         58.79         62.35         3.22 o                         
   0   7   0        120.49        123.49         4.91 o                         
   1   7   0         13.53         14.98         2.44 o                         
   2   7   0          0.10         -2.09         2.03 o                         
   3   7   0         64.94         67.98         2.35 o                         
   4   7   0        623.85        601.04        12.41 o                         
   5   7   0         49.71         41.36         2.33 o                         
   6   7   0        380.52        365.04         8.53 o                         
   7   7   0        679.76        687.77        10.71 o                         
   8   7   0        200.33        197.98         4.27 o                         
   9   7   0        203.29        216.05         2.80 o                         
  10   7   0        176.49        181.64         2.72 o                         
  11   7   0          1.59          0.45         4.11 o                         
  12   7   0         23.58         25.89         2.82 o                         
  -6   8   0         85.46         77.20         4.21 o                         
  -5   8   0         17.14         17.72         2.19 o                         
  -4   8   0         18.14         27.01         3.33 o                         
  -3   8   0         67.30         64.38         4.22 o                         
  -2   8   0         95.52        100.87         3.14 o                         
  -1   8   0         73.99         81.86         2.78 o                         
   0   8   0        112.11        100.55         2.93 o                         
   1   8   0         45.07         50.18         2.68 o                         
   2   8   0        412.95        394.77         4.18 o                         
   3   8   0        160.52        172.65         3.48 o                         
   4   8   0        276.28        282.90         4.57 o                         
   5   8   0         16.27         16.97         2.38 o                         
   6   8   0         40.68         41.84         2.42 o                         
   7   8   0         45.13         43.51         2.27 o                         
   8   8   0         31.42         30.31         2.42 o                         
   9   8   0        308.26        300.23         4.37 o                         
  10   8   0         28.43         35.28         3.31 o                         
  11   8   0        167.39        162.54         3.10 o                         
  12   8   0        307.26        309.41         7.06 o                         
  -5   9   0         61.14         62.24         2.62 o                         
  -4   9   0          0.73         -2.75         3.73 o                         
  -3   9   0          0.48          1.10         2.29 o                         
  -2   9   0         15.29          7.98         2.19 o                         
  -1   9   0          6.87          3.52         2.25 o                         
   0   9   0         10.51          2.12         2.45 o                         
   1   9   0         45.14         43.57         3.43 o                         
   2   9   0         92.64         84.09         2.53 o                         
   3   9   0         50.50         54.98         3.04 o                         
   4   9   0        199.36        199.98         6.80 o                         
   5   9   0         94.18        100.66         2.86 o                         
   6   9   0        141.22        147.16         3.18 o                         
   7   9   0         37.21         40.90         2.71 o                         
   8   9   0         27.54         27.83         2.77 o                         
   9   9   0         99.82         97.97         9.19 o                         
  10   9   0          0.98         -3.42         2.28 o                         
  11   9   0         34.17         32.14         2.37 o                         
  -3  10   0        114.56        101.76        16.72 o                         
  -2  10   0          3.76          4.62         3.21 o                         
  -1  10   0          6.14          3.08         4.54 o                         
   0  10   0         33.70         38.59         2.52 o                         
   1  10   0          7.00         12.90         4.10 o                         
   2  10   0         12.05          8.83         2.68 o                         
   3  10   0         54.44         62.78         2.36 o                         
   4  10   0         53.89         53.16         3.69 o                         
   5  10   0        199.09        192.28         6.38 o                         
   6  10   0          0.76         -1.24         3.22 o                         
   7  10   0         75.43         69.57         2.76 o                         
   8  10   0         83.42         80.54         2.93 o                         
   9  10   0          1.72          5.05         2.15 o                         
  10  10   0         86.46         95.69         2.52 o                         
  -1  11   0          8.92          9.40         2.81 o                         
   0  11   0          2.17          7.61         3.58 o                         
   1  11   0         10.59         16.20         2.53 o                         
   2  11   0        113.06        110.40         6.06 o                         
   3  11   0         59.75         56.50         6.96 o                         
   4  11   0         68.61         72.10         2.95 o                         
   5  11   0          0.31          4.42         3.25 o                         
   6  11   0          0.68         -0.71         2.89 o                         
   7  11   0         11.57         15.89         2.71 o                         
   8  11   0          0.18         -2.42         2.70 o                         
   9  11   0          0.54         -1.56         2.39 o                         
   2  12   0        140.16        150.91         7.10 o                         
   3  12   0         46.81         45.92         3.39 o                         
   4  12   0         51.16         49.81         3.40 o                         
   5  12   0          1.21         -0.72         2.25 o                         
   6  12   0         11.09         13.05         2.13 o                         
  -8 -11   1         14.31         16.00         3.49 o                         
  -7 -11   1          0.16         -1.27         5.12 o                         
  -6 -11   1         16.56         17.50         2.48 o                         
  -5 -11   1         43.16         50.25         3.90 o                         
  -4 -11   1         72.89         84.58         3.75 o                         
  -3 -11   1          1.10          0.03         3.10 o                         
  -2 -11   1          0.29         -2.97         2.45 o                         
  -1 -11   1         11.39         22.53         4.60 o                         
   0 -11   1          0.22          2.99         2.25 o                         
  -9 -10   1        107.62        112.80         3.14 o                         
  -8 -10   1         88.15         91.16         4.05 o                         
  -7 -10   1         52.73         46.58         3.45 o                         
  -6 -10   1         43.13         41.45         2.36 o                         
  -5 -10   1        101.85        100.70         2.88 o                         
  -4 -10   1          1.50         -1.39         2.43 o                         
  -3 -10   1         24.54         28.38         2.10 o                         
  -2 -10   1          5.89          3.65         2.79 o                         
  -1 -10   1          5.53          4.02         2.77 o                         
   0 -10   1          2.05          0.72         2.89 o                         
   1 -10   1         59.57         68.01         4.44 o                         
   2 -10   1          7.55          4.99         2.34 o                         
 -10  -9   1        226.89        224.05         4.77 o                         
  -9  -9   1         47.44         54.13         3.31 o                         
  -8  -9   1          0.74          1.06         2.11 o                         
  -7  -9   1         10.15         11.39         2.03 o                         
  -6  -9   1         97.29         97.00         2.98 o                         
  -5  -9   1          4.11          5.08         2.27 o                         
  -4  -9   1         17.35         20.66         2.49 o                         
  -3  -9   1        212.94        215.17         5.60 o                         
  -2  -9   1        175.37        169.76         2.41 o                         
  -1  -9   1          1.44          1.43         3.17 o                         
   0  -9   1        111.31        104.21         2.80 o                         
   1  -9   1          9.13         10.42         2.40 o                         
   2  -9   1          0.25         -1.12         2.51 o                         
   3  -9   1          7.78          3.56         2.76 o                         
   4  -9   1         11.36          2.32         2.35 o                         
 -11  -8   1        170.49        175.31         8.36 o                         
 -10  -8   1        139.14        146.26         3.97 o                         
  -9  -8   1        112.67        116.00         3.48 o                         
  -8  -8   1        399.83        401.95         5.33 o                         
  -7  -8   1          4.47          4.25         2.34 o                         
  -6  -8   1         76.97         74.99         2.19 o                         
  -5  -8   1          0.62          0.39         2.49 o                         
  -4  -8   1          0.36          2.85         2.50 o                         
  -3  -8   1          4.16          1.08         2.52 o                         
  -2  -8   1         23.31         25.08         2.50 o                         
  -1  -8   1        114.58        127.76         4.42 o                         
   0  -8   1        163.67        161.44         6.03 o                         
   1  -8   1        119.65        120.30         2.95 o                         
   2  -8   1         55.47         51.91         3.38 o                         
   3  -8   1         12.13         14.00         3.37 o                         
   4  -8   1          2.10          3.68         3.64 o                         
   5  -8   1          6.54          5.43         3.83 o                         
   6  -8   1         94.50         80.85         4.98 o                         
 -12  -7   1         69.25         72.03         4.78 o                         
 -11  -7   1         35.13         33.82         2.79 o                         
 -10  -7   1         42.22         47.41         2.48 o                         
  -9  -7   1        231.34        239.19         6.66 o                         
  -8  -7   1         11.06          9.82         1.87 o                         
  -7  -7   1        201.38        196.18         3.77 o                         
  -6  -7   1        878.44        865.84         6.41 o                         
  -5  -7   1         88.40         88.45         2.37 o                         
  -4  -7   1       2118.07       2084.08        35.43 o                         
  -3  -7   1        183.47        180.70         3.51 o                         
  -2  -7   1          2.68          2.14         2.23 o                         
  -1  -7   1        178.73        171.57         4.45 o                         
   0  -7   1          9.00         12.80         2.22 o                         
   1  -7   1          2.59          1.34         2.08 o                         
   2  -7   1         18.24         25.15         3.31 o                         
   3  -7   1         41.78         45.50         2.70 o                         
   4  -7   1         51.75         56.54         2.07 o                         
   5  -7   1          4.71          9.52         2.93 o                         
   6  -7   1         78.46         76.04         6.57 o                         
   7  -7   1          8.30         12.27         3.01 o                         
 -12  -6   1        134.35        134.50         7.17 o                         
 -11  -6   1        240.45        241.24         3.47 o                         
 -10  -6   1        170.63        172.36         2.33 o                         
  -9  -6   1        218.05        232.75         5.97 o                         
  -8  -6   1         94.24         88.65         2.19 o                         
  -7  -6   1         85.46         81.25         3.04 o                         
  -6  -6   1         67.60         67.44         2.06 o                         
  -5  -6   1         18.98         19.79         2.01 o                         
  -4  -6   1        408.98        392.30         5.88 o                         
  -3  -6   1         52.69         56.07         2.29 o                         
  -2  -6   1       1628.88       1615.23        13.63 o                         
  -1  -6   1        839.57        850.72        19.27 o                         
   0  -6   1        219.68        226.14         2.70 o                         
   1  -6   1        132.80        122.28         3.07 o                         
   2  -6   1         16.61         18.57         2.13 o                         
   3  -6   1         13.32         15.29         1.89 o                         
   4  -6   1        142.79        139.01         2.10 o                         
   5  -6   1          0.29          5.60         2.36 o                         
   6  -6   1         24.14         23.50         2.89 o                         
   7  -6   1         62.83         60.85         7.33 o                         
   8  -6   1         26.65         22.86         8.28 o                         
 -12  -5   1         13.83          8.46         4.18 o                         
 -11  -5   1        226.54        224.32         2.85 o                         
 -10  -5   1        243.67        242.81         9.18 o                         
  -9  -5   1        225.26        235.65         5.06 o                         
  -8  -5   1       1044.32        981.90        19.09 o                         
  -7  -5   1        487.58        489.79         6.97 o                         
  -6  -5   1        777.55        790.20        10.59 o                         
  -5  -5   1        473.22        466.17         5.39 o                         
  -4  -5   1        321.56        311.61         3.58 o                         
  -3  -5   1        215.70        237.98         4.45 o                         
  -2  -5   1         72.30         86.65         2.79 o                         
  -1  -5   1        130.84        120.27         3.75 o                         
   0  -5   1        726.00        758.18         8.96 o                         
   1  -5   1        686.36        675.72         6.70 o                         
   2  -5   1        593.33        616.87         6.64 o                         
   3  -5   1         11.17          9.15         1.97 o                         
   4  -5   1        867.15        878.55        10.88 o                         
   5  -5   1        325.81        319.26         2.64 o                         
   6  -5   1         61.09         69.26         3.60 o                         
   7  -5   1          3.39          7.28         2.19 o                         
   8  -5   1          2.38         10.63         4.53 o                         
   9  -5   1         18.44         13.15         2.41 o                         
 -12  -4   1         64.96         66.23         4.24 o                         
 -11  -4   1        126.04        126.12         6.49 o                         
 -10  -4   1         10.94         14.72         2.14 o                         
  -9  -4   1         24.93         24.12         2.71 o                         
  -8  -4   1        125.58        107.52         2.96 o                         
  -7  -4   1        329.73        334.37         3.11 o                         
  -6  -4   1        321.26        285.87         3.41 o                         
  -5  -4   1        234.57        204.33         2.51 o                         
  -4  -4   1       1217.58       1217.87        16.81 o                         
  -3  -4   1       2749.33       2744.78        20.96 o                         
  -2  -4   1        935.11        914.45         7.91 o                         
  -1  -4   1       1907.25       1979.62        14.96 o                         
   0  -4   1         22.82         18.44         2.33 o                         
   1  -4   1         91.82        113.49         2.58 o                         
   2  -4   1        148.15        149.15         2.68 o                         
   3  -4   1        244.64        232.73         2.41 o                         
   4  -4   1        112.99        113.15         2.39 o                         
   5  -4   1        181.08        172.77         2.27 o                         
   6  -4   1        405.47        388.02         8.14 o                         
   7  -4   1        212.50        214.42         2.58 o                         
   8  -4   1         93.01         96.03         2.81 o                         
   9  -4   1         17.37         18.26         6.31 o                         
 -12  -3   1        159.48        137.61         9.68 o                         
 -11  -3   1        270.96        259.87         4.13 o                         
 -10  -3   1        358.08        361.71         3.02 o                         
  -9  -3   1        484.07        476.50         7.13 o                         
  -8  -3   1        265.46        262.71         2.53 o                         
  -7  -3   1        215.21        226.73         2.60 o                         
  -6  -3   1         55.96         65.39         2.93 o                         
  -5  -3   1        370.56        398.92         6.69 o                         
  -4  -3   1        420.60        503.55         3.39 o                         
  -3  -3   1       2203.11       2351.76        13.00 o                         
  -2  -3   1       4608.06       4620.58        42.98 o                         
  -1  -3   1        967.13        965.70        11.40 o                         
   0  -3   1       1633.01       1626.49        22.55 o                         
   1  -3   1        370.44        336.06         2.64 o                         
   2  -3   1         12.72          9.50         2.08 o                         
   3  -3   1       1197.06       1168.25        15.93 o                         
   4  -3   1       1433.74       1434.75         9.86 o                         
   5  -3   1        236.49        264.44         2.60 o                         
   6  -3   1         26.28         29.25         2.06 o                         
   7  -3   1          0.39          3.17         1.89 o                         
   8  -3   1        195.12        196.17         6.44 o                         
   9  -3   1          7.64         11.08         2.55 o                         
  10  -3   1         75.90         76.13         7.03 o                         
 -12  -2   1          3.60         -0.09         1.95 o                         
 -11  -2   1         15.58         12.25         2.22 o                         
 -10  -2   1         23.02         24.59         2.79 o                         
  -9  -2   1        322.97        332.92         5.15 o                         
  -8  -2   1       1101.56       1099.36         7.38 o                         
  -7  -2   1       1614.33       1536.76        20.47 o                         
  -6  -2   1       1022.44        993.73         9.72 o                         
  -5  -2   1       1307.96       1281.86        12.94 o                         
  -4  -2   1       4400.84       4576.88        41.56 o                         
  -3  -2   1       1183.35       1175.75         7.28 o                         
  -2  -2   1       2062.07       2115.53        12.32 o                         
  -1  -2   1         52.10         63.09         2.24 o                         
   0  -2   1       6962.51       7174.74        95.39 o                         
   1  -2   1        321.96        358.35         6.90 o                         
   2  -2   1          9.11         10.51         2.27 o                         
   3  -2   1       2271.81       2279.42         7.68 o                         
   4  -2   1       1963.30       1976.21        12.31 o                         
   5  -2   1       1838.81       1799.55        13.35 o                         
   6  -2   1       1335.64       1273.40        14.04 o                         
   7  -2   1        149.05        142.90         2.79 o                         
   8  -2   1          1.85          7.57         2.40 o                         
   9  -2   1         33.66         41.85         2.55 o                         
  10  -2   1         18.26         16.41         2.61 o                         
  11  -2   1          0.73          3.26         2.08 o                         
 -12  -1   1         61.21         58.13         2.29 o                         
 -11  -1   1        151.29        146.81         2.27 o                         
 -10  -1   1        107.57        115.07         4.71 o                         
  -9  -1   1         11.27          8.55         1.99 o                         
  -8  -1   1        907.34        943.91         5.46 o                         
  -7  -1   1        223.05        219.25         3.39 o                         
  -6  -1   1         36.31         29.97         2.05 o                         
  -5  -1   1        149.37        113.65         3.10 o                         
  -4  -1   1       3768.31       3839.64        35.07 o                         
  -3  -1   1       1951.65       2002.55        10.04 o                         
  -2  -1   1        922.48        955.69         6.40 o                         
  -1  -1   1       2318.71       2362.60        23.99 o                         
   0  -1   1       3364.73       3466.81        29.05 o                         
   1  -1   1        959.31        947.33        10.12 o                         
   2  -1   1       6407.74       6367.17        63.45 o                         
   3  -1   1         15.56         12.82         1.91 o                         
   4  -1   1         27.12         29.32         1.66 o                         
   5  -1   1        544.67        595.52         6.94 o                         
   6  -1   1        152.62        152.98         2.56 o                         
   7  -1   1        303.05        297.49         3.14 o                         
   8  -1   1        652.65        649.61         6.30 o                         
   9  -1   1        315.85        318.19         3.15 o                         
  10  -1   1        139.85        136.25         5.58 o                         
  11  -1   1        127.63        125.42         4.68 o                         
 -12   0   1         57.47         56.14         6.30 o                         
 -11   0   1        163.95        160.57         2.27 o                         
 -10   0   1        331.96        335.19         3.70 o                         
  -9   0   1        342.74        343.25         2.50 o                         
  -8   0   1        981.63        981.66         7.42 o                         
  -7   0   1          9.63         12.81         2.12 o                         
  -6   0   1       1203.89       1239.19        11.85 o                         
  -5   0   1         71.79         69.25         2.20 o                         
  -4   0   1          4.20          4.38         2.28 o                         
  -3   0   1          0.47          3.27         2.36 o                         
  -2   0   1       7891.76       8172.70        68.15 o                         
  -1   0   1        949.63       1041.03         5.66 o                         
   1   0   1        394.11        438.61         4.97 o                         
   2   0   1        121.54        130.11         2.39 o                         
   3   0   1       5575.48       5573.93        15.07 o                         
   4   0   1       2637.71       2565.26        31.32 o                         
   5   0   1         30.75         22.84         1.96 o                         
   6   0   1        455.35        461.23         4.96 o                         
   7   0   1        111.05        118.31         2.54 o                         
   8   0   1         76.98         74.35         2.52 o                         
   9   0   1          6.07          5.60         3.11 o                         
  10   0   1          3.17          6.45         3.67 o                         
  11   0   1         91.71         95.73         2.24 o                         
  12   0   1        175.96        176.89         5.66 o                         
 -11   1   1          0.26         -0.52         1.98 o                         
 -10   1   1          0.05         -1.55         2.23 o                         
  -9   1   1          3.65          4.20         3.86 o                         
  -8   1   1         88.29         91.07         2.24 o                         
  -7   1   1        713.42        701.32         7.60 o                         
  -6   1   1       1891.37       1825.92        15.99 o                         
  -5   1   1       1925.30       1871.77         8.26 o                         
  -4   1   1       3230.41       3350.30        15.74 o                         
  -3   1   1        528.89        485.64         4.45 o                         
  -2   1   1       3156.07       3247.26         8.75 o                         
  -1   1   1        669.62        699.90         4.43 o                         
   2   1   1       2748.89       2869.87        75.52 o                         
   3   1   1       3610.53       3743.27        53.44 o                         
   4   1   1        325.99        307.18         3.24 o                         
   5   1   1       6001.55       5986.23        55.88 o                         
   6   1   1       1310.16       1222.18        13.73 o                         
   7   1   1        601.85        560.33         7.98 o                         
   8   1   1       2101.91       2037.56         9.34 o                         
   9   1   1        170.72        169.46         3.51 o                         
  10   1   1        459.62        476.33         4.79 o                         
  11   1   1         69.18         60.22         5.44 o                         
  12   1   1        108.65         95.27         4.23 o                         
 -11   2   1         46.29         43.34         2.54 o                         
 -10   2   1         82.45         87.12         2.71 o                         
  -9   2   1         66.40         62.78         7.37 o                         
  -8   2   1        107.63         99.36         2.51 o                         
  -7   2   1        192.44        198.93         4.48 o                         
  -6   2   1         47.61         50.27         2.26 o                         
  -5   2   1         64.78         61.65         2.14 o                         
  -4   2   1        962.39       1015.70         6.16 o                         
  -3   2   1        343.53        310.59         4.01 o                         
  -2   2   1       1648.42       1649.75         6.79 o                         
  -1   2   1        119.38        109.06         1.85 o                         
   0   2   1       7748.63       7740.28        42.71 o                         
   1   2   1       3898.39       3956.45        17.49 o                         
   2   2   1       3240.45       3214.01        31.85 o                         
   3   2   1       3161.86       3081.10        51.73 o                         
   4   2   1          7.28         10.66         2.61 o                         
   5   2   1        198.33        207.20         3.05 o                         
   6   2   1         38.56         49.89         2.89 o                         
   7   2   1       1835.91       1848.87        10.63 o                         
   8   2   1        358.07        353.32         3.96 o                         
   9   2   1          8.62         10.44         1.97 o                         
  10   2   1       1437.25       1386.29        17.85 o                         
  11   2   1        178.55        192.88         2.37 o                         
  12   2   1        240.12        240.57         3.33 o                         
 -10   3   1         64.45         63.81         2.28 o                         
  -9   3   1         84.81         86.84         2.99 o                         
  -8   3   1         27.41         36.97         2.45 o                         
  -7   3   1       1079.77       1053.70         8.89 o                         
  -6   3   1        339.62        358.05         2.92 o                         
  -5   3   1        140.16        146.30         3.59 o                         
  -4   3   1        427.87        405.67         3.80 o                         
  -3   3   1        429.99        499.07         2.96 o                         
  -2   3   1        189.87        216.75         2.19 o                         
  -1   3   1       1105.98       1202.18         6.50 o                         
   0   3   1        209.35        218.81         2.92 o                         
   1   3   1       4354.72       4408.42        17.55 o                         
   2   3   1       1724.14       1722.73        12.15 o                         
   3   3   1       3288.55       3178.76        27.95 o                         
   4   3   1       1961.79       1910.75        10.39 o                         
   5   3   1        294.21        219.08         3.48 o                         
   6   3   1       1232.60       1183.99         4.98 o                         
   7   3   1        235.72        236.21         3.95 o                         
   8   3   1         43.03         45.91         2.62 o                         
   9   3   1          6.30          5.20         2.47 o                         
  10   3   1          0.88         -0.35         2.11 o                         
  11   3   1        241.42        238.59         2.84 o                         
  12   3   1        172.69        168.50         4.03 o                         
  13   3   1         21.22         26.05         4.65 o                         
 -10   4   1          1.60          2.11         2.50 o                         
  -9   4   1          2.16          5.08         3.07 o                         
  -8   4   1         20.19         11.76         2.79 o                         
  -7   4   1        232.54        239.91         4.53 o                         
  -6   4   1         75.30         89.32         2.80 o                         
  -5   4   1        813.39        843.19         5.31 o                         
  -4   4   1        882.10        907.52         7.13 o                         
  -3   4   1        217.59        195.44         3.53 o                         
  -2   4   1       1924.02       1974.22        14.68 o                         
  -1   4   1        817.15        780.09         6.61 o                         
   0   4   1       1051.49       1004.60        16.54 o                         
   1   4   1        680.88        671.78        10.70 o                         
   2   4   1        158.96        176.87         3.32 o                         
   3   4   1         25.80         23.71         2.71 o                         
   4   4   1        344.70        352.25         4.19 o                         
   5   4   1        994.77        937.32         8.57 o                         
   6   4   1       2535.61       2464.41        41.16 o                         
   7   4   1        476.82        456.33         4.42 o                         
   8   4   1        552.02        561.71         7.76 o                         
   9   4   1        915.90        933.80        10.52 o                         
  10   4   1        390.95        395.64         3.64 o                         
  11   4   1        150.52        147.37         4.06 o                         
  12   4   1         35.97         35.54         8.65 o                         
  13   4   1          0.37          0.31         2.31 o                         
  -9   5   1         26.92         22.35         4.59 o                         
  -8   5   1        191.15        188.58         2.65 o                         
  -7   5   1        125.05        128.47         2.60 o                         
  -6   5   1          9.28          7.56         2.16 o                         
  -5   5   1         16.34         18.35         2.10 o                         
  -4   5   1          4.92          5.74         1.77 o                         
  -3   5   1        431.08        449.88         2.66 o                         
  -2   5   1        308.76        335.75         4.53 o                         
  -1   5   1        288.92        255.93         7.47 o                         
   0   5   1       3329.65       3378.38        63.95 o                         
   1   5   1       1615.35       1540.47        13.28 o                         
   2   5   1        993.98        926.12        19.13 o                         
   3   5   1       1166.14       1248.66        17.25 o                         
   4   5   1         11.57          6.54         2.44 o                         
   5   5   1        385.22        389.89         6.08 o                         
   6   5   1         59.56         71.78         2.67 o                         
   7   5   1          8.24         12.25         3.27 o                         
   8   5   1          2.27          7.05         2.29 o                         
   9   5   1        931.49        924.91        13.17 o                         
  10   5   1        287.36        312.44         4.97 o                         
  11   5   1        165.92        175.93         4.18 o                         
  12   5   1        214.73        212.81         5.35 o                         
  13   5   1        153.06        150.19         2.83 o                         
  -8   6   1         51.64         54.98         4.07 o                         
  -7   6   1         25.71         27.74         2.99 o                         
  -6   6   1         96.19        101.44         2.27 o                         
  -5   6   1        212.71        224.07         3.92 o                         
  -4   6   1        169.99        167.78         2.62 o                         
  -3   6   1          2.02          4.26         3.23 o                         
  -2   6   1        318.73        314.81         2.92 o                         
  -1   6   1          2.76          8.00         2.24 o                         
   0   6   1         90.64        109.76         3.69 o                         
   1   6   1        176.38        176.51         5.19 o                         
   2   6   1        477.85        453.68        11.92 o                         
   3   6   1        741.98        725.31         7.71 o                         
   4   6   1       1773.42       1739.56        13.71 o                         
   5   6   1        822.55        811.71         9.42 o                         
   6   6   1         38.24         36.91         2.57 o                         
   7   6   1        980.44        982.40        15.24 o                         
   8   6   1        762.44        748.23        11.79 o                         
   9   6   1          5.87          4.39         2.95 o                         
  10   6   1         69.07         62.57         3.66 o                         
  11   6   1         52.94         51.53         3.10 o                         
  12   6   1        101.45         89.85        10.55 o                         
  13   6   1         33.31         40.45         2.80 o                         
  -7   7   1          9.04         11.39         2.64 o                         
  -6   7   1         40.40         41.85         2.83 o                         
  -5   7   1          7.06          9.47         2.02 o                         
  -4   7   1         29.48         36.33         3.00 o                         
  -3   7   1         52.00         54.10         2.34 o                         
  -2   7   1         69.17         74.64         2.41 o                         
  -1   7   1        576.78        563.43         3.32 o                         
   0   7   1        455.67        443.90         6.41 o                         
   1   7   1        166.02        167.94         2.85 o                         
   2   7   1         81.37         73.97         2.59 o                         
   3   7   1         23.79         24.41         2.86 o                         
   4   7   1          0.15          2.32         2.46 o                         
   5   7   1        269.14        242.11         5.48 o                         
   6   7   1        214.91        212.23         4.64 o                         
   7   7   1        510.23        502.48         7.47 o                         
   8   7   1        739.11        745.20        13.66 o                         
   9   7   1        389.54        394.84         3.31 o                         
  10   7   1        191.19        209.72         4.96 o                         
  11   7   1        206.96        200.00         3.82 o                         
  12   7   1         82.04         76.92         2.96 o                         
  -6   8   1         76.80         75.12         5.42 o                         
  -5   8   1          0.62          0.21         2.02 o                         
  -4   8   1          2.88          4.79         2.50 o                         
  -3   8   1          0.24          3.55         5.14 o                         
  -2   8   1          0.19          2.99         2.30 o                         
  -1   8   1         65.41         65.64         2.63 o                         
   0   8   1        104.68        106.50         2.41 o                         
   1   8   1        259.98        251.73         3.74 o                         
   2   8   1        317.37        307.52        10.39 o                         
   3   8   1        487.90        486.39         4.10 o                         
   4   8   1         49.84         46.81         2.53 o                         
   5   8   1         98.03         91.80         2.90 o                         
   6   8   1        966.13       1003.31        10.49 o                         
   7   8   1          1.32          0.39         2.29 o                         
   8   8   1          0.02          3.34         2.35 o                         
   9   8   1         31.04         30.12         2.98 o                         
  10   8   1        107.09        109.42         3.82 o                         
  11   8   1        136.08        138.66         3.13 o                         
  12   8   1         61.74         66.31         2.87 o                         
  -5   9   1          0.77          6.93         2.77 o                         
  -4   9   1         69.49         69.41         2.81 o                         
  -3   9   1         49.90         49.26         2.41 o                         
  -2   9   1         16.40         18.00         3.87 o                         
  -1   9   1        175.05        166.69         2.50 o                         
   0   9   1          6.85         12.21         2.82 o                         
   1   9   1          0.36         -3.91         4.22 o                         
   2   9   1          0.89          2.29         2.62 o                         
   3   9   1        332.43        302.85         4.04 o                         
   4   9   1         75.25         81.56         3.39 o                         
   5   9   1          2.69          2.61         2.91 o                         
   6   9   1        286.45        278.59        10.04 o                         
   7   9   1        550.80        541.75        15.94 o                         
   8   9   1        241.42        256.30         3.12 o                         
   9   9   1         47.76         53.17         2.30 o                         
  10   9   1         81.21         91.54         5.78 o                         
  11   9   1         24.20         29.15         5.42 o                         
  -3  10   1          4.45          5.09         2.46 o                         
  -2  10   1          4.96          1.02         2.58 o                         
  -1  10   1         26.98         19.22         3.16 o                         
   0  10   1          9.05          5.08         2.57 o                         
   1  10   1         18.86         22.04         3.39 o                         
   2  10   1        193.36        188.63         6.74 o                         
   3  10   1          4.92          5.21         2.09 o                         
   4  10   1          3.78         -0.11         2.27 o                         
   5  10   1         69.71         78.83         2.56 o                         
   6  10   1          7.72         10.32         2.96 o                         
   7  10   1         39.22         37.24         2.93 o                         
   8  10   1          5.83          5.67         2.44 o                         
   9  10   1         59.52         65.15         4.90 o                         
  10  10   1        246.65        263.89         9.06 o                         
  11  10   1          8.38          7.17         2.17 o                         
  -2  11   1          2.20          0.56         2.18 o                         
  -1  11   1          0.37         -2.92         2.34 o                         
   0  11   1         26.96         15.30         6.01 o                         
   1  11   1         34.19         37.58         2.66 o                         
   2  11   1         62.05         53.32         2.19 o                         
   3  11   1          7.76          2.31         2.30 o                         
   4  11   1          0.84          3.43         1.98 o                         
   5  11   1        164.46        162.55         4.38 o                         
   6  11   1          3.80          3.29         3.07 o                         
   7  11   1         53.95         66.92         5.19 o                         
   8  11   1          1.28          2.00         2.59 o                         
   9  11   1         15.86         14.42         2.56 o                         
  10  11   1         11.69          7.13         2.84 o                         
   1  12   1         16.08         15.11         3.34 o                         
   2  12   1          1.40          2.88         2.76 o                         
   3  12   1          2.34         -0.74         3.28 o                         
   4  12   1          1.17          4.63         2.38 o                         
   5  12   1         30.27         30.11         2.62 o                         
   6  12   1          3.81          1.42         2.40 o                         
   7  12   1         73.20         81.53         3.91 o                         
   8  12   1         14.05         11.39         2.75 o                         
  -6 -11   2          0.35         -0.50         2.10 o                         
  -5 -11   2         57.44         48.49         3.95 o                         
  -4 -11   2          0.07          0.41         2.42 o                         
  -3 -11   2         21.52         25.13         3.62 o                         
  -2 -11   2          6.14          7.26         2.41 o                         
  -1 -11   2          0.61          5.05         3.58 o                         
  -9 -10   2         72.44         77.35         2.69 o                         
  -8 -10   2          2.26          3.26         2.07 o                         
  -7 -10   2         23.61         31.10         6.45 o                         
  -6 -10   2         73.81         75.28         3.48 o                         
  -5 -10   2          9.82          8.77         3.58 o                         
  -4 -10   2         16.27         14.81         2.31 o                         
  -3 -10   2         38.61         36.95         2.75 o                         
  -2 -10   2         14.62          9.78         2.21 o                         
  -1 -10   2         11.23         16.82         2.16 o                         
   0 -10   2         12.28          9.73         2.38 o                         
   1 -10   2          2.13          1.54         2.46 o                         
   2 -10   2          0.09          6.50         6.52 o                         
 -10  -9   2         69.72         75.27         2.14 o                         
  -9  -9   2         23.27         21.21         2.22 o                         
  -8  -9   2         27.79         28.72         5.83 o                         
  -7  -9   2         31.16         32.06         2.20 o                         
  -6  -9   2          0.85         -1.47         2.35 o                         
  -5  -9   2         30.49         32.64         3.34 o                         
  -4  -9   2         49.26         52.51         4.36 o                         
  -3  -9   2         52.26         53.68         2.28 o                         
  -2  -9   2         73.63         77.34         2.81 o                         
  -1  -9   2         18.72         22.94         2.55 o                         
   0  -9   2          0.91          5.84         2.52 o                         
   1  -9   2         60.06         53.77         2.97 o                         
   2  -9   2         74.19         79.21         9.36 o                         
   3  -9   2          1.54         -1.02         2.70 o                         
   4  -9   2          8.63          4.78         2.57 o                         
 -11  -8   2         33.72         36.42         2.88 o                         
 -10  -8   2        183.13        198.02         3.73 o                         
  -9  -8   2         11.80         21.97         2.06 o                         
  -8  -8   2        253.83        259.48         3.88 o                         
  -7  -8   2        183.07        197.88         3.79 o                         
  -6  -8   2          6.16         10.83         2.10 o                         
  -5  -8   2        129.72        134.61         2.58 o                         
  -4  -8   2        331.56        323.54         4.28 o                         
  -3  -8   2          4.42          3.80         2.43 o                         
  -2  -8   2          3.85          4.98         2.24 o                         
  -1  -8   2        194.08        190.14         4.34 o                         
   0  -8   2          9.83          7.32         2.38 o                         
   1  -8   2          0.63          1.10         2.18 o                         
   2  -8   2         60.13         56.93         2.33 o                         
   3  -8   2         32.15         36.04         3.89 o                         
   4  -8   2         75.82         80.99         4.97 o                         
   5  -8   2         36.58         31.72         8.13 o                         
 -11  -7   2          2.08          3.05         3.07 o                         
 -10  -7   2        109.34        108.02         4.31 o                         
  -9  -7   2          1.47          5.80         2.59 o                         
  -8  -7   2         20.69         15.01         2.14 o                         
  -7  -7   2          3.69          4.61         2.12 o                         
  -6  -7   2        733.95        793.81         6.79 o                         
  -5  -7   2         18.48         24.31         2.97 o                         
  -4  -7   2        149.84        155.77         4.88 o                         
  -3  -7   2       1229.06       1235.63        12.60 o                         
  -2  -7   2          5.50          5.99         2.69 o                         
  -1  -7   2          3.90          3.98         2.22 o                         
   0  -7   2        866.16        814.76        10.97 o                         
   1  -7   2          9.68         17.33         3.24 o                         
   2  -7   2          0.38          2.38         2.15 o                         
   3  -7   2         14.06         13.27         2.73 o                         
   4  -7   2         99.27         93.03         8.31 o                         
   5  -7   2        135.10        129.00         2.81 o                         
   6  -7   2          6.44          2.31         1.86 o                         
 -12  -6   2         71.84         66.26         2.46 o                         
 -11  -6   2        157.95        163.21         4.17 o                         
 -10  -6   2        301.67        296.68         7.52 o                         
  -9  -6   2        218.83        236.80         2.83 o                         
  -8  -6   2        427.16        414.32         4.51 o                         
  -7  -6   2          3.12          1.64         1.99 o                         
  -6  -6   2        142.81        141.93         3.76 o                         
  -5  -6   2        378.68        370.68         6.52 o                         
  -4  -6   2         47.13         50.91         2.11 o                         
  -3  -6   2        338.08        343.66         4.82 o                         
  -2  -6   2         35.01         40.74         2.34 o                         
  -1  -6   2        343.94        336.19         3.17 o                         
   0  -6   2          4.77          6.81         2.86 o                         
   1  -6   2        320.99        307.10         4.02 o                         
   2  -6   2        731.40        710.43         3.35 o                         
   3  -6   2         19.35         15.06         2.24 o                         
   4  -6   2        470.22        462.81         4.66 o                         
   5  -6   2        136.96        134.00         4.38 o                         
   6  -6   2          7.70          2.66         2.14 o                         
   7  -6   2         39.85         34.29         3.19 o                         
   8  -6   2          0.88          2.01         2.30 o                         
 -12  -5   2         17.43          8.28         3.12 o                         
 -11  -5   2          0.05          1.80         1.87 o                         
 -10  -5   2         69.01         67.45         3.72 o                         
  -9  -5   2         66.34         80.56         3.97 o                         
  -8  -5   2        803.31        731.20         7.91 o                         
  -7  -5   2        416.50        433.97         5.33 o                         
  -6  -5   2        383.77        393.25         4.17 o                         
  -5  -5   2        305.99        312.03         3.51 o                         
  -4  -5   2       1594.02       1595.22        19.65 o                         
  -3  -5   2          7.55          6.77         2.18 o                         
  -2  -5   2         34.32         43.55         2.07 o                         
  -1  -5   2        560.35        552.81         6.15 o                         
   0  -5   2         42.57         52.47         2.48 o                         
   1  -5   2        541.38        551.30         6.63 o                         
   2  -5   2         35.56         35.57         2.29 o                         
   3  -5   2        405.21        401.51         2.82 o                         
   4  -5   2       1052.68       1051.98         9.85 o                         
   5  -5   2        233.37        229.70         2.31 o                         
   6  -5   2        128.38        128.81         2.80 o                         
   7  -5   2         57.98         61.57         2.74 o                         
   8  -5   2          2.66          4.80         3.03 o                         
 -12  -4   2         66.16         62.66         7.89 o                         
 -11  -4   2        317.49        344.35         4.00 o                         
 -10  -4   2        590.34        591.77        11.13 o                         
  -9  -4   2         76.74         78.17         3.17 o                         
  -8  -4   2          0.89         -0.85         2.39 o                         
  -7  -4   2         18.19         22.94         1.86 o                         
  -6  -4   2         64.36         68.08         2.97 o                         
  -5  -4   2        640.47        662.54         4.69 o                         
  -4  -4   2        931.92        939.58         8.62 o                         
  -3  -4   2       1218.06       1248.51        12.38 o                         
  -2  -4   2       1879.68       1830.85         5.95 o                         
  -1  -4   2       2040.13       1985.05        39.87 o                         
   0  -4   2       1015.27       1038.10        10.61 o                         
   1  -4   2        359.49        305.61         5.93 o                         
   2  -4   2        773.19        769.18         8.14 o                         
   3  -4   2         14.08         19.38         2.33 o                         
   4  -4   2         55.44         63.62         2.64 o                         
   5  -4   2         34.55         33.61         2.64 o                         
   6  -4   2        220.93        221.59         2.78 o                         
   7  -4   2         79.60         82.12         4.35 o                         
   8  -4   2         75.31         83.19         3.95 o                         
   9  -4   2         53.35         57.59         3.16 o                         
 -12  -3   2          5.94         -0.78         2.54 o                         
 -11  -3   2        217.48        209.59         5.49 o                         
 -10  -3   2        137.74        144.98         3.04 o                         
  -9  -3   2        324.84        324.79         6.14 o                         
  -8  -3   2       1101.56       1103.48        12.98 o                         
  -7  -3   2        361.50        354.84         4.93 o                         
  -6  -3   2       1050.74       1059.99         9.23 o                         
  -5  -3   2        418.90        416.57         3.00 o                         
  -4  -3   2          4.83          3.36         1.89 o                         
  -3  -3   2        230.55        223.28         2.41 o                         
  -2  -3   2        582.26        643.02         5.07 o                         
  -1  -3   2         51.47         52.90         2.18 o                         
   0  -3   2       1623.15       1699.31        22.54 o                         
   1  -3   2        467.23        429.71         5.18 o                         
   2  -3   2       2627.58       2603.78        19.40 o                         
   3  -3   2        514.62        478.02         4.02 o                         
   4  -3   2        246.13        222.44         2.51 o                         
   5  -3   2        372.22        361.21         2.89 o                         
   6  -3   2        291.20        282.00         5.38 o                         
   7  -3   2        241.24        250.61         4.58 o                         
   8  -3   2          2.48          0.28         2.38 o                         
   9  -3   2          0.38         -2.58         6.29 o                         
  10  -3   2         11.09          2.74         3.05 o                         
 -12  -2   2         43.04         45.71         2.09 o                         
 -11  -2   2         70.52         70.11         9.46 o                         
 -10  -2   2          9.97         13.51         2.15 o                         
  -9  -2   2        428.64        420.16         6.24 o                         
  -8  -2   2          5.85          5.34         2.27 o                         
  -7  -2   2        660.92        636.31         7.65 o                         
  -6  -2   2       1403.16       1428.43        11.15 o                         
  -5  -2   2        701.53        676.54         4.50 o                         
  -4  -2   2        645.18        596.88         5.47 o                         
  -3  -2   2       3650.16       3651.86        31.92 o                         
  -2  -2   2        328.56        294.29         2.56 o                         
  -1  -2   2         21.22         32.92         1.84 o                         
   0  -2   2         16.94         11.72         2.69 o                         
   1  -2   2        139.83        133.82         2.87 o                         
   2  -2   2        551.48        588.69         4.99 o                         
   3  -2   2        572.61        583.59         3.02 o                         
   4  -2   2         63.67         55.46         3.28 o                         
   5  -2   2       1279.64       1268.87         7.75 o                         
   6  -2   2        167.96        156.01         2.72 o                         
   7  -2   2         43.89         45.74         2.15 o                         
   8  -2   2        178.78        187.15         4.81 o                         
   9  -2   2        206.60        216.38         2.57 o                         
  10  -2   2         23.96         23.18         2.24 o                         
  11  -2   2          6.28          8.40         2.49 o                         
 -12  -1   2        202.85        203.53         5.31 o                         
 -11  -1   2        341.97        340.38         4.68 o                         
 -10  -1   2        296.94        300.44         2.59 o                         
  -9  -1   2        415.36        412.02         5.10 o                         
  -8  -1   2       1508.03       1500.92        21.31 o                         
  -7  -1   2          2.46          5.61         2.43 o                         
  -6  -1   2         52.89         58.36         2.28 o                         
  -5  -1   2        240.72        247.87         2.75 o                         
  -4  -1   2          5.21          7.94         2.45 o                         
  -3  -1   2       1297.13       1367.23        12.80 o                         
  -2  -1   2       3527.63       3519.92        20.93 o                         
  -1  -1   2      10720.17      10367.71       171.19 o                         
   0  -1   2      12849.03      12070.56       330.82 o                         
   1  -1   2       2186.47       2197.86        23.36 o                         
   2  -1   2        126.22        102.74         2.37 o                         
   3  -1   2        721.76        704.39         9.41 o                         
   4  -1   2        787.51        799.11         8.72 o                         
   5  -1   2         41.56         62.14         1.86 o                         
   6  -1   2          8.51         11.45         2.06 o                         
   7  -1   2        455.28        437.48         3.51 o                         
   8  -1   2        559.03        568.88         8.50 o                         
   9  -1   2         79.63         87.47         3.11 o                         
  10  -1   2        295.72        313.62         5.76 o                         
  11  -1   2        227.26        230.41         3.54 o                         
 -11   0   2         34.81         43.93         3.39 o                         
 -10   0   2        122.99        124.97         2.63 o                         
  -9   0   2         16.50         18.84         2.74 o                         
  -8   0   2        330.70        333.05         4.85 o                         
  -7   0   2       1688.89       1693.86        19.50 o                         
  -6   0   2        709.39        695.54         6.54 o                         
  -5   0   2        429.12        385.22         2.73 o                         
  -4   0   2       1825.93       1831.89         6.93 o                         
  -3   0   2       2238.48       2282.85        20.78 o                         
  -2   0   2         92.72         80.77         2.27 o                         
  -1   0   2        390.66        399.56         4.56 o                         
   0   0   2       1198.67       1312.20        11.39 o                         
   1   0   2      15625.44      14699.13       198.72 o                         
   2   0   2         93.95        114.31         2.66 o                         
   3   0   2        759.20        716.71         7.74 o                         
   4   0   2       4671.70       4782.91        22.28 o                         
   5   0   2       1085.95       1059.21        11.32 o                         
   6   0   2        626.83        598.59         2.77 o                         
   7   0   2       1050.57       1063.30         6.91 o                         
   8   0   2        245.50        249.68         5.15 o                         
   9   0   2          0.96         -1.22         2.17 o                         
  10   0   2         18.48         13.91         2.81 o                         
  11   0   2        123.93        128.66         3.92 o                         
  12   0   2         24.54         33.78         3.30 o                         
 -11   1   2         12.95         16.57         2.74 o                         
 -10   1   2         57.78         55.76         3.23 o                         
  -9   1   2         82.50         79.65         2.20 o                         
  -8   1   2         51.53         57.26         1.76 o                         
  -7   1   2        749.71        748.54         7.94 o                         
  -6   1   2         97.25        102.55         2.36 o                         
  -5   1   2        362.08        340.36         5.06 o                         
  -4   1   2       1669.07       1652.97        10.25 o                         
  -3   1   2        915.28        853.72        10.70 o                         
  -2   1   2       2416.13       2377.43        34.07 o                         
  -1   1   2       6977.00       6917.79        85.94 o                         
   0   1   2        556.57        583.03         3.86 o                         
   1   1   2       6277.82       6309.33        52.90 o                         
   2   1   2       7178.31       7141.37        20.11 o                         
   3   1   2       2708.92       2928.77        42.92 o                         
   4   1   2          2.50          3.22         1.93 o                         
   5   1   2          6.65         15.83         1.97 o                         
   6   1   2       2196.53       2188.11        11.77 o                         
   7   1   2        420.08        412.88         3.58 o                         
   8   1   2        690.42        675.58         5.79 o                         
   9   1   2        511.21        504.52         8.01 o                         
  10   1   2        155.59        162.45         4.62 o                         
  11   1   2         15.12         15.44         3.35 o                         
  12   1   2         59.09         57.46         2.20 o                         
 -11   2   2         63.09         75.58         4.17 o                         
 -10   2   2        190.79        190.32        11.35 o                         
  -9   2   2        242.69        241.82         5.21 o                         
  -8   2   2        618.56        611.44         8.68 o                         
  -7   2   2        302.76        296.70         4.80 o                         
  -6   2   2         31.07         28.11         1.97 o                         
  -5   2   2        389.02        390.36         3.17 o                         
  -4   2   2         23.10         25.20         2.70 o                         
  -3   2   2        769.16        827.30         8.22 o                         
  -2   2   2        603.03        600.43         3.39 o                         
  -1   2   2       4548.51       4595.98        27.30 o                         
   0   2   2       8036.26       7876.68        53.72 o                         
   1   2   2       2136.25       2222.15        13.07 o                         
   2   2   2       1177.80       1226.71        14.93 o                         
   3   2   2       3647.34       3615.34        32.44 o                         
   4   2   2       3188.98       3239.67        27.08 o                         
   5   2   2          9.43         19.54         2.17 o                         
   6   2   2        693.86        685.60         3.45 o                         
   7   2   2         24.81         28.33         2.19 o                         
   8   2   2        476.04        498.10         3.87 o                         
   9   2   2         78.40         89.62         2.81 o                         
  10   2   2        380.43        387.27         5.50 o                         
  11   2   2        365.37        378.03         6.72 o                         
  12   2   2         40.62         57.72         2.04 o                         
 -10   3   2         23.53         25.23         2.15 o                         
  -9   3   2         64.66         70.79         3.67 o                         
  -8   3   2        143.87        162.17         2.85 o                         
  -7   3   2        190.60        186.48         2.40 o                         
  -6   3   2        374.17        394.90         3.00 o                         
  -5   3   2        709.23        717.73         7.34 o                         
  -4   3   2        711.73        664.33         3.52 o                         
  -3   3   2        747.00        654.06         3.22 o                         
  -2   3   2       3392.97       3636.56        41.91 o                         
  -1   3   2         62.29         61.02         1.91 o                         
   0   3   2          6.71         11.09         1.78 o                         
   1   3   2        883.44        891.36        12.44 o                         
   2   3   2       1358.90       1440.77        28.71 o                         
   3   3   2        198.12        187.77         5.35 o                         
   4   3   2        464.85        444.04         5.89 o                         
   5   3   2       1906.28       1851.53        18.82 o                         
   6   3   2       4043.42       4113.00        18.03 o                         
   7   3   2        855.69        826.06        10.60 o                         
   8   3   2       1230.57       1233.24        12.49 o                         
   9   3   2         13.83          9.72         2.35 o                         
  10   3   2          9.62          8.92         2.69 o                         
  11   3   2        139.63        125.64         3.08 o                         
  12   3   2          4.88          5.68         2.61 o                         
  13   3   2         43.46         48.30         3.00 o                         
 -10   4   2         25.29         28.95         8.54 o                         
  -9   4   2          2.35         -1.67         2.77 o                         
  -8   4   2         15.56         13.97         3.01 o                         
  -7   4   2         16.16         14.79         2.32 o                         
  -6   4   2          1.24          3.66         2.48 o                         
  -5   4   2         68.71         74.81         2.23 o                         
  -4   4   2        871.73        889.18         4.88 o                         
  -3   4   2        441.12        414.66         2.73 o                         
  -2   4   2        971.96        910.83         5.33 o                         
  -1   4   2       1468.21       1424.87         9.05 o                         
   0   4   2        654.60        605.22         3.98 o                         
   1   4   2       3341.70       3407.71        11.37 o                         
   2   4   2        200.57        180.36         3.37 o                         
   3   4   2        134.65        137.71         2.93 o                         
   4   4   2         55.67         58.30         2.50 o                         
   5   4   2          4.60          3.35         3.21 o                         
   6   4   2        182.22        178.27         3.66 o                         
   7   4   2        628.39        624.46         4.81 o                         
   8   4   2       1268.89       1229.74        10.92 o                         
   9   4   2        548.02        562.83         6.65 o                         
  10   4   2        221.62        229.68         3.46 o                         
  11   4   2        314.42        318.23         3.45 o                         
  12   4   2        157.94        159.45         2.49 o                         
  13   4   2         64.31         50.08         7.19 o                         
  -9   5   2         63.02         76.52         2.35 o                         
  -8   5   2         56.41         64.36         3.77 o                         
  -7   5   2        121.92        119.48         5.47 o                         
  -6   5   2         88.27         95.61         2.41 o                         
  -5   5   2        103.41         93.89         2.53 o                         
  -4   5   2        254.74        237.27         2.80 o                         
  -3   5   2         33.39         33.29         1.82 o                         
  -2   5   2        215.90        231.58         2.09 o                         
  -1   5   2         65.53         58.96         1.81 o                         
   0   5   2        881.71        827.05         4.99 o                         
   1   5   2       2564.49       2651.60        25.47 o                         
   2   5   2        345.48        498.58         8.06 o                         
   3   5   2       2688.43       2760.10        32.23 o                         
   4   5   2       1972.38       1939.47        41.82 o                         
   5   5   2        542.61        546.44         7.23 o                         
   6   5   2       1968.11       1918.14        16.36 o                         
   7   5   2         56.50         48.18         3.77 o                         
   8   5   2        196.99        197.38         2.65 o                         
   9   5   2         14.16         19.51         2.28 o                         
  10   5   2         16.75         12.94         2.35 o                         
  11   5   2        144.28        139.17         3.04 o                         
  12   5   2        197.16        194.91         3.56 o                         
  13   5   2        174.87        174.61         2.57 o                         
  -8   6   2          4.59         -4.19         3.66 o                         
  -7   6   2         27.29         33.02         3.42 o                         
  -6   6   2        134.59        139.21         3.80 o                         
  -5   6   2        251.11        253.09         3.50 o                         
  -4   6   2        228.22        237.05         2.17 o                         
  -3   6   2        229.62        225.37         2.66 o                         
  -2   6   2        123.71        117.46         1.82 o                         
  -1   6   2        680.48        670.72         7.69 o                         
   0   6   2         15.49         19.69         3.98 o                         
   1   6   2          8.74          8.50         2.34 o                         
   2   6   2         76.35         71.67         2.47 o                         
   3   6   2        328.48        335.82         6.72 o                         
   4   6   2         14.89          9.67         2.60 o                         
   5   6   2        990.01        992.68         7.76 o                         
   6   6   2        627.35        622.41         4.85 o                         
   7   6   2       1406.60       1379.33        15.65 o                         
   8   6   2        415.07        415.98         3.79 o                         
   9   6   2         78.09         78.19         2.61 o                         
  10   6   2        152.90        160.49         3.26 o                         
  11   6   2        145.41        140.40         3.26 o                         
  12   6   2          0.35         -1.51         2.20 o                         
  13   6   2          7.71          7.03         2.24 o                         
  -7   7   2         27.67         22.69         2.42 o                         
  -6   7   2         11.98          9.87         2.58 o                         
  -5   7   2         10.73         11.37         4.61 o                         
  -4   7   2          2.86          3.75         2.14 o                         
  -3   7   2        573.95        583.21         7.01 o                         
  -2   7   2         23.22         28.25         2.34 o                         
  -1   7   2        785.84        767.73         4.52 o                         
   0   7   2        505.26        494.87         3.35 o                         
   1   7   2        160.33        153.86         2.79 o                         
   2   7   2        603.51        607.36         4.18 o                         
   3   7   2       1047.62       1080.42        12.68 o                         
   4   7   2         57.62         59.62         3.39 o                         
   5   7   2         20.45         20.37         2.99 o                         
   6   7   2        176.77        187.50         3.99 o                         
   7   7   2       1245.48       1230.71        13.86 o                         
   8   7   2         75.00         69.74         3.50 o                         
   9   7   2         95.14         96.58         2.94 o                         
  10   7   2        306.40        315.45         3.24 o                         
  11   7   2        315.05        311.92         3.61 o                         
  12   7   2        168.50        161.58        26.09 o                         
  13   7   2        193.21        182.28         3.11 o                         
  -6   8   2         16.96         13.72         3.03 o                         
  -5   8   2         90.50         95.31         8.27 o                         
  -4   8   2          3.30          0.07         2.15 o                         
  -3   8   2          1.90         -1.09         2.34 o                         
  -2   8   2        143.46        139.10         3.23 o                         
  -1   8   2        120.20        112.41         2.65 o                         
   0   8   2         57.82         59.25         2.31 o                         
   1   8   2          2.33         -0.53         2.80 o                         
   2   8   2        275.76        271.93         4.75 o                         
   3   8   2        123.72        108.42         2.64 o                         
   4   8   2        266.51        278.31         8.67 o                         
   5   8   2        658.05        657.96         7.25 o                         
   6   8   2        370.74        367.89         6.84 o                         
   7   8   2         58.93         66.79         2.39 o                         
   8   8   2        176.43        183.69         5.08 o                         
   9   8   2         82.89         79.02         3.73 o                         
  10   8   2          0.17         -0.09         3.00 o                         
  11   8   2          1.67         12.83         8.98 o                         
  12   8   2         14.49         14.86         3.65 o                         
  -5   9   2         17.55         13.51         3.89 o                         
  -4   9   2         47.45         43.17         5.97 o                         
  -3   9   2         72.38         72.86         3.09 o                         
  -2   9   2          2.54          4.13         2.18 o                         
  -1   9   2         91.29         89.93         3.18 o                         
   0   9   2         16.15         13.25         2.49 o                         
   1   9   2         17.73         10.28         3.17 o                         
   2   9   2        209.55        173.57         4.10 o                         
   3   9   2         19.50         10.55         2.40 o                         
   4   9   2         18.72         20.05         2.33 o                         
   5   9   2         94.09         94.93         3.04 o                         
   6   9   2        173.36        171.10         3.11 o                         
   7   9   2        220.29        227.94         3.34 o                         
   8   9   2         10.60          9.83         2.64 o                         
   9   9   2        101.22        114.18         8.44 o                         
  10   9   2        153.68        163.05         6.77 o                         
  11   9   2         83.74         81.13         5.18 o                         
  12   9   2         18.66         18.49         2.65 o                         
  -4  10   2          0.70          0.90         2.42 o                         
  -3  10   2          0.02          0.79         2.30 o                         
  -2  10   2         71.59         63.34         7.70 o                         
  -1  10   2          4.18          0.48         2.34 o                         
   0  10   2          4.85         13.42         3.29 o                         
   1  10   2        312.29        320.99         4.80 o                         
   2  10   2        198.75        189.38         4.17 o                         
   3  10   2         16.65         25.82         2.32 o                         
   4  10   2        377.23        369.06         7.96 o                         
   5  10   2          1.67         -3.38         2.88 o                         
   6  10   2          9.33          7.64         2.58 o                         
   7  10   2        112.55        124.32         4.16 o                         
   8  10   2         10.42          8.56         2.42 o                         
   9  10   2        105.56         98.28         2.68 o                         
  10  10   2         53.40         48.91         2.71 o                         
  11  10   2         66.41         67.33         2.37 o                         
  -2  11   2         10.97          8.85         2.47 o                         
  -1  11   2         24.43         24.75         3.75 o                         
   0  11   2          0.83          5.17         4.27 o                         
   1  11   2         36.27         37.53         2.77 o                         
   2  11   2         47.94         45.86         2.92 o                         
   3  11   2         98.11         86.11         2.73 o                         
   4  11   2         96.41         98.67         2.64 o                         
   5  11   2         28.36         32.90         4.64 o                         
   6  11   2          7.32          6.39         3.25 o                         
   7  11   2         53.04         61.70         2.63 o                         
   8  11   2         17.34         15.48         3.88 o                         
   9  11   2        122.58        115.28         2.85 o                         
  10  11   2         56.75         59.86         2.77 o                         
   0  12   2         10.57         11.19         2.21 o                         
   1  12   2          0.40          2.47         2.64 o                         
   2  12   2          2.89          5.62         2.38 o                         
   3  12   2         16.26         24.02         2.52 o                         
   4  12   2         31.49         30.26         2.17 o                         
   5  12   2         19.28         20.51         3.14 o                         
   6  12   2         17.64         23.23         2.89 o                         
   7  12   2          3.20          5.65         2.41 o                         
   8  12   2         47.84         51.24         5.58 o                         
   9  12   2          5.31          6.81         2.57 o                         
  -7 -10   3          0.21          0.84         2.20 o                         
  -6 -10   3          2.98         -0.94         2.49 o                         
  -5 -10   3          6.08          3.29         2.32 o                         
  -4 -10   3        152.74        163.64         4.23 o                         
  -3 -10   3          3.52          2.07         2.35 o                         
  -2 -10   3         23.88         22.87         2.17 o                         
  -1 -10   3          1.95          4.49         2.14 o                         
   0 -10   3         22.15         17.36         2.12 o                         
   1 -10   3         34.48         29.36         5.98 o                         
  -9  -9   3         64.04         61.44         3.24 o                         
  -8  -9   3         14.20         10.19         2.72 o                         
  -7  -9   3         35.04         37.57         2.20 o                         
  -6  -9   3         23.22         25.58         2.52 o                         
  -5  -9   3         17.98         20.80         2.27 o                         
  -4  -9   3          9.10         14.00         2.24 o                         
  -3  -9   3          5.26          4.22         2.24 o                         
  -2  -9   3          0.39         -3.31         3.43 o                         
  -1  -9   3         30.05         31.16         2.26 o                         
   0  -9   3         37.46         42.22         2.58 o                         
   1  -9   3         72.83         65.47         2.53 o                         
   2  -9   3          0.39         -3.19         2.12 o                         
   3  -9   3          2.82         -1.26         3.77 o                         
 -10  -8   3         34.01         28.10         3.52 o                         
  -9  -8   3         40.01         42.44         4.06 o                         
  -8  -8   3         14.87          9.87         2.13 o                         
  -7  -8   3        109.73        119.59         3.82 o                         
  -6  -8   3        119.87        128.95         2.43 o                         
  -5  -8   3        165.04        173.52         4.77 o                         
  -4  -8   3        280.04        272.42         7.90 o                         
  -3  -8   3          1.48         -1.00         2.57 o                         
  -2  -8   3          2.75          1.02         2.28 o                         
  -1  -8   3         66.14         63.18         2.81 o                         
   0  -8   3         32.51         30.16         2.21 o                         
   1  -8   3         40.21         36.33         2.20 o                         
   2  -8   3          0.36         -2.19         2.26 o                         
   3  -8   3          6.83          9.38         2.35 o                         
   4  -8   3         31.70         36.81         3.64 o                         
   5  -8   3          0.28         -0.44         2.21 o                         
 -11  -7   3         74.07         95.05         4.31 o                         
 -10  -7   3         65.77         63.66         2.33 o                         
  -9  -7   3         74.79         76.47         2.45 o                         
  -8  -7   3          7.45          7.78         2.13 o                         
  -7  -7   3         16.38         11.10         3.42 o                         
  -6  -7   3         23.61         20.15         2.17 o                         
  -5  -7   3        390.17        415.48         5.48 o                         
  -4  -7   3         27.86         26.75         2.34 o                         
  -3  -7   3        385.86        392.18         6.52 o                         
  -2  -7   3        247.43        245.60         4.80 o                         
  -1  -7   3         32.64         34.03         2.04 o                         
   0  -7   3        161.34        160.02         2.92 o                         
   1  -7   3          8.63          6.89         2.33 o                         
   2  -7   3          1.09          6.33         2.12 o                         
   3  -7   3         51.74         56.15         2.30 o                         
   4  -7   3          3.50          2.64         2.43 o                         
   5  -7   3         15.95         15.73         2.18 o                         
   6  -7   3          7.98          6.87         2.57 o                         
 -11  -6   3        111.81        117.75         4.87 o                         
 -10  -6   3        201.97        192.73         3.01 o                         
  -9  -6   3         64.66         70.04         2.74 o                         
  -8  -6   3        262.80        265.57         2.68 o                         
  -7  -6   3        724.70        738.49         8.61 o                         
  -6  -6   3        174.98        169.50         2.24 o                         
  -5  -6   3        105.57        109.57         2.57 o                         
  -4  -6   3        615.21        611.89        10.41 o                         
  -3  -6   3        441.17        449.00        12.30 o                         
  -2  -6   3        255.13        255.16         2.91 o                         
  -1  -6   3        352.09        371.34         4.17 o                         
   0  -6   3        400.42        410.29         3.17 o                         
   1  -6   3          3.29          3.97         2.41 o                         
   2  -6   3        519.38        513.52         5.30 o                         
   3  -6   3         93.41         94.19         3.61 o                         
   4  -6   3        104.36        108.22         3.78 o                         
   5  -6   3         99.33         97.04         7.79 o                         
   6  -6   3          0.59          3.88         1.95 o                         
   7  -6   3          0.14          2.24         2.74 o                         
 -11  -5   3         79.66         83.91         2.79 o                         
 -10  -5   3         12.24         20.04         3.42 o                         
  -9  -5   3          5.78         11.26         2.39 o                         
  -8  -5   3          7.68         11.40         1.91 o                         
  -7  -5   3        177.04        160.56         2.11 o                         
  -6  -5   3        180.99        191.97         3.52 o                         
  -5  -5   3        301.68        311.09         6.26 o                         
  -4  -5   3        519.85        490.41         4.02 o                         
  -3  -5   3        693.30        677.74        10.48 o                         
  -2  -5   3       1079.61       1084.01         9.70 o                         
  -1  -5   3         59.04         58.40         2.23 o                         
   0  -5   3        352.90        333.43         3.09 o                         
   1  -5   3          1.40          0.92         2.79 o                         
   2  -5   3         72.94         85.33         2.48 o                         
   3  -5   3         37.53         39.36         2.07 o                         
   4  -5   3        229.10        233.96         2.75 o                         
   5  -5   3         25.21         27.74         2.27 o                         
   6  -5   3         42.50         41.78         2.09 o                         
   7  -5   3        323.58        322.14         2.65 o                         
   8  -5   3          2.10         -1.40         2.17 o                         
 -11  -4   3        219.12        223.31         3.02 o                         
 -10  -4   3        180.28        174.06         4.44 o                         
  -9  -4   3        142.66        139.81         2.31 o                         
  -8  -4   3        388.16        358.03         5.19 o                         
  -7  -4   3         47.34         63.58         2.80 o                         
  -6  -4   3         15.44         14.18         1.80 o                         
  -5  -4   3         13.15         17.38         2.07 o                         
  -4  -4   3          1.07          2.94         2.09 o                         
  -3  -4   3        997.50       1025.88         6.57 o                         
  -2  -4   3        934.04        980.79         8.01 o                         
  -1  -4   3         54.21         43.48         1.90 o                         
   0  -4   3        417.72        437.11         4.90 o                         
   1  -4   3        165.30        138.46         2.91 o                         
   2  -4   3        726.44        724.25         9.58 o                         
   3  -4   3        119.77        107.36         2.71 o                         
   4  -4   3        169.31        166.41         2.60 o                         
   5  -4   3         77.69         80.87         2.12 o                         
   6  -4   3          0.03          2.00         2.09 o                         
   7  -4   3         24.42         26.25         2.13 o                         
   8  -4   3         34.09         41.91         5.01 o                         
   9  -4   3         26.37         25.20         3.12 o                         
 -12  -3   3          7.11          5.27         2.74 o                         
 -11  -3   3          0.60          3.76         2.02 o                         
 -10  -3   3         74.30         73.33         2.20 o                         
  -9  -3   3        241.31        253.16         2.44 o                         
  -8  -3   3       1528.12       1474.08        17.83 o                         
  -7  -3   3        579.42        567.72         6.96 o                         
  -6  -3   3        421.24        416.36         6.69 o                         
  -5  -3   3       1654.33       1647.46        12.62 o                         
  -4  -3   3       1018.74        955.67         9.18 o                         
  -3  -3   3       1559.46       1581.29        10.87 o                         
  -2  -3   3         36.26         38.36         1.86 o                         
  -1  -3   3        830.85        907.19         4.20 o                         
   0  -3   3        595.47        628.17         8.36 o                         
   1  -3   3         12.13         10.69         2.50 o                         
   2  -3   3        665.16        681.59        10.30 o                         
   3  -3   3        857.54        841.26         4.15 o                         
   4  -3   3        823.03        825.45        12.31 o                         
   5  -3   3        836.49        849.50         3.41 o                         
   6  -3   3        334.79        337.82         2.98 o                         
   7  -3   3          7.76          5.19         1.96 o                         
   8  -3   3          1.16          4.77         2.15 o                         
   9  -3   3          9.00         12.71         2.57 o                         
  10  -3   3          0.90          0.30         2.54 o                         
 -11  -2   3        130.84        141.02         2.77 o                         
 -10  -2   3        141.32        146.78         2.28 o                         
  -9  -2   3        178.52        180.81         2.93 o                         
  -8  -2   3        104.61        107.68         2.42 o                         
  -7  -2   3         21.57         16.79         2.20 o                         
  -6  -2   3        319.00        316.46         3.68 o                         
  -5  -2   3        105.82         94.77         2.18 o                         
  -4  -2   3        555.96        509.88         3.72 o                         
  -3  -2   3       6222.17       6325.10        67.92 o                         
  -2  -2   3         41.14         82.62         2.04 o                         
  -1  -2   3       2549.61       2509.06        21.00 o                         
   0  -2   3       5834.00       6005.30        57.65 o                         
   1  -2   3        174.64        144.86         2.40 o                         
   2  -2   3        975.44        979.42         6.45 o                         
   3  -2   3        162.23        168.22         2.59 o                         
   4  -2   3         93.75        105.99         3.36 o                         
   5  -2   3        104.55        106.72         2.80 o                         
   6  -2   3         59.89         60.22         2.91 o                         
   7  -2   3        550.18        567.41         8.18 o                         
   8  -2   3        219.52        219.72         2.74 o                         
   9  -2   3         81.19         85.92         3.19 o                         
  10  -2   3        275.36        269.48         8.98 o                         
  11  -2   3          5.74          4.01         2.42 o                         
 -11  -1   3        105.34        103.70         3.62 o                         
 -10  -1   3        337.59        354.24        12.24 o                         
  -9  -1   3        606.62        609.35         7.10 o                         
  -8  -1   3        251.07        243.97         3.36 o                         
  -7  -1   3        222.65        213.44         3.31 o                         
  -6  -1   3        180.13        183.77         2.33 o                         
  -5  -1   3        656.64        642.03         4.25 o                         
  -4  -1   3          0.62          1.62         1.81 o                         
  -3  -1   3        238.04        268.87         2.71 o                         
  -2  -1   3       1012.48        994.95         8.55 o                         
  -1  -1   3       1745.28       1809.25        17.10 o                         
   0  -1   3        115.64        155.12         2.88 o                         
   1  -1   3       2129.21       2155.49         8.09 o                         
   2  -1   3       1377.00       1350.86        12.85 o                         
   3  -1   3        654.41        620.22         3.69 o                         
   4  -1   3       1534.21       1518.54        12.24 o                         
   5  -1   3        512.84        515.28         2.94 o                         
   6  -1   3         71.62         77.73         2.32 o                         
   7  -1   3         10.78         10.24         2.54 o                         
   8  -1   3          2.23          4.72         3.59 o                         
   9  -1   3         11.84         15.59         2.01 o                         
  10  -1   3         19.93         24.66         5.48 o                         
  11  -1   3         15.92          8.39         4.23 o                         
 -11   0   3         31.26         26.98         2.37 o                         
 -10   0   3          0.82          0.86         1.87 o                         
  -9   0   3        115.89        128.80         4.49 o                         
  -8   0   3         91.49         91.49         2.13 o                         
  -7   0   3       2177.81       2088.29        33.19 o                         
  -6   0   3        280.95        275.51         2.78 o                         
  -5   0   3       2119.77       2045.68        14.54 o                         
  -4   0   3       2927.86       2872.31        27.12 o                         
  -3   0   3       1033.53        983.60         4.69 o                         
  -2   0   3        782.39        766.71         3.03 o                         
  -1   0   3       1843.97       1931.27        10.58 o                         
   0   0   3         28.69         31.89         2.18 o                         
   1   0   3       4086.73       4456.35        56.54 o                         
   2   0   3        430.68        476.95         8.26 o                         
   3   0   3       2085.81       2112.18         7.09 o                         
   4   0   3       2261.78       2359.11        15.45 o                         
   5   0   3       2297.37       2313.17        15.35 o                         
   6   0   3        578.09        520.77         4.31 o                         
   7   0   3        669.77        658.84         5.42 o                         
   8   0   3        256.07        261.22         5.44 o                         
   9   0   3         70.20         76.61         2.59 o                         
  10   0   3         66.12         60.18         2.27 o                         
  11   0   3         28.49         29.79         2.53 o                         
  12   0   3         15.82         18.55         2.91 o                         
 -11   1   3        161.50        160.01         4.39 o                         
 -10   1   3        125.14        136.73         2.34 o                         
  -9   1   3        222.06        215.02         5.53 o                         
  -8   1   3        243.88        229.94         3.47 o                         
  -7   1   3          0.65         -0.88         1.76 o                         
  -6   1   3        243.25        233.06         2.44 o                         
  -5   1   3        412.63        407.66         5.03 o                         
  -4   1   3        169.29        145.89         2.74 o                         
  -3   1   3        423.85        396.99         2.95 o                         
  -2   1   3       3003.55       2927.04        12.48 o                         
  -1   1   3       4231.08       4188.01        21.65 o                         
   0   1   3       5635.56       5851.40        88.67 o                         
   1   1   3        535.80        520.87         6.60 o                         
   2   1   3       1991.66       2065.78        37.63 o                         
   3   1   3       3543.69       3576.99        39.35 o                         
   4   1   3        421.71        458.86         3.67 o                         
   5   1   3         43.00         45.15         2.18 o                         
   6   1   3        397.64        434.10         2.68 o                         
   7   1   3        387.17        391.97         6.09 o                         
   8   1   3        152.79        157.63         2.40 o                         
   9   1   3        379.60        382.16         5.83 o                         
  10   1   3         99.68         97.09         3.20 o                         
  11   1   3        696.06        703.44         8.18 o                         
  12   1   3        177.94        185.25         3.64 o                         
 -10   2   3         42.07         38.69         2.07 o                         
  -9   2   3        142.62        136.53        20.43 o                         
  -8   2   3        267.32        266.95         2.46 o                         
  -7   2   3        760.21        752.91         3.48 o                         
  -6   2   3        383.37        369.47         7.68 o                         
  -5   2   3        286.95        260.12         2.32 o                         
  -4   2   3        295.37        284.74         2.46 o                         
  -3   2   3        195.07        270.87         3.02 o                         
  -2   2   3       1291.08       1440.10         5.94 o                         
  -1   2   3        192.50        196.21         2.44 o                         
   0   2   3       2179.41       2175.01        78.35 o                         
   1   2   3       1883.84       2020.36        46.80 o                         
   2   2   3        452.28        450.60         5.85 o                         
   3   2   3       5553.84       5475.28        53.00 o                         
   4   2   3       2436.80       2451.37        34.42 o                         
   5   2   3        326.40        289.71         3.51 o                         
   6   2   3        602.26        586.62         5.49 o                         
   7   2   3        849.34        852.09         5.38 o                         
   8   2   3          8.03         10.24         2.22 o                         
   9   2   3         17.70         17.28         2.03 o                         
  10   2   3        290.76        278.07         5.81 o                         
  11   2   3        898.23        876.21        18.61 o                         
  12   2   3         35.32         35.43         2.07 o                         
 -10   3   3         19.07          8.89         3.36 o                         
  -9   3   3          1.03          1.50         2.31 o                         
  -8   3   3         21.72         25.76         2.25 o                         
  -7   3   3         61.25         71.70         2.39 o                         
  -6   3   3        438.32        448.53         5.72 o                         
  -5   3   3        527.86        550.29         6.53 o                         
  -4   3   3        828.05        795.29         9.37 o                         
  -3   3   3       1468.30       1415.70         4.97 o                         
  -2   3   3       3561.71       3664.43        18.97 o                         
  -1   3   3        345.01        318.48         2.65 o                         
   0   3   3        358.81        354.82         3.55 o                         
   1   3   3        312.75        274.07        43.32 o                         
   2   3   3        643.05        687.57         4.46 o                         
   3   3   3         29.81         34.84         3.19 o                         
   4   3   3       1723.03       1793.76        28.54 o                         
   5   3   3       1229.32       1265.22        18.72 o                         
   6   3   3       1523.96       1518.95        14.82 o                         
   7   3   3        912.46        932.05        16.28 o                         
   8   3   3        218.70        213.40         2.59 o                         
   9   3   3        771.33        767.34         3.77 o                         
  10   3   3        844.74        831.54        10.21 o                         
  11   3   3         73.24         71.72         2.69 o                         
  12   3   3         21.81         22.06         3.33 o                         
  13   3   3         40.23         40.07         2.40 o                         
  -9   4   3        173.18        187.40         6.81 o                         
  -8   4   3        135.66        143.44         5.96 o                         
  -7   4   3        263.03        241.65         3.57 o                         
  -6   4   3         31.98         35.13         2.86 o                         
  -5   4   3          0.34         -2.31         1.99 o                         
  -4   4   3          2.17          4.85         2.14 o                         
  -3   4   3         10.49          9.22         1.77 o                         
  -2   4   3        233.91        209.91         2.35 o                         
  -1   4   3       2452.13       2498.35        21.56 o                         
   0   4   3       1627.41       1620.90         6.01 o                         
   1   4   3       2266.61       2257.93        23.46 o                         
   2   4   3       1304.86       1281.82        30.37 o                         
   3   4   3        896.38        911.39         6.83 o                         
   4   4   3        219.65        201.28         4.61 o                         
   5   4   3        551.59        564.41         7.15 o                         
   6   4   3        156.84        175.71         3.11 o                         
   7   4   3        529.23        583.84         3.96 o                         
   8   4   3         18.20         20.54         2.05 o                         
   9   4   3        201.43        206.56         3.59 o                         
  10   4   3        489.17        510.82         4.17 o                         
  11   4   3        343.96        344.52         3.68 o                         
  12   4   3        108.42        105.50         5.15 o                         
  13   4   3        173.56        168.32        23.27 o                         
  -9   5   3          0.66         -0.81         2.77 o                         
  -8   5   3         26.27         31.13         2.75 o                         
  -7   5   3        366.77        370.04         7.29 o                         
  -6   5   3         69.60         74.81         5.71 o                         
  -5   5   3        404.49        375.16         6.29 o                         
  -4   5   3        363.32        367.88         6.19 o                         
  -3   5   3        300.50        288.14         5.09 o                         
  -2   5   3         26.57         24.97         2.07 o                         
  -1   5   3         51.03         47.75         1.90 o                         
   0   5   3         40.00         55.80         1.95 o                         
   1   5   3        450.48        448.98         3.69 o                         
   2   5   3       1210.62       1218.86         6.11 o                         
   3   5   3       1858.85       1942.35        34.95 o                         
   4   5   3       1890.46       1861.44        23.84 o                         
   5   5   3        733.28        705.83        16.66 o                         
   6   5   3       1475.09       1435.46        10.14 o                         
   7   5   3        438.42        428.83         5.63 o                         
   8   5   3        417.57        410.86         4.11 o                         
   9   5   3        347.22        321.11         3.05 o                         
  10   5   3          9.48          5.57         2.39 o                         
  11   5   3         40.90         39.33         3.40 o                         
  12   5   3         75.03         74.75         2.47 o                         
  13   5   3         87.30         85.35         2.99 o                         
  -8   6   3          2.09          4.93         2.07 o                         
  -7   6   3          3.04         -2.54         2.03 o                         
  -6   6   3         23.10         26.40         1.96 o                         
  -5   6   3          5.85          8.64         1.96 o                         
  -4   6   3         22.94         22.73         2.23 o                         
  -3   6   3        847.33        856.02         5.01 o                         
  -2   6   3         42.81         41.75         1.99 o                         
  -1   6   3       1017.45       1019.78         7.89 o                         
   0   6   3        668.90        629.19        24.11 o                         
   1   6   3        738.53        741.53         6.32 o                         
   2   6   3         72.14         67.24         2.60 o                         
   3   6   3         71.01         82.21         2.38 o                         
   4   6   3         56.65         62.91         3.01 o                         
   5   6   3         83.83         85.81         2.59 o                         
   6   6   3        294.62        315.25         9.95 o                         
   7   6   3        119.78        124.36         2.95 o                         
   8   6   3       1089.56       1082.43         4.60 o                         
   9   6   3       1031.07       1023.82        11.88 o                         
  10   6   3         49.09         55.08         5.74 o                         
  11   6   3        669.18        611.34         5.95 o                         
  12   6   3         80.69         74.59        13.12 o                         
  13   6   3         18.51         13.19         5.24 o                         
  -7   7   3         11.63         14.52         1.97 o                         
  -6   7   3         12.83         14.13         2.09 o                         
  -5   7   3         53.91         54.40         2.75 o                         
  -4   7   3          0.85          0.88         2.20 o                         
  -3   7   3        118.08        123.65         2.58 o                         
  -2   7   3         33.58         33.93         2.08 o                         
  -1   7   3        211.02        205.72         9.94 o                         
   0   7   3        250.22        246.58         2.99 o                         
   1   7   3        740.87        753.59        13.11 o                         
   2   7   3        355.79        335.69         4.10 o                         
   3   7   3        409.71        400.66         6.39 o                         
   4   7   3        241.50        230.32         2.89 o                         
   5   7   3         98.53        102.35         3.11 o                         
   6   7   3        218.69        225.68         3.06 o                         
   7   7   3        151.65        141.87         3.19 o                         
   8   7   3         60.57         62.35         2.59 o                         
   9   7   3         13.14         14.72         2.48 o                         
  10   7   3        134.86        141.79         2.84 o                         
  11   7   3        199.84        198.77         2.93 o                         
  12   7   3         44.65         63.46         3.50 o                         
  13   7   3        175.16        165.02         4.12 o                         
  -6   8   3          0.57          3.55         4.04 o                         
  -5   8   3        164.41        179.19         7.01 o                         
  -4   8   3        158.84        149.60         4.30 o                         
  -3   8   3         10.82         19.84         5.04 o                         
  -2   8   3        100.17        101.39         2.55 o                         
  -1   8   3        507.07        500.46         3.70 o                         
   0   8   3         11.54         16.36         2.36 o                         
   1   8   3         87.67         98.13         2.97 o                         
   2   8   3        108.55        111.44         2.20 o                         
   3   8   3        119.92        109.98         3.80 o                         
   4   8   3        291.53        295.92         2.93 o                         
   5   8   3        315.57        317.79         4.20 o                         
   6   8   3        106.96        109.49         3.23 o                         
   7   8   3       2165.63       2132.06        24.76 o                         
   8   8   3        164.18        177.60         3.77 o                         
   9   8   3         49.21         52.69         2.80 o                         
  10   8   3         40.63         43.61         2.55 o                         
  11   8   3         19.75         18.71         2.78 o                         
  12   8   3         13.23          8.28         2.46 o                         
  -5   9   3         35.63         34.66         2.89 o                         
  -4   9   3          0.82         -1.28         2.84 o                         
  -3   9   3         12.05          9.40         4.48 o                         
  -2   9   3          5.98          9.51         3.21 o                         
  -1   9   3         39.10         47.48         3.20 o                         
   0   9   3        180.43        167.78         2.83 o                         
   1   9   3        135.23        144.42         4.21 o                         
   2   9   3        184.12        189.69         2.42 o                         
   3   9   3        118.77        112.07         3.37 o                         
   4   9   3          1.78         -0.60         2.82 o                         
   5   9   3         48.22         51.13         2.44 o                         
   6   9   3        148.29        155.59         3.31 o                         
   7   9   3        303.98        302.43         6.70 o                         
   8   9   3          8.04         12.43         4.42 o                         
   9   9   3        328.93        332.57        14.70 o                         
  10   9   3        260.16        264.07         8.88 o                         
  11   9   3         77.03         80.04         5.21 o                         
  12   9   3         70.87         53.00        18.48 o                         
  -4  10   3          2.52          5.04         3.60 o                         
  -3  10   3          0.99          1.07         2.71 o                         
  -2  10   3          8.45          5.81         2.53 o                         
  -1  10   3          6.15          4.59         2.57 o                         
   0  10   3        158.23        149.10         7.31 o                         
   1  10   3          7.59          7.93         2.21 o                         
   2  10   3         27.97         21.07         2.24 o                         
   3  10   3         62.50         59.69         2.09 o                         
   4  10   3          2.97          5.38         3.84 o                         
   5  10   3        177.39        163.06         4.51 o                         
   6  10   3        156.61        160.84         2.83 o                         
   7  10   3         77.55         84.14         3.08 o                         
   8  10   3          7.61          6.78         3.06 o                         
   9  10   3          9.93          9.18         3.00 o                         
  10  10   3          4.70          5.81         2.73 o                         
  11  10   3         30.14         31.54        11.54 o                         
  -2  11   3         17.68         20.05         2.59 o                         
  -1  11   3         34.98         36.07         6.33 o                         
   0  11   3         19.10         17.34         2.51 o                         
   1  11   3         16.40         18.44         2.28 o                         
   2  11   3          0.10         -3.33         2.22 o                         
   3  11   3        103.78         93.31         6.22 o                         
   4  11   3          3.59          3.15         2.23 o                         
   5  11   3          3.61          6.07         2.62 o                         
   6  11   3        124.30        118.92         2.84 o                         
   7  11   3        104.07         93.54         2.40 o                         
   8  11   3        117.93        120.17        14.42 o                         
   9  11   3        136.33        137.95         5.84 o                         
  10  11   3         11.92         14.51         3.52 o                         
  11  11   3          3.19          7.74         3.22 o                         
   0  12   3         27.16         31.70         2.73 o                         
   1  12   3          2.90          4.97         4.21 o                         
   2  12   3         18.20         17.04         2.18 o                         
   3  12   3         41.74         50.67         2.72 o                         
   4  12   3         11.72          3.75         2.52 o                         
   5  12   3         35.59         39.26         2.42 o                         
   6  12   3          4.31          4.06         2.49 o                         
   7  12   3          9.73         10.77         2.67 o                         
   8  12   3         84.05         76.04         2.61 o                         
   9  12   3          0.75          3.97         2.38 o                         
   3  13   3         17.32         12.94         3.32 o                         
   4  13   3         16.00         10.24         2.28 o                         
   5  13   3         27.72         20.36         6.01 o                         
   6  13   3          0.77          0.42         2.05 o                         
  -6 -10   4          0.32          2.48         3.01 o                         
  -5 -10   4         12.20         12.09         2.83 o                         
  -4 -10   4         38.39         39.27         2.28 o                         
  -3 -10   4         20.12         15.82         2.23 o                         
  -2 -10   4          5.03          9.64         2.45 o                         
  -1 -10   4         37.25         31.86         5.64 o                         
  -8  -9   4          7.45          5.45         3.90 o                         
  -7  -9   4        100.02        106.38         4.80 o                         
  -6  -9   4         19.72         26.51         2.56 o                         
  -5  -9   4          0.67          4.19         2.37 o                         
  -4  -9   4         60.96         60.67         3.10 o                         
  -3  -9   4          1.10          1.47         2.33 o                         
  -2  -9   4          3.16          6.37         2.77 o                         
  -1  -9   4          6.75          8.18         2.47 o                         
   0  -9   4          0.24          1.52         2.65 o                         
   1  -9   4          1.81          1.20         2.07 o                         
   2  -9   4          2.21          3.48         2.35 o                         
  -9  -8   4          5.05          8.10         2.38 o                         
  -8  -8   4          1.19          1.63         2.13 o                         
  -7  -8   4         75.26         73.90         3.61 o                         
  -6  -8   4         75.04         72.53         2.65 o                         
  -5  -8   4         24.19         24.09         2.43 o                         
  -4  -8   4         41.45         44.77         2.22 o                         
  -3  -8   4        166.82        174.04         2.53 o                         
  -2  -8   4         27.31         26.04         2.42 o                         
  -1  -8   4         35.78         31.59         2.39 o                         
   0  -8   4         30.90         30.88         2.18 o                         
   1  -8   4         11.81          6.61         2.72 o                         
   2  -8   4         11.34         10.55         2.65 o                         
   3  -8   4          8.27          3.63         1.99 o                         
   4  -8   4         12.11          8.96         2.93 o                         
 -10  -7   4         73.81         65.67         8.07 o                         
  -9  -7   4         48.58         48.15         2.33 o                         
  -8  -7   4         72.48         72.39         2.83 o                         
  -7  -7   4         37.35         28.28         3.87 o                         
  -6  -7   4         75.27         72.24         2.56 o                         
  -5  -7   4          1.32         -2.68         2.27 o                         
  -4  -7   4         58.90         56.52         2.37 o                         
  -3  -7   4        100.54        107.10         3.15 o                         
  -2  -7   4         82.33         85.28         2.31 o                         
  -1  -7   4         13.91         17.55         2.09 o                         
   0  -7   4          2.57          3.78         2.04 o                         
   1  -7   4        531.44        512.78         6.19 o                         
   2  -7   4         36.87         36.67         2.10 o                         
   3  -7   4          1.08          6.38         3.93 o                         
   4  -7   4         82.76         78.82         2.74 o                         
   5  -7   4          1.39          1.14         2.17 o                         
 -10  -6   4         21.62         24.58         2.98 o                         
  -9  -6   4         66.39         68.52         3.36 o                         
  -8  -6   4        142.87        139.95         2.22 o                         
  -7  -6   4        218.14        214.99         4.34 o                         
  -6  -6   4         26.29         35.55         2.78 o                         
  -5  -6   4        124.19        120.53         2.74 o                         
  -4  -6   4        821.53        851.50         7.47 o                         
  -3  -6   4         77.09         74.17         2.86 o                         
  -2  -6   4          1.64          4.66         2.22 o                         
  -1  -6   4        333.44        319.79         5.63 o                         
   0  -6   4         95.86        100.74         2.38 o                         
   1  -6   4         23.19         27.15         2.19 o                         
   2  -6   4          0.76          1.35         2.58 o                         
   3  -6   4        310.95        316.90         8.36 o                         
   4  -6   4         14.24         10.93         3.19 o                         
   5  -6   4          3.84          7.95         1.93 o                         
   6  -6   4         22.85         24.04         3.50 o                         
   7  -6   4         16.51         15.42         2.06 o                         
 -11  -5   4        256.42        250.28         9.78 o                         
 -10  -5   4        109.81        102.07        11.14 o                         
  -9  -5   4          1.75         -0.05         2.11 o                         
  -8  -5   4         12.88         12.42         1.95 o                         
  -7  -5   4         34.55         30.58         2.03 o                         
  -6  -5   4          3.69          2.71         1.91 o                         
  -5  -5   4        218.87        210.61         3.03 o                         
  -4  -5   4        418.43        403.55         3.06 o                         
  -3  -5   4       1231.69       1208.76        18.93 o                         
  -2  -5   4        475.49        469.66         4.45 o                         
  -1  -5   4         87.73         87.38         2.44 o                         
   0  -5   4        544.26        545.18         3.43 o                         
   1  -5   4        314.54        304.10         4.58 o                         
   2  -5   4         74.83         78.57         5.09 o                         
   3  -5   4        129.99        134.49         3.64 o                         
   4  -5   4         10.29         11.38         1.95 o                         
   5  -5   4        808.66        833.00         7.51 o                         
   6  -5   4        120.30        121.03         2.85 o                         
   7  -5   4        128.15        130.41         4.35 o                         
   8  -5   4         36.08         31.67         7.92 o                         
 -11  -4   4         64.52         62.05         7.80 o                         
 -10  -4   4         82.44         93.74         2.19 o                         
  -9  -4   4        393.32        392.07         7.67 o                         
  -8  -4   4        462.35        447.42         5.36 o                         
  -7  -4   4         50.51         59.01         1.90 o                         
  -6  -4   4        821.82        798.56         7.09 o                         
  -5  -4   4        326.35        314.70         4.31 o                         
  -4  -4   4         30.48         28.85         1.96 o                         
  -3  -4   4         26.01         30.98         2.06 o                         
  -2  -4   4        216.62        218.55         4.03 o                         
  -1  -4   4        214.36        210.99         2.36 o                         
   0  -4   4        899.58        911.35         4.52 o                         
   1  -4   4        133.40        139.66         2.69 o                         
   2  -4   4        401.31        398.04        14.21 o                         
   3  -4   4        572.23        581.19         3.98 o                         
   4  -4   4         55.60         54.61         2.22 o                         
   5  -4   4        270.46        279.78         3.01 o                         
   6  -4   4        268.75        269.43         6.03 o                         
   7  -4   4         29.42         28.19         3.09 o                         
   8  -4   4         88.33         81.56         3.04 o                         
   9  -4   4         20.12         23.78         2.83 o                         
 -11  -3   4         88.28         90.71         2.24 o                         
 -10  -3   4        127.90        132.56         2.46 o                         
  -9  -3   4        112.61        105.21         3.05 o                         
  -8  -3   4          5.68          1.58         2.00 o                         
  -7  -3   4        219.81        215.20         2.96 o                         
  -6  -3   4        320.54        306.64         2.36 o                         
  -5  -3   4        652.43        606.44         2.68 o                         
  -4  -3   4       1125.99       1112.83        11.07 o                         
  -3  -3   4        568.39        538.46         3.34 o                         
  -2  -3   4          6.71          7.34         1.77 o                         
  -1  -3   4        214.30        209.23         6.38 o                         
   0  -3   4         92.64         78.34         2.65 o                         
   1  -3   4          5.68         10.69         2.24 o                         
   2  -3   4         76.47         88.75         3.83 o                         
   3  -3   4        207.43        216.59         5.26 o                         
   4  -3   4        343.14        337.83         3.85 o                         
   5  -3   4        215.36        211.26         3.57 o                         
   6  -3   4          3.63          2.97         2.26 o                         
   7  -3   4         68.47         80.12         3.05 o                         
   8  -3   4        160.88        166.55         2.31 o                         
   9  -3   4         30.53         27.77         2.33 o                         
  10  -3   4         50.24         57.04         4.57 o                         
 -11  -2   4        359.58        368.82         4.18 o                         
 -10  -2   4        318.29        306.12         7.12 o                         
  -9  -2   4        413.36        403.65         6.24 o                         
  -8  -2   4         65.46         64.06         2.53 o                         
  -7  -2   4         74.11         81.74         3.50 o                         
  -6  -2   4         11.15         11.88         2.00 o                         
  -5  -2   4        201.40        212.07         2.23 o                         
  -4  -2   4         28.30         22.57         1.74 o                         
  -3  -2   4       1251.17       1248.49         9.82 o                         
  -2  -2   4       3578.86       3655.66        22.82 o                         
  -1  -2   4       1561.54       1495.41        16.94 o                         
   0  -2   4       1579.71       1630.82        24.82 o                         
   1  -2   4        332.35        292.80         3.48 o                         
   2  -2   4        952.28        939.98         9.78 o                         
   3  -2   4        537.28        535.75         6.58 o                         
   4  -2   4         30.19         25.54         2.20 o                         
   5  -2   4         28.05         29.90         2.27 o                         
   6  -2   4         61.42         62.94         2.19 o                         
   7  -2   4         42.91         45.57         2.13 o                         
   8  -2   4        144.75        146.81         3.11 o                         
   9  -2   4         97.07         97.92         2.34 o                         
  10  -2   4        126.62        124.51         4.10 o                         
 -11  -1   4         34.09         34.30         3.75 o                         
 -10  -1   4        133.80        135.88         3.28 o                         
  -9  -1   4         54.79         59.89         2.96 o                         
  -8  -1   4        204.81        205.14         2.54 o                         
  -7  -1   4       1793.47       1737.00        12.29 o                         
  -6  -1   4        133.63        129.63         2.37 o                         
  -5  -1   4       1591.37       1565.80        13.09 o                         
  -4  -1   4       1391.96       1378.05         8.37 o                         
  -3  -1   4        313.58        308.26         3.79 o                         
  -2  -1   4         75.19         79.81         1.94 o                         
  -1  -1   4         13.16         19.20         1.95 o                         
   0  -1   4        318.70        345.88         3.19 o                         
   1  -1   4         64.36         54.39         3.23 o                         
   2  -1   4       1199.71       1222.87        19.44 o                         
   3  -1   4       1752.99       1769.08        19.08 o                         
   4  -1   4       1301.15       1312.37        11.15 o                         
   5  -1   4       1223.94       1245.94        14.71 o                         
   6  -1   4         23.68         22.90         2.09 o                         
   7  -1   4        881.34        907.15         4.37 o                         
   8  -1   4        106.33        106.85         4.56 o                         
   9  -1   4          9.55          9.63         2.92 o                         
  10  -1   4          7.47         10.59         2.46 o                         
  11  -1   4         37.12         46.13         3.88 o                         
 -11   0   4         21.70         20.53         2.25 o                         
 -10   0   4         34.46         30.93         4.18 o                         
  -9   0   4          5.26          4.94         1.95 o                         
  -8   0   4          1.49          1.83         2.75 o                         
  -7   0   4        324.60        302.55         2.72 o                         
  -6   0   4         64.36         61.00         2.11 o                         
  -5   0   4        681.14        658.86         5.06 o                         
  -4   0   4        591.59        540.11         7.01 o                         
  -3   0   4       2295.68       2234.53        10.35 o                         
  -2   0   4       1243.36       1214.27         6.45 o                         
  -1   0   4        625.02        610.95         4.27 o                         
   0   0   4        920.68        870.74         7.74 o                         
   1   0   4        202.81        206.36         3.88 o                         
   2   0   4        224.52        224.56         3.62 o                         
   3   0   4         52.44         59.96         3.39 o                         
   4   0   4        726.08        748.96         7.43 o                         
   5   0   4         56.06         57.28         2.27 o                         
   6   0   4        131.08        115.04         2.38 o                         
   7   0   4       1176.72       1196.67         7.72 o                         
   8   0   4        199.70        206.13         2.83 o                         
   9   0   4        222.09        225.63         7.55 o                         
  10   0   4        145.24        142.16         2.72 o                         
  11   0   4         14.25         11.68         2.74 o                         
 -11   1   4        266.72        266.62         7.94 o                         
 -10   1   4         48.45         47.05         2.18 o                         
  -9   1   4        314.00        309.41         4.16 o                         
  -8   1   4        703.94        689.04         7.21 o                         
  -7   1   4        100.02         95.57         1.98 o                         
  -6   1   4        112.82        113.02         2.55 o                         
  -5   1   4        606.24        610.73         2.83 o                         
  -4   1   4        188.67        189.16         2.46 o                         
  -3   1   4        730.04        749.73         6.91 o                         
  -2   1   4        874.14        878.27        10.01 o                         
  -1   1   4       2388.69       2388.25         7.92 o                         
   0   1   4        377.47        368.43         3.91 o                         
   1   1   4       3464.95       3574.96        83.02 o                         
   2   1   4       1509.48       1407.47        20.27 o                         
   3   1   4       6109.82       6411.71        97.19 o                         
   4   1   4         33.34         22.53         2.41 o                         
   5   1   4        166.36        140.77         2.75 o                         
   6   1   4         96.44         98.84         2.90 o                         
   7   1   4          6.50         11.23         2.39 o                         
   8   1   4         71.91         76.55         2.45 o                         
   9   1   4        159.63        165.16         3.34 o                         
  10   1   4        130.19        128.22         3.48 o                         
  11   1   4        445.67        442.33         6.22 o                         
  12   1   4         10.81         11.07         2.35 o                         
 -10   2   4         43.45         50.21         4.23 o                         
  -9   2   4        195.10        202.09         6.82 o                         
  -8   2   4        114.76        113.30         1.89 o                         
  -7   2   4        429.63        429.08         4.12 o                         
  -6   2   4        623.35        639.14         3.41 o                         
  -5   2   4        379.09        347.28         2.73 o                         
  -4   2   4       1420.51       1413.26        12.69 o                         
  -3   2   4       1873.80       1897.85        20.13 o                         
  -2   2   4        287.16        272.36         2.58 o                         
  -1   2   4        433.76        458.87         3.56 o                         
   0   2   4          4.01          5.72         2.44 o                         
   1   2   4       1981.45       2168.49        32.28 o                         
   2   2   4        388.46        463.98         5.71 o                         
   3   2   4       2888.73       3135.74        29.31 o                         
   4   2   4        566.10        525.34         4.04 o                         
   5   2   4       2456.76       2572.28        19.35 o                         
   6   2   4       2238.24       2247.69        38.07 o                         
   7   2   4        700.90        674.87         3.18 o                         
   8   2   4        193.91        211.49         4.30 o                         
   9   2   4         45.95         46.80         3.10 o                         
  10   2   4        167.78        161.11         2.63 o                         
  11   2   4          2.31         -0.02         2.86 o                         
  12   2   4          2.17          0.96         2.37 o                         
 -10   3   4         38.31         36.78         2.12 o                         
  -9   3   4         54.98         50.34         1.84 o                         
  -8   3   4         59.49         59.44         3.74 o                         
  -7   3   4         20.52         17.03         1.99 o                         
  -6   3   4         39.11         37.40         1.93 o                         
  -5   3   4        224.23        230.47         2.76 o                         
  -4   3   4        868.52        887.13         6.17 o                         
  -3   3   4        397.19        364.53         2.24 o                         
  -2   3   4        667.34        596.30         2.97 o                         
  -1   3   4       2485.26       2569.94        13.38 o                         
   0   3   4       1406.52       1353.89        32.06 o                         
   1   3   4       4547.97       4730.49        58.17 o                         
   2   3   4        211.87        199.51         3.53 o                         
   3   3   4          2.45          6.74         3.02 o                         
   4   3   4        501.33        525.83         6.28 o                         
   5   3   4        116.01        132.84         3.56 o                         
   6   3   4        338.48        338.13         3.75 o                         
   7   3   4        889.07        928.15         9.01 o                         
   8   3   4        331.80        304.81         2.91 o                         
   9   3   4        921.13        902.66         7.60 o                         
  10   3   4        286.92        294.88         4.16 o                         
  11   3   4        123.90        127.90         3.06 o                         
  12   3   4        132.21        127.66         4.32 o                         
  13   3   4         43.45         45.78         4.70 o                         
  -9   4   4         78.26         86.95         3.47 o                         
  -8   4   4        157.42        153.75        20.49 o                         
  -7   4   4        198.96        203.64         3.31 o                         
  -6   4   4         87.28         92.62         3.52 o                         
  -5   4   4        353.05        326.45         3.44 o                         
  -4   4   4        148.36        133.24         2.14 o                         
  -3   4   4         29.42         37.20         2.10 o                         
  -2   4   4         36.29         41.41         2.12 o                         
  -1   4   4        304.15        321.48         2.54 o                         
   0   4   4       1084.07       1104.62         8.93 o                         
   1   4   4        902.40        857.70         6.56 o                         
   2   4   4        441.90        435.80         6.26 o                         
   3   4   4       2076.92       2139.04        38.67 o                         
   4   4   4       2838.03       2989.54        16.46 o                         
   5   4   4       1432.50       1410.45         8.94 o                         
   6   4   4        865.94        844.51        10.26 o                         
   7   4   4         13.53         21.28         2.32 o                         
   8   4   4         33.57         36.06         2.19 o                         
   9   4   4          8.69         13.11         2.32 o                         
  10   4   4          5.79          8.25         2.37 o                         
  11   4   4        223.80        214.27         3.90 o                         
  12   4   4        176.85        168.85         2.48 o                         
  13   4   4        148.68        138.53        12.06 o                         
  -9   5   4          2.85          2.42         4.86 o                         
  -8   5   4          2.53         -3.84         2.63 o                         
  -7   5   4        249.14        250.92         4.76 o                         
  -6   5   4        320.60        327.77         3.82 o                         
  -5   5   4         78.62         87.16         1.95 o                         
  -4   5   4        433.31        439.22         4.44 o                         
  -3   5   4        245.74        234.27         3.05 o                         
  -2   5   4        435.19        461.38         3.03 o                         
  -1   5   4        916.41        927.45         8.25 o                         
   0   5   4        116.13        112.06         2.39 o                         
   1   5   4         90.14        105.07         2.48 o                         
   2   5   4        442.02        555.10        20.59 o                         
   3   5   4        439.87        522.21         8.24 o                         
   4   5   4       1015.08       1050.23        25.41 o                         
   5   5   4       1522.89       1559.46        18.87 o                         
   6   5   4        621.42        590.90         4.26 o                         
   7   5   4        934.86        940.01         4.55 o                         
   8   5   4        644.34        620.14         3.37 o                         
   9   5   4        134.24        134.64         3.90 o                         
  10   5   4        135.20        134.44         3.05 o                         
  11   5   4        224.23        223.46         3.85 o                         
  12   5   4          0.16          3.52         2.10 o                         
  13   5   4          0.27          2.27         2.00 o                         
  -8   6   4         13.80         11.42         1.98 o                         
  -7   6   4          4.22          3.40         1.87 o                         
  -6   6   4         95.28         91.16         2.28 o                         
  -5   6   4         48.73         65.16         2.40 o                         
  -4   6   4        111.47        107.32         2.37 o                         
  -3   6   4          4.65          4.30         2.14 o                         
  -2   6   4        361.12        363.12         2.83 o                         
  -1   6   4       1176.74       1194.99        15.27 o                         
   0   6   4       1168.03       1161.01         5.36 o                         
   1   6   4        532.64        501.88         9.53 o                         
   2   6   4        436.52        411.83         5.02 o                         
   3   6   4       1988.46       2108.01        51.03 o                         
   4   6   4         33.48         21.17         2.84 o                         
   5   6   4         97.80         94.51         3.73 o                         
   6   6   4         38.76         47.45         3.00 o                         
   7   6   4        556.89        568.72         6.52 o                         
   8   6   4        284.10        285.02         3.82 o                         
   9   6   4        210.76        220.79         3.06 o                         
  10   6   4        257.44        251.28         3.03 o                         
  11   6   4        399.77        389.92         4.43 o                         
  12   6   4        281.32        285.20         3.87 o                         
  13   6   4        146.38        132.74        15.45 o                         
  -7   7   4        122.83        126.71         5.85 o                         
  -6   7   4         20.57         29.48         3.08 o                         
  -5   7   4         27.99         33.19         2.29 o                         
  -4   7   4        128.19        128.16         2.89 o                         
  -3   7   4         31.08         25.58         2.52 o                         
  -2   7   4         43.61         43.85         2.41 o                         
  -1   7   4        294.38        284.57         2.99 o                         
   0   7   4        343.20        354.75         5.36 o                         
   1   7   4          6.30          5.93         2.90 o                         
   2   7   4        103.23         94.80         2.46 o                         
   3   7   4        846.39        814.09        10.98 o                         
   4   7   4        899.49        926.20        11.09 o                         
   5   7   4        573.04        580.00         6.11 o                         
   6   7   4        392.70        369.99         7.18 o                         
   7   7   4       1301.37       1305.59        12.88 o                         
   8   7   4          2.09         -0.47         2.98 o                         
   9   7   4         84.94         83.50         3.50 o                         
  10   7   4         25.28         33.62         6.63 o                         
  11   7   4         14.28         13.67         2.90 o                         
  12   7   4         80.42         77.69         2.77 o                         
  13   7   4         68.78         61.42         2.26 o                         
  -6   8   4          8.75          7.40         2.59 o                         
  -5   8   4         53.95         58.93         2.53 o                         
  -4   8   4          8.95         12.57         2.43 o                         
  -3   8   4         82.18         88.96         2.71 o                         
  -2   8   4        107.99        113.04         5.13 o                         
  -1   8   4        382.08        387.95         8.42 o                         
   0   8   4        142.88        139.21         2.82 o                         
   1   8   4        178.67        173.02         3.37 o                         
   2   8   4        118.94        118.25         2.26 o                         
   3   8   4          5.58          7.13         2.53 o                         
   4   8   4         48.32         49.74         2.40 o                         
   5   8   4         66.43         67.22         4.40 o                         
   6   8   4        266.52        248.69        19.51 o                         
   7   8   4        699.37        716.81        17.06 o                         
   8   8   4         14.05         16.04         3.01 o                         
   9   8   4        307.05        308.54         5.74 o                         
  10   8   4        197.70        209.46         3.63 o                         
  11   8   4        194.32        211.37         3.39 o                         
  12   8   4         66.52         78.34         8.99 o                         
  -5   9   4          0.72          4.12         6.02 o                         
  -4   9   4          2.62          0.59         3.10 o                         
  -3   9   4          0.64          4.41         2.81 o                         
  -2   9   4         25.32         29.68         4.15 o                         
  -1   9   4         60.14         57.62         2.74 o                         
   0   9   4        187.54        196.44         3.60 o                         
   1   9   4        506.51        501.38         9.22 o                         
   2   9   4        125.59        136.80         2.94 o                         
   3   9   4        262.81        226.60         7.08 o                         
   4   9   4         81.28         89.51         2.67 o                         
   5   9   4        105.22        112.74         2.84 o                         
   6   9   4        107.13        108.31         3.23 o                         
   7   9   4          9.50         12.98         4.10 o                         
   8   9   4        139.77        143.58         3.62 o                         
   9   9   4         37.74         41.60         4.76 o                         
  10   9   4         64.49         68.32         4.90 o                         
  11   9   4        156.14        159.29         3.32 o                         
  12   9   4        121.89        112.44        29.21 o                         
  -4  10   4          8.99          8.69         2.75 o                         
  -3  10   4         15.78         24.59         6.57 o                         
  -2  10   4         20.15          4.74         8.90 o                         
  -1  10   4          3.62          0.86         3.77 o                         
   0  10   4         16.82         17.38         2.37 o                         
   1  10   4        132.44        115.58         2.53 o                         
   2  10   4         36.01         38.81         3.02 o                         
   3  10   4        283.40        266.05         4.71 o                         
   4  10   4         10.62         19.10         4.90 o                         
   5  10   4        405.37        372.19         8.78 o                         
   6  10   4        142.60        150.01         2.94 o                         
   7  10   4         41.07         46.60         3.64 o                         
   8  10   4        139.32        142.27         4.63 o                         
   9  10   4        193.17        196.66         4.16 o                         
  10  10   4         30.02         35.57         2.94 o                         
  11  10   4          4.82          4.45         5.30 o                         
  12  10   4          0.79          2.32         2.87 o                         
  -2  11   4          0.81         -2.67         3.60 o                         
  -1  11   4          1.25          0.61         4.36 o                         
   0  11   4        124.98        128.80         8.46 o                         
   1  11   4          0.88          4.98         3.55 o                         
   2  11   4          1.06          3.76         3.32 o                         
   3  11   4         24.56         22.35         2.10 o                         
   4  11   4          0.04          2.38         2.13 o                         
   5  11   4          8.03          9.80         2.49 o                         
   6  11   4          2.35          1.54         2.41 o                         
   7  11   4         56.77         46.44         2.41 o                         
   8  11   4         70.50         63.79         4.56 o                         
   9  11   4          2.15          6.36         6.27 o                         
  10  11   4        131.29        128.68        48.89 o                         
  11  11   4         31.79         36.36        10.07 o                         
   0  12   4         23.65         38.72         4.39 o                         
   1  12   4         25.75         14.12         3.70 o                         
   2  12   4         45.91         32.12         7.34 o                         
   3  12   4         27.31         28.85         3.84 o                         
   4  12   4         27.16         31.83         2.82 o                         
   5  12   4         33.19         30.98         2.10 o                         
   6  12   4          0.46          1.18         2.56 o                         
   7  12   4         32.87         35.69         2.35 o                         
   8  12   4          1.78          1.08         2.38 o                         
   9  12   4          0.01          3.94         3.62 o                         
  10  12   4         10.29          6.08         2.72 o                         
   3  13   4          0.46          1.01         2.19 o                         
   4  13   4         15.02          7.00         2.35 o                         
   5  13   4          0.22         -3.63         2.42 o                         
   6  13   4          5.12          4.24         2.08 o                         
   7  13   4         25.86         23.62         2.76 o                         
  -6  -9   5        112.23        113.11         4.30 o                         
  -5  -9   5         16.99         14.42         4.41 o                         
  -4  -9   5         45.79         39.70         2.45 o                         
  -3  -9   5          0.60         -3.43         2.29 o                         
  -2  -9   5          0.77         -0.73         2.97 o                         
  -1  -9   5         19.88         18.70         4.52 o                         
   0  -9   5         14.84          8.74         2.50 o                         
   1  -9   5          9.31          9.95         3.02 o                         
  -8  -8   5         15.29         19.50         2.07 o                         
  -7  -8   5          1.70          7.47         2.51 o                         
  -6  -8   5          0.08          0.36         2.42 o                         
  -5  -8   5         29.67         30.95         5.15 o                         
  -4  -8   5         69.88         76.98         2.22 o                         
  -3  -8   5          0.82         -0.51         2.28 o                         
  -2  -8   5         31.06         33.37         2.14 o                         
  -1  -8   5         27.13         27.45         2.19 o                         
   0  -8   5          7.69          5.20         2.02 o                         
   1  -8   5         98.12         92.99         2.13 o                         
   2  -8   5          4.75          5.21         2.04 o                         
   3  -8   5          0.11          1.15         2.21 o                         
  -9  -7   5         51.50         53.86         2.08 o                         
  -8  -7   5         98.03        100.08         4.04 o                         
  -7  -7   5        229.90        243.07         3.45 o                         
  -6  -7   5         95.52         98.07         2.50 o                         
  -5  -7   5         35.86         38.84         3.14 o                         
  -4  -7   5          8.13          8.50         2.51 o                         
  -3  -7   5         23.06         18.46         2.52 o                         
  -2  -7   5         37.88         36.90         2.29 o                         
  -1  -7   5          5.66          2.50         2.32 o                         
   0  -7   5         37.16         40.18         2.30 o                         
   1  -7   5        136.71        138.11         3.26 o                         
   2  -7   5          7.46          8.72         2.13 o                         
   3  -7   5         90.10         92.28         2.61 o                         
   4  -7   5         31.81         27.56         4.17 o                         
   5  -7   5          2.99          4.15         2.40 o                         
 -10  -6   5         22.35         17.74         3.96 o                         
  -9  -6   5          3.85          5.87         2.04 o                         
  -8  -6   5          4.68          2.71         2.00 o                         
  -7  -6   5         26.30         26.32         2.13 o                         
  -6  -6   5        157.07        161.56         3.87 o                         
  -5  -6   5        190.53        192.31         3.53 o                         
  -4  -6   5         49.54         52.25         2.40 o                         
  -3  -6   5        640.58        632.38        11.09 o                         
  -2  -6   5          2.27          1.50         2.30 o                         
  -1  -6   5        333.53        331.03         3.36 o                         
   0  -6   5         81.67         78.36         2.78 o                         
   1  -6   5          0.31         -0.21         2.06 o                         
   2  -6   5         20.70         21.79         2.52 o                         
   3  -6   5          6.12          9.36         2.82 o                         
   4  -6   5         23.53         28.70         2.86 o                         
   5  -6   5         45.44         41.38         2.70 o                         
   6  -6   5          3.16          4.42         2.40 o                         
 -10  -5   5         57.76         68.74         3.96 o                         
  -9  -5   5         48.66         62.71         4.21 o                         
  -8  -5   5        180.81        180.61         3.56 o                         
  -7  -5   5         65.09         75.84         2.51 o                         
  -6  -5   5          0.97          1.65         2.03 o                         
  -5  -5   5          0.07         -2.24         2.21 o                         
  -4  -5   5         84.15         83.69         2.39 o                         
  -3  -5   5        513.11        513.26         2.85 o                         
  -2  -5   5        216.02        205.46         3.80 o                         
  -1  -5   5        205.80        214.71         3.13 o                         
   0  -5   5        113.13        109.07         2.35 o                         
   1  -5   5        283.78        290.41         5.63 o                         
   2  -5   5        120.02        124.43         3.60 o                         
   3  -5   5         21.84         25.62         3.44 o                         
   4  -5   5          9.88         14.02         2.86 o                         
   5  -5   5         96.16        102.02         4.68 o                         
   6  -5   5        147.56        145.18         2.61 o                         
   7  -5   5         30.26         24.09         2.56 o                         
 -10  -4   5        165.80        161.71         3.49 o                         
  -9  -4   5        204.60        197.37         2.83 o                         
  -8  -4   5        326.65        317.03         3.17 o                         
  -7  -4   5        365.53        347.95         4.18 o                         
  -6  -4   5        294.01        310.71         4.94 o                         
  -5  -4   5        700.24        690.62         9.62 o                         
  -4  -4   5        244.76        252.50         2.86 o                         
  -3  -4   5         84.55         93.13         2.56 o                         
  -2  -4   5          0.53          0.00         2.16 o                         
  -1  -4   5         91.64         87.49         2.64 o                         
   0  -4   5         13.72         19.05         1.99 o                         
   1  -4   5        169.12        177.39         5.17 o                         
   2  -4   5        110.79        112.54         5.02 o                         
   3  -4   5        853.19        891.01         9.33 o                         
   4  -4   5         75.51         69.96         4.54 o                         
   5  -4   5         44.46         49.25         2.32 o                         
   6  -4   5        112.96        117.97         3.07 o                         
   7  -4   5          1.98          1.79         1.99 o                         
   8  -4   5          0.42          2.02         3.53 o                         
 -11  -3   5        154.68        171.60         4.18 o                         
 -10  -3   5         60.16         63.18         2.67 o                         
  -9  -3   5        179.97        183.86         3.56 o                         
  -8  -3   5         40.61         48.00         3.13 o                         
  -7  -3   5        124.69        107.10         2.79 o                         
  -6  -3   5          8.71          7.13         2.16 o                         
  -5  -3   5        385.75        357.79         4.74 o                         
  -4  -3   5        676.58        675.69         7.06 o                         
  -3  -3   5        324.42        316.72         3.70 o                         
  -2  -3   5        486.18        476.82         4.42 o                         
  -1  -3   5       1920.10       1941.80         9.98 o                         
   0  -3   5        824.74        804.87        13.29 o                         
   1  -3   5        147.91        138.67         2.97 o                         
   2  -3   5        528.50        552.70         5.68 o                         
   3  -3   5        145.53        160.65         4.54 o                         
   4  -3   5         15.02         23.30         5.14 o                         
   5  -3   5          1.39          4.23         2.35 o                         
   6  -3   5         13.00         16.08         2.14 o                         
   7  -3   5        398.83        418.53         3.37 o                         
   8  -3   5        107.13        107.58         2.67 o                         
   9  -3   5          2.40          0.76         2.25 o                         
 -11  -2   5        117.14        113.74         2.86 o                         
 -10  -2   5        348.68        350.06         8.22 o                         
  -9  -2   5        144.88        139.97         4.36 o                         
  -8  -2   5        171.34        181.93         2.38 o                         
  -7  -2   5        216.80        223.09         2.99 o                         
  -6  -2   5        302.83        292.69         2.98 o                         
  -5  -2   5         14.31         13.41         2.29 o                         
  -4  -2   5          1.51          1.83         2.22 o                         
  -3  -2   5         56.24         66.88         2.01 o                         
  -2  -2   5       1117.25       1194.92         6.12 o                         
  -1  -2   5          8.34         22.19         6.29 o                         
   0  -2   5        151.58        137.30         9.79 o                         
   1  -2   5       1754.04       1808.79        29.68 o                         
   2  -2   5        593.65        569.01         4.47 o                         
   3  -2   5        104.69         86.66         2.38 o                         
   4  -2   5        417.20        409.79         4.33 o                         
   5  -2   5        153.46        152.84         3.04 o                         
   6  -2   5          3.78          7.15         2.34 o                         
   7  -2   5         27.66         26.43         2.44 o                         
   8  -2   5          2.06          0.87         2.23 o                         
   9  -2   5          1.64          6.63         2.24 o                         
  10  -2   5          5.83          5.23         2.30 o                         
 -11  -1   5          1.00         -0.77         1.86 o                         
 -10  -1   5          0.22          3.54         2.75 o                         
  -9  -1   5         99.50         96.35         5.48 o                         
  -8  -1   5        377.52        374.63         4.37 o                         
  -7  -1   5        493.22        477.45         7.44 o                         
  -6  -1   5        665.41        672.59         8.09 o                         
  -5  -1   5        908.87        908.40        10.24 o                         
  -4  -1   5        940.40        955.31        10.67 o                         
  -3  -1   5        949.76        925.09         5.66 o                         
  -2  -1   5        146.01        121.93         2.16 o                         
  -1  -1   5        868.87        948.29        10.93 o                         
   0  -1   5         81.97        111.93         2.64 o                         
   1  -1   5         14.80         16.94         2.44 o                         
   2  -1   5        465.53        462.04         7.26 o                         
   3  -1   5       1261.91       1310.29        14.21 o                         
   4  -1   5        119.67        110.89         2.70 o                         
   5  -1   5        708.39        688.57         6.75 o                         
   6  -1   5        498.51        510.82         3.36 o                         
   7  -1   5         94.29         97.22         2.44 o                         
   8  -1   5        153.60        158.09         2.57 o                         
   9  -1   5        124.37        123.31         4.46 o                         
  10  -1   5          5.53         11.66         2.41 o                         
  11  -1   5         14.15         16.01         4.06 o                         
 -10   0   5        204.72        205.27         5.25 o                         
  -9   0   5        110.15        108.39         2.55 o                         
  -8   0   5        152.43        147.08         2.37 o                         
  -7   0   5         39.49         38.01         2.29 o                         
  -6   0   5        179.90        175.48         3.00 o                         
  -5   0   5        150.52        156.64         2.16 o                         
  -4   0   5        244.73        231.85         2.08 o                         
  -3   0   5       1761.16       1753.08        20.34 o                         
  -2   0   5       1656.95       1650.49         9.35 o                         
  -1   0   5       1288.39       1303.64        19.09 o                         
   0   0   5       2868.04       2868.12        27.86 o                         
   1   0   5       1341.47       1337.79        10.57 o                         
   2   0   5         21.23         41.18         3.02 o                         
   3   0   5       3388.64       3493.98        48.98 o                         
   4   0   5         25.95         21.06         2.76 o                         
   5   0   5        314.76        359.21         3.12 o                         
   6   0   5         60.51         69.87         4.56 o                         
   7   0   5         85.88         84.34         2.14 o                         
   8   0   5        187.94        205.90         4.71 o                         
   9   0   5         78.55         81.32         2.61 o                         
  10   0   5        301.01        291.83         3.97 o                         
  11   0   5        134.14        137.02         3.63 o                         
 -10   1   5         70.56         70.93         1.98 o                         
  -9   1   5        147.26        154.53         3.67 o                         
  -8   1   5        479.67        482.00         8.64 o                         
  -7   1   5        816.95        807.68         7.99 o                         
  -6   1   5         18.20         19.65         2.16 o                         
  -5   1   5       1178.42       1163.03        11.48 o                         
  -4   1   5        114.99        102.75         2.29 o                         
  -3   1   5         85.35         76.74         2.14 o                         
  -2   1   5        198.93        226.60         2.09 o                         
  -1   1   5        121.91        123.99         2.76 o                         
   0   1   5       1967.95       2124.57        11.83 o                         
   1   1   5       1977.71       2014.17        22.76 o                         
   2   1   5         80.85         60.27         3.23 o                         
   3   1   5       3572.64       3703.92        31.80 o                         
   4   1   5        503.48        460.96         4.16 o                         
   5   1   5       1155.39       1168.03        11.85 o                         
   6   1   5        174.38        158.80         2.51 o                         
   7   1   5        288.06        274.80         3.13 o                         
   8   1   5         85.21         88.23         2.69 o                         
   9   1   5         39.39         39.83         2.45 o                         
  10   1   5         13.08          9.47         2.51 o                         
  11   1   5         26.56         32.28         5.50 o                         
  12   1   5        104.33         85.38         2.63 o                         
 -10   2   5         13.58          7.13         1.66 o                         
  -9   2   5          0.45         -0.57         1.68 o                         
  -8   2   5        126.86        129.54         2.61 o                         
  -7   2   5        107.88        113.85         3.22 o                         
  -6   2   5         51.12         54.43         1.98 o                         
  -5   2   5        638.93        643.54         4.16 o                         
  -4   2   5       1047.40       1032.04        12.21 o                         
  -3   2   5       2439.24       2476.03        13.90 o                         
  -2   2   5        733.82        685.89         4.24 o                         
  -1   2   5       1178.38       1207.96        11.09 o                         
   0   2   5        193.01        173.00         2.59 o                         
   1   2   5         41.71         34.13         2.59 o                         
   2   2   5       1224.51       1290.48        12.39 o                         
   3   2   5         22.41         27.54         3.44 o                         
   4   2   5       2625.58       2762.12        20.39 o                         
   5   2   5        584.22        601.06         3.83 o                         
   6   2   5        247.56        225.77         2.84 o                         
   7   2   5        711.13        702.80        12.77 o                         
   8   2   5        490.23        489.21         6.71 o                         
   9   2   5        564.50        530.01         8.53 o                         
  10   2   5        252.30        248.35         3.09 o                         
  11   2   5        157.25        161.45         4.32 o                         
  12   2   5         36.58         32.56         2.60 o                         
  -9   3   5        344.04        353.72         5.58 o                         
  -8   3   5        109.12        100.91         1.96 o                         
  -7   3   5          2.27          3.21         1.69 o                         
  -6   3   5         15.63         16.16         1.84 o                         
  -5   3   5        136.76        134.46         2.93 o                         
  -4   3   5         59.50         69.44         1.75 o                         
  -3   3   5         66.64         59.92         2.12 o                         
  -2   3   5        280.17        247.46         2.60 o                         
  -1   3   5       6323.83       6782.67        44.19 o                         
   0   3   5        140.11        107.86         2.51 o                         
   1   3   5        499.10        465.67         4.54 o                         
   2   3   5       1754.07       1719.99        22.88 o                         
   3   3   5       1276.49       1293.17        15.55 o                         
   4   3   5        337.15        335.02         4.08 o                         
   5   3   5        149.49        142.30         4.64 o                         
   6   3   5          0.59          0.03         3.58 o                         
   7   3   5         20.59         21.10         3.00 o                         
   8   3   5        174.20        165.46         4.22 o                         
   9   3   5        142.66        142.37         3.44 o                         
  10   3   5         96.16        103.84         4.62 o                         
  11   3   5        595.99        602.59        11.72 o                         
  12   3   5         15.62         20.88         2.90 o                         
  -9   4   5         79.94         86.58         3.13 o                         
  -8   4   5        104.21        113.58         2.48 o                         
  -7   4   5         87.39         94.55         1.74 o                         
  -6   4   5        530.33        512.96         6.36 o                         
  -5   4   5        339.12        343.05         2.29 o                         
  -4   4   5        481.07        461.65         3.44 o                         
  -3   4   5        528.99        512.50        12.37 o                         
  -2   4   5        226.42        218.04         3.38 o                         
  -1   4   5        106.67        122.44         2.16 o                         
   0   4   5         30.66         28.78         2.27 o                         
   1   4   5        334.52        366.41         3.38 o                         
   2   4   5       1023.04       1071.24        15.71 o                         
   3   4   5       1963.36       1990.26         9.88 o                         
   4   4   5       2189.12       2291.94        21.23 o                         
   5   4   5        582.39        500.86         6.55 o                         
   6   4   5       1561.73       1544.01         6.97 o                         
   7   4   5        536.16        518.69         6.50 o                         
   8   4   5         72.32         61.09         3.43 o                         
   9   4   5        343.73        341.98         3.15 o                         
  10   4   5          1.62          1.45         2.25 o                         
  11   4   5         71.76         66.95         2.37 o                         
  12   4   5         42.09         44.96         2.13 o                         
  13   4   5        110.42        107.14        10.16 o                         
  -8   5   5          0.07          0.33         2.10 o                         
  -7   5   5         43.27         37.53         2.83 o                         
  -6   5   5        134.24        141.59         2.26 o                         
  -5   5   5         18.68          7.15         2.03 o                         
  -4   5   5        225.37        211.47         4.08 o                         
  -3   5   5        905.15        933.05         7.50 o                         
  -2   5   5        542.27        562.76         5.58 o                         
  -1   5   5        747.36        696.55         8.03 o                         
   0   5   5        938.82        861.23         4.49 o                         
   1   5   5        645.03        616.70         4.89 o                         
   2   5   5        307.34        325.93         3.62 o                         
   3   5   5        518.97        558.03        12.43 o                         
   4   5   5         50.77         59.57         3.60 o                         
   5   5   5         53.55         56.68         4.12 o                         
   6   5   5        196.02        190.53         4.04 o                         
   7   5   5       1010.02        943.61         6.76 o                         
   8   5   5        494.28        513.59         7.27 o                         
   9   5   5        565.37        579.04         6.97 o                         
  10   5   5        444.52        442.17         5.03 o                         
  11   5   5        455.15        442.96         3.26 o                         
  12   5   5         54.02         56.29         2.30 o                         
  13   5   5         24.12         28.93         2.18 o                         
  -8   6   5         94.96         87.10         7.57 o                         
  -7   6   5          3.94         -1.09         1.97 o                         
  -6   6   5         33.71         36.42         2.02 o                         
  -5   6   5         98.07         89.21         1.94 o                         
  -4   6   5         22.05         26.97         2.09 o                         
  -3   6   5         21.88         19.17         2.08 o                         
  -2   6   5        380.22        395.74         3.98 o                         
  -1   6   5        161.72        167.38         3.32 o                         
   0   6   5         86.68         93.02         2.65 o                         
   1   6   5        673.02        654.00         9.60 o                         
   2   6   5        820.98        706.45        54.13 o                         
   3   6   5        252.06        234.47         5.84 o                         
   4   6   5        790.72        762.47         9.58 o                         
   5   6   5        437.45        410.20         4.17 o                         
   6   6   5         47.03         45.09         3.29 o                         
   7   6   5          4.49          2.45         3.06 o                         
   8   6   5         59.29         63.50         4.19 o                         
   9   6   5         21.21         22.46         2.95 o                         
  10   6   5        191.28        188.13         4.16 o                         
  11   6   5         79.81         87.27         3.17 o                         
  12   6   5        331.88        355.64         6.93 o                         
  13   6   5         46.59         32.04         8.34 o                         
  -7   7   5         73.89         77.66         8.20 o                         
  -6   7   5         94.88        103.50         5.11 o                         
  -5   7   5         15.45         21.38         2.24 o                         
  -4   7   5        612.88        615.60         9.60 o                         
  -3   7   5        170.25        167.78         2.61 o                         
  -2   7   5          6.96          5.05         2.22 o                         
  -1   7   5       1759.07       1723.62        20.25 o                         
   0   7   5        378.56        391.52         3.60 o                         
   1   7   5        114.88        117.24         3.00 o                         
   2   7   5          3.14          2.46         2.18 o                         
   3   7   5        418.52        381.05        23.24 o                         
   4   7   5        554.18        588.17        27.58 o                         
   5   7   5        280.65        275.75         3.87 o                         
   6   7   5       1425.12       1399.37        17.16 o                         
   7   7   5        951.16        937.41         6.11 o                         
   8   7   5         61.10         64.84         3.58 o                         
   9   7   5        131.77        139.28         7.24 o                         
  10   7   5        177.01        186.15         5.40 o                         
  11   7   5         14.65         11.81         2.81 o                         
  12   7   5         77.08         69.73         3.12 o                         
  13   7   5          7.74          4.82         2.67 o                         
  -6   8   5         21.32         15.12         3.13 o                         
  -5   8   5          2.61          0.84         2.93 o                         
  -4   8   5         62.04         73.61         2.35 o                         
  -3   8   5          1.78         -1.17         3.73 o                         
  -2   8   5         49.66         53.88         4.44 o                         
  -1   8   5        186.31        189.59         2.93 o                         
   0   8   5        142.19        144.26         2.75 o                         
   1   8   5       1165.64       1140.40        14.55 o                         
   2   8   5         57.47         58.84         2.63 o                         
   3   8   5        128.36        128.57         3.13 o                         
   4   8   5        302.02        316.05         8.45 o                         
   5   8   5          9.45          9.48         2.98 o                         
   6   8   5          1.71          2.43         3.13 o                         
   7   8   5          1.95         -1.22         2.49 o                         
   8   8   5        499.04        477.76         9.36 o                         
   9   8   5        187.79        181.77         7.72 o                         
  10   8   5        423.34        440.86        12.29 o                         
  11   8   5        240.96        231.93        33.00 o                         
  12   8   5         98.38         92.84         3.89 o                         
  -5   9   5         64.99         75.28         7.41 o                         
  -4   9   5         23.79         25.64         3.27 o                         
  -3   9   5          6.36         10.55         4.38 o                         
  -2   9   5         17.68         18.76         5.18 o                         
  -1   9   5         27.15         25.01         2.65 o                         
   0   9   5        197.79        202.52         3.85 o                         
   1   9   5          6.02          2.03         4.33 o                         
   2   9   5         32.42         35.64         3.06 o                         
   3   9   5        285.05        270.83         3.12 o                         
   4   9   5         95.62        103.85         4.09 o                         
   5   9   5        298.90        299.96         7.20 o                         
   6   9   5        229.32        238.51         3.92 o                         
   7   9   5         48.83         54.81         3.44 o                         
   8   9   5         38.80         37.98         2.99 o                         
   9   9   5        266.48        270.90         4.70 o                         
  10   9   5         66.23         60.69         3.16 o                         
  11   9   5         19.81         13.10         6.46 o                         
  12   9   5         10.78          5.99         2.78 o                         
  -4  10   5          4.03          8.39         3.48 o                         
  -3  10   5         36.06         44.56         4.19 o                         
  -2  10   5         21.14         24.48         3.72 o                         
  -1  10   5        100.78         96.49         4.07 o                         
   0  10   5         70.39         67.82         8.35 o                         
   1  10   5          7.85          7.46         2.81 o                         
   2  10   5          2.62          2.63         2.77 o                         
   3  10   5          9.73          5.02         2.79 o                         
   4  10   5         20.96         19.50         2.85 o                         
   5  10   5         66.70         69.93         5.24 o                         
   6  10   5        129.92        133.25         6.63 o                         
   7  10   5        227.31        237.02         7.26 o                         
   8  10   5        168.61        167.90         5.73 o                         
   9  10   5        207.90        224.41         5.40 o                         
  10  10   5          7.18          7.85         3.37 o                         
  11  10   5         39.46         45.92         5.71 o                         
  12  10   5         13.88         10.56        10.68 o                         
  -2  11   5         15.52         14.44         4.90 o                         
  -1  11   5          0.58         -0.04         3.13 o                         
   0  11   5         62.83         67.23         5.55 o                         
   1  11   5         22.82         27.71         3.47 o                         
   2  11   5         62.90         66.96         2.60 o                         
   3  11   5         89.67         95.20         2.42 o                         
   4  11   5         18.79         24.73         2.67 o                         
   5  11   5         59.71         60.63         3.44 o                         
   6  11   5         12.12         19.59         3.69 o                         
   7  11   5          0.04          0.92         3.55 o                         
   8  11   5         53.87         52.05         3.17 o                         
   9  11   5          9.82         10.05         2.71 o                         
  10  11   5         52.54         56.61         7.64 o                         
  11  11   5         49.38         49.24         6.32 o                         
   0  12   5          2.61          4.83         3.83 o                         
   1  12   5          1.40          2.03         3.31 o                         
   2  12   5          1.93         -1.64         2.38 o                         
   3  12   5         32.39         29.65         2.99 o                         
   4  12   5          5.06         10.49         3.38 o                         
   5  12   5         22.67         15.21         4.77 o                         
   6  12   5         22.14         22.36         2.78 o                         
   7  12   5         60.80         63.77         2.90 o                         
   8  12   5         69.72         73.89         3.62 o                         
   9  12   5         10.89          9.59         3.08 o                         
  10  12   5          1.48          3.94         2.61 o                         
   2  13   5         17.02         17.01         4.16 o                         
   3  13   5          1.90          5.22         2.53 o                         
   4  13   5          0.11         -2.84         2.55 o                         
   5  13   5          4.44         -0.82         2.89 o                         
   6  13   5         29.80         32.16         4.99 o                         
   7  13   5         19.80         13.33         3.12 o                         
   8  13   5         48.17         53.50        10.76 o                         
  -3  -9   6         13.42         13.10         2.26 o                         
  -7  -8   6        108.84        115.27         2.92 o                         
  -6  -8   6         18.06         23.35         2.30 o                         
  -5  -8   6         42.31         45.58         3.45 o                         
  -4  -8   6          3.89          5.41         2.28 o                         
  -3  -8   6         24.95         27.84         3.24 o                         
  -2  -8   6          2.68          2.32         2.61 o                         
  -1  -8   6         40.93         45.81         2.32 o                         
   0  -8   6         55.79         53.98         2.13 o                         
   1  -8   6         18.63         17.68         2.94 o                         
   2  -8   6          0.88          1.28         3.37 o                         
  -8  -7   6         13.90          4.11         3.87 o                         
  -7  -7   6         32.47         40.60         2.53 o                         
  -6  -7   6         51.28         52.88         2.49 o                         
  -5  -7   6         26.38         30.35         4.78 o                         
  -4  -7   6          0.95         -0.89         2.47 o                         
  -3  -7   6         81.98         86.73         2.40 o                         
  -2  -7   6          0.42         -1.75         2.26 o                         
  -1  -7   6         54.62         52.91         2.05 o                         
   0  -7   6         18.06         16.89         2.40 o                         
   1  -7   6         33.44         40.63         2.24 o                         
   2  -7   6          0.38         -2.02         2.06 o                         
   3  -7   6          0.96         -2.30         2.29 o                         
   4  -7   6          0.29         -1.70         1.97 o                         
  -9  -6   6         16.17         20.84         2.33 o                         
  -8  -6   6         30.75         36.19         3.59 o                         
  -7  -6   6         27.20         16.48         4.99 o                         
  -6  -6   6          9.53          7.83         2.23 o                         
  -5  -6   6         17.19         19.48         2.61 o                         
  -4  -6   6        226.55        225.45         2.67 o                         
  -3  -6   6        400.66        404.16         5.03 o                         
  -2  -6   6          2.46          1.26         2.55 o                         
  -1  -6   6        296.31        312.30         4.86 o                         
   0  -6   6         17.80         13.57         2.21 o                         
   1  -6   6          3.94         10.63         2.38 o                         
   2  -6   6          0.71          2.88         2.37 o                         
   3  -6   6          6.62          5.12         2.04 o                         
   4  -6   6          9.46         17.33         3.13 o                         
   5  -6   6         24.13         26.50         6.22 o                         
  -9  -5   6        236.30        230.47        22.75 o                         
  -8  -5   6         61.17         63.76         2.72 o                         
  -7  -5   6        155.84        159.51         4.13 o                         
  -6  -5   6        174.24        189.04         3.64 o                         
  -5  -5   6         78.67         81.81         2.87 o                         
  -4  -5   6         65.40         64.44         5.05 o                         
  -3  -5   6         52.79         48.21         2.62 o                         
  -2  -5   6          2.38          3.38         2.34 o                         
  -1  -5   6        237.73        240.77         4.35 o                         
   0  -5   6        118.82        123.60         2.68 o                         
   1  -5   6         67.20         67.81         2.29 o                         
   2  -5   6        143.22        146.92         3.94 o                         
   3  -5   6         31.61         36.30         2.34 o                         
   4  -5   6         74.91         77.48         3.63 o                         
   5  -5   6        270.92        258.84         2.64 o                         
   6  -5   6          5.14          0.86         2.25 o                         
   7  -5   6         15.62         10.80         2.57 o                         
 -10  -4   6         37.29         33.45         2.66 o                         
  -9  -4   6          2.08          6.85         2.90 o                         
  -8  -4   6          5.20          5.35         2.19 o                         
  -7  -4   6        159.97        148.29         2.38 o                         
  -6  -4   6         10.53         15.47         2.03 o                         
  -5  -4   6        559.57        545.35         8.39 o                         
  -4  -4   6        254.71        267.60         2.44 o                         
  -3  -4   6        138.17        154.10         3.50 o                         
  -2  -4   6         27.77         25.00         2.71 o                         
  -1  -4   6        109.71        115.00         4.23 o                         
   0  -4   6         36.48         36.06         2.39 o                         
   1  -4   6          1.27          3.94         3.63 o                         
   2  -4   6          2.18         -0.42         2.45 o                         
   3  -4   6          9.81         21.19         2.84 o                         
   4  -4   6        112.74        111.71         2.34 o                         
   5  -4   6         19.60         22.73         2.40 o                         
   6  -4   6          4.38          3.94         2.24 o                         
   7  -4   6        252.68        258.40         5.12 o                         
   8  -4   6         19.18          9.40         2.61 o                         
 -10  -3   6        252.71        250.35         4.93 o                         
  -9  -3   6         49.86         51.35         4.38 o                         
  -8  -3   6         23.94         29.78         2.74 o                         
  -7  -3   6         43.64         60.24         2.96 o                         
  -6  -3   6         19.21         15.71         2.51 o                         
  -5  -3   6         91.03         90.79         1.97 o                         
  -4  -3   6         33.93         33.65         1.90 o                         
  -3  -3   6        890.54        874.81         3.20 o                         
  -2  -3   6        992.82       1039.18         8.19 o                         
  -1  -3   6         91.31         89.51         2.39 o                         
   0  -3   6        392.24        354.89         3.51 o                         
   1  -3   6        295.53        292.19         4.03 o                         
   2  -3   6        142.77        134.53         8.68 o                         
   3  -3   6        159.59        157.29         3.05 o                         
   4  -3   6          1.02         -2.62         2.28 o                         
   5  -3   6          8.27         10.39         2.55 o                         
   6  -3   6         23.01         28.84         2.29 o                         
   7  -3   6         14.14         14.75         2.56 o                         
   8  -3   6         20.59         24.59         2.58 o                         
   9  -3   6         78.54         76.27         4.02 o                         
 -10  -2   6        203.87        207.33         2.63 o                         
  -9  -2   6         30.57         25.66         1.91 o                         
  -8  -2   6        191.44        198.07         3.27 o                         
  -7  -2   6        505.05        523.82         5.62 o                         
  -6  -2   6        319.91        334.02         4.51 o                         
  -5  -2   6        935.34        919.16         7.96 o                         
  -4  -2   6        726.21        699.92         3.12 o                         
  -3  -2   6         23.29         27.82         1.91 o                         
  -2  -2   6         64.10         68.61         2.72 o                         
  -1  -2   6         56.03         60.22         2.36 o                         
   0  -2   6         86.37         95.24         2.78 o                         
   1  -2   6        179.00        190.15         2.91 o                         
   2  -2   6        262.71        260.31         6.18 o                         
   3  -2   6       1216.83       1213.51        25.88 o                         
   4  -2   6        424.54        416.43         6.03 o                         
   5  -2   6        209.93        211.90         4.94 o                         
   6  -2   6         58.17         62.53         3.57 o                         
   7  -2   6        160.86        156.56         3.85 o                         
   8  -2   6         33.10         36.44         3.34 o                         
   9  -2   6          0.02         -3.52         2.35 o                         
  10  -2   6          1.64          6.58         2.48 o                         
 -10  -1   6          2.55          0.44         2.04 o                         
  -9  -1   6         41.76         50.78         2.27 o                         
  -8  -1   6         28.93         30.72         2.40 o                         
  -7  -1   6         17.27         17.85         3.08 o                         
  -6  -1   6         69.45         72.71         3.09 o                         
  -5  -1   6        264.24        259.27         3.02 o                         
  -4  -1   6       1192.00       1144.03         9.51 o                         
  -3  -1   6        792.32        805.46         7.54 o                         
  -2  -1   6        216.15        195.81         2.49 o                         
  -1  -1   6        722.02        698.43         6.57 o                         
   0  -1   6        590.32        546.96         5.39 o                         
   1  -1   6         46.04         39.81         2.85 o                         
   2  -1   6        327.20        349.24         4.35 o                         
   3  -1   6         44.03         50.88         3.60 o                         
   4  -1   6         92.48         90.04         2.78 o                         
   5  -1   6         35.94         36.35         2.44 o                         
   6  -1   6        301.17        302.49         7.14 o                         
   7  -1   6        114.38        112.30         2.59 o                         
   8  -1   6        234.09        234.73         3.86 o                         
   9  -1   6         63.26         63.48         3.55 o                         
  10  -1   6         16.41         19.64         2.27 o                         
 -10   0   6        147.46        150.60         3.68 o                         
  -9   0   6         96.87         92.82         2.66 o                         
  -8   0   6        207.48        206.62         3.67 o                         
  -7   0   6        423.05        433.43         2.77 o                         
  -6   0   6         17.63         25.38         2.37 o                         
  -5   0   6        776.28        764.94         5.72 o                         
  -4   0   6        780.57        769.70         6.04 o                         
  -3   0   6        578.19        575.76         4.72 o                         
  -2   0   6         83.50         94.95         3.73 o                         
  -1   0   6        236.36        230.31         3.25 o                         
   0   0   6        808.46        782.58         4.38 o                         
   1   0   6       1487.91       1442.95        16.70 o                         
   2   0   6       1728.63       1733.42        27.41 o                         
   3   0   6       1025.63        997.99        13.08 o                         
   4   0   6        127.27        116.90         3.21 o                         
   5   0   6          1.91          2.85         1.90 o                         
   6   0   6         28.27         32.34         2.44 o                         
   7   0   6        203.19        211.52         4.44 o                         
   8   0   6        309.41        312.66         6.47 o                         
   9   0   6         35.17         34.51         4.90 o                         
  10   0   6         66.45         66.11         2.40 o                         
  11   0   6        152.09        141.28         3.12 o                         
 -10   1   6          7.18          7.08         2.38 o                         
  -9   1   6         63.02         69.46         2.70 o                         
  -8   1   6        230.72        233.02         2.50 o                         
  -7   1   6        177.63        176.75         2.28 o                         
  -6   1   6        249.15        253.57         4.43 o                         
  -5   1   6       1670.12       1639.11         8.88 o                         
  -4   1   6        482.21        480.35         2.68 o                         
  -3   1   6        685.27        670.98         3.64 o                         
  -2   1   6        246.15        228.94         2.07 o                         
  -1   1   6          4.89          2.84         1.80 o                         
   0   1   6          0.21          3.78         4.03 o                         
   1   1   6          1.17          3.62         2.57 o                         
   2   1   6        209.68        203.11         4.10 o                         
   3   1   6        847.11        830.10        10.80 o                         
   4   1   6       1720.48       1691.78        39.40 o                         
   5   1   6        402.64        377.38         4.28 o                         
   6   1   6        804.25        780.88         7.89 o                         
   7   1   6        301.79        309.28         3.98 o                         
   8   1   6         83.50         90.43         2.58 o                         
   9   1   6        145.51        142.52         2.47 o                         
  10   1   6         10.06         10.10         2.46 o                         
  11   1   6         19.64         16.83         2.98 o                         
  -9   2   6        172.83        178.11         2.55 o                         
  -8   2   6          4.69          2.09         1.81 o                         
  -7   2   6         61.79         55.22         4.26 o                         
  -6   2   6         59.17         62.46         2.11 o                         
  -5   2   6        497.49        506.71         2.63 o                         
  -4   2   6        340.23        331.29         2.46 o                         
  -3   2   6        418.31        411.35         2.75 o                         
  -2   2   6       1166.36       1178.59        11.83 o                         
  -1   2   6       1001.41        944.53         7.38 o                         
   0   2   6       1844.68       1854.83         9.22 o                         
   1   2   6       2160.75       2155.07        21.24 o                         
   2   2   6         11.18          4.24         3.10 o                         
   3   2   6        842.01        895.79        16.85 o                         
   4   2   6        633.19        708.24         8.72 o                         
   5   2   6          7.21          9.09         2.36 o                         
   6   2   6        131.89        124.81         2.59 o                         
   7   2   6        450.35        459.09         6.73 o                         
   8   2   6        524.80        519.73         5.99 o                         
   9   2   6        208.58        216.68         2.82 o                         
  10   2   6        196.20        208.10         2.84 o                         
  11   2   6        266.66        278.71         3.19 o                         
  12   2   6         16.58         18.74         2.88 o                         
  -9   3   6         97.91        117.50         2.37 o                         
  -8   3   6         65.83         68.26         3.40 o                         
  -7   3   6        426.22        435.57         4.15 o                         
  -6   3   6        184.20        169.10         3.03 o                         
  -5   3   6        205.56        189.47         4.11 o                         
  -4   3   6        163.60        149.43         2.32 o                         
  -3   3   6         22.43         36.96         1.82 o                         
  -2   3   6         27.74         31.45         1.81 o                         
  -1   3   6        228.62        226.93         2.47 o                         
   0   3   6        737.63        752.37         7.66 o                         
   1   3   6        168.19        128.22         2.48 o                         
   2   3   6       2465.94       2477.23        25.26 o                         
   3   3   6       3622.81       3762.19        44.56 o                         
   4   3   6        150.96        125.36         3.73 o                         
   5   3   6       1771.87       1792.02        21.64 o                         
   6   3   6        278.40        260.74         3.31 o                         
   7   3   6         16.80         18.56         2.49 o                         
   8   3   6         45.67         44.92         2.43 o                         
   9   3   6          8.41          9.78         2.70 o                         
  10   3   6        129.67        135.40         2.83 o                         
  11   3   6        236.89        230.97         5.85 o                         
  12   3   6         50.44         46.42         4.41 o                         
  -9   4   6          1.05          2.30         1.72 o                         
  -8   4   6          8.21         11.74         1.63 o                         
  -7   4   6        245.10        245.02         4.50 o                         
  -6   4   6        361.02        368.72         2.38 o                         
  -5   4   6         16.44         26.77         1.80 o                         
  -4   4   6        530.98        502.85         3.57 o                         
  -3   4   6        623.93        617.08         4.34 o                         
  -2   4   6        187.96        177.46         2.25 o                         
  -1   4   6        603.20        583.76         5.00 o                         
   0   4   6        213.91        204.94         3.00 o                         
   1   4   6         13.89         30.52         2.09 o                         
   2   4   6         54.14         60.59         3.10 o                         
   3   4   6         19.44         38.22         2.90 o                         
   4   4   6       1429.61       1443.88        11.06 o                         
   5   4   6        569.81        552.35         8.48 o                         
   6   4   6        195.84        180.24         3.74 o                         
   7   4   6       1249.35       1257.87        12.20 o                         
   8   4   6        138.25        139.64         3.45 o                         
   9   4   6        531.05        564.55         4.24 o                         
  10   4   6        179.67        181.83         4.83 o                         
  11   4   6         12.45         15.18         3.41 o                         
  12   4   6          1.29          7.73         2.43 o                         
  -8   5   6         78.27         74.60         3.60 o                         
  -7   5   6          8.79          3.71         1.71 o                         
  -6   5   6          7.53          6.73         1.68 o                         
  -5   5   6          0.24          2.51         2.23 o                         
  -4   5   6         49.85         50.20         2.57 o                         
  -3   5   6        140.26        145.77         2.39 o                         
  -2   5   6        585.05        569.94         5.33 o                         
  -1   5   6       1722.31       1745.32        21.66 o                         
   0   5   6        587.90        526.26         5.97 o                         
   1   5   6        991.28        982.90         6.33 o                         
   2   5   6       1100.39       1167.82         9.30 o                         
   3   5   6        196.61        169.47         4.21 o                         
   4   5   6        511.55        500.95         9.03 o                         
   5   5   6          6.48          6.53         3.44 o                         
   6   5   6        401.25        383.41         9.50 o                         
   7   5   6        216.21        215.56         4.06 o                         
   8   5   6         11.29         13.11         3.43 o                         
   9   5   6        715.84        705.37        15.73 o                         
  10   5   6        276.68        284.34         3.03 o                         
  11   5   6        208.20        211.03         3.92 o                         
  12   5   6        201.14        204.55         3.47 o                         
  13   5   6         61.45         60.41         9.73 o                         
  -7   6   6         66.90         70.66         3.53 o                         
  -6   6   6          3.56          6.27         1.84 o                         
  -5   6   6        336.56        325.20         5.95 o                         
  -4   6   6        152.23        141.49         2.23 o                         
  -3   6   6         10.41         10.23         2.18 o                         
  -2   6   6        499.01        475.31         4.96 o                         
  -1   6   6         56.99         49.53         2.44 o                         
   0   6   6        235.68        238.81         3.34 o                         
   1   6   6        120.91        119.63         2.23 o                         
   2   6   6        627.67        580.31         7.13 o                         
   3   6   6        434.76        406.92         7.90 o                         
   4   6   6       1754.88       1917.67        19.07 o                         
   5   6   6        385.65        371.28         4.60 o                         
   6   6   6        927.16        931.30        16.91 o                         
   7   6   6        790.13        823.91        15.39 o                         
   8   6   6        129.10        121.03         5.38 o                         
   9   6   6         31.58         42.80         4.57 o                         
  10   6   6          3.31          8.02         6.13 o                         
  11   6   6         23.12         19.31         5.55 o                         
  12   6   6         63.54         53.71         2.69 o                         
  13   6   6         45.59         27.52         7.26 o                         
  -7   7   6         25.27         21.68         1.75 o                         
  -6   7   6         50.98         54.27         2.79 o                         
  -5   7   6         24.58         26.17         1.96 o                         
  -4   7   6          2.13         -0.36         2.08 o                         
  -3   7   6        493.84        505.00         6.80 o                         
  -2   7   6         86.41         81.98         2.69 o                         
  -1   7   6         39.82         38.45         2.34 o                         
   0   7   6        374.28        353.88         6.01 o                         
   1   7   6          3.85          2.49         2.51 o                         
   2   7   6        157.02        158.32         3.58 o                         
   3   7   6        166.35        174.52         3.64 o                         
   4   7   6        462.12        480.22         4.86 o                         
   5   7   6         59.07         52.32         5.19 o                         
   6   7   6        269.36        284.09        13.47 o                         
   7   7   6        173.12        173.48         3.46 o                         
   8   7   6        266.82        275.45         6.42 o                         
   9   7   6        278.36        292.08         6.25 o                         
  10   7   6        290.85        281.25         5.15 o                         
  11   7   6        168.48        168.73        12.07 o                         
  12   7   6         52.74         45.40         3.15 o                         
  13   7   6          2.22          0.82         2.82 o                         
  -6   8   6          0.33          3.13         2.03 o                         
  -5   8   6         28.02         27.12         7.89 o                         
  -4   8   6         31.79         45.42         2.55 o                         
  -3   8   6          8.14          5.24         2.21 o                         
  -2   8   6          7.00          9.08         2.50 o                         
  -1   8   6        574.64        567.18        10.23 o                         
   0   8   6        634.80        655.73         8.18 o                         
   1   8   6         34.31         32.21         2.59 o                         
   2   8   6        684.81        648.77         8.17 o                         
   3   8   6         54.76         49.08         4.37 o                         
   4   8   6        440.46        444.35         8.53 o                         
   5   8   6        177.37        190.06         4.12 o                         
   6   8   6          4.68          5.15         3.19 o                         
   7   8   6         38.09         51.97         5.29 o                         
   8   8   6        654.39        652.95        11.09 o                         
   9   8   6          1.48         -0.66         5.59 o                         
  10   8   6         98.63        102.32         3.69 o                         
  11   8   6        174.22        176.10        48.75 o                         
  12   8   6        194.03        201.76         7.61 o                         
  -5   9   6         21.05         33.29         2.37 o                         
  -4   9   6         23.34         19.90         3.08 o                         
  -3   9   6        102.51        108.94         4.34 o                         
  -2   9   6         17.92         21.73         3.94 o                         
  -1   9   6        177.78        168.22         3.95 o                         
   0   9   6          3.64         -3.94         7.68 o                         
   1   9   6          5.01          8.81         3.18 o                         
   2   9   6         20.75         23.41         2.09 o                         
   3   9   6        172.54        177.08         3.57 o                         
   4   9   6        263.28        260.87         3.69 o                         
   5   9   6         63.41         64.52         3.64 o                         
   6   9   6        621.67        639.85        23.60 o                         
   7   9   6        369.77        388.76         4.01 o                         
   8   9   6         10.64         14.40         2.78 o                         
   9   9   6        441.95        453.48         7.44 o                         
  10   9   6          4.58          7.27         2.97 o                         
  11   9   6         15.69         23.62         6.92 o                         
  12   9   6          4.12          5.77         3.13 o                         
  -4  10   6          8.57         14.24         2.79 o                         
  -3  10   6          2.28          7.04         3.20 o                         
  -2  10   6         18.64         28.13         3.64 o                         
  -1  10   6         95.89         98.91         6.80 o                         
   0  10   6         18.87         20.01         3.64 o                         
   1  10   6          3.13          4.77         2.57 o                         
   2  10   6         73.77         74.17         2.54 o                         
   3  10   6         24.73         26.60         2.53 o                         
   4  10   6          1.32          0.45         2.29 o                         
   5  10   6         53.24         45.44         4.00 o                         
   6  10   6         66.46         66.29         2.82 o                         
   7  10   6        121.27        124.28         6.22 o                         
   8  10   6         77.20         76.41         3.12 o                         
   9  10   6         13.30         15.37         3.41 o                         
  10  10   6        147.04        160.87         7.63 o                         
  11  10   6        135.55        128.59        11.92 o                         
  12  10   6         28.61         11.81         3.09 o                         
  -2  11   6         12.82         20.38         6.25 o                         
  -1  11   6         24.79         25.44         5.28 o                         
   0  11   6          3.09         -1.60         5.16 o                         
   1  11   6         63.24         64.46         3.38 o                         
   2  11   6         58.49         69.91         3.01 o                         
   3  11   6         28.11         30.43         2.35 o                         
   4  11   6         52.39         55.29         2.86 o                         
   5  11   6        222.27        215.14         7.96 o                         
   6  11   6          0.86          1.82         2.91 o                         
   7  11   6         15.78         17.33         6.76 o                         
   8  11   6          0.08         -1.90         3.48 o                         
   9  11   6          0.78          4.07         3.03 o                         
  10  11   6          2.28          2.65         2.98 o                         
  11  11   6         65.45         71.74         8.38 o                         
   0  12   6          6.94          4.38         4.24 o                         
   1  12   6          9.47          7.12         2.44 o                         
   2  12   6          6.22          7.46         2.65 o                         
   3  12   6         13.55          7.00         2.95 o                         
   4  12   6          4.84          6.48         2.35 o                         
   5  12   6         15.97         15.13         2.19 o                         
   6  12   6        158.07        154.87         2.98 o                         
   7  12   6         34.31         33.26         2.87 o                         
   8  12   6         35.26         37.80         6.25 o                         
   9  12   6         16.60         14.34         3.03 o                         
  10  12   6         44.95         46.20         6.44 o                         
   2  13   6         15.52         23.58         8.16 o                         
   3  13   6          3.00          4.72         2.53 o                         
   4  13   6          7.76          8.31         2.63 o                         
   5  13   6          0.89          1.22         2.20 o                         
   6  13   6          0.26          0.96         2.97 o                         
   7  13   6          0.34         -3.45         3.17 o                         
   8  13   6         11.62          9.95         4.61 o                         
  -4  -8   7          0.25         -0.91         2.38 o                         
  -3  -8   7         35.95         35.19         2.24 o                         
  -2  -8   7          8.65         14.08         2.29 o                         
  -1  -8   7          9.35          5.80         2.39 o                         
  -6  -7   7         68.98         71.95         2.50 o                         
  -5  -7   7         29.30         36.55         2.89 o                         
  -4  -7   7          9.02          5.80         2.63 o                         
  -3  -7   7        176.57        170.43         5.53 o                         
  -2  -7   7         21.27         18.67         3.11 o                         
  -1  -7   7          6.35          5.91         2.67 o                         
   0  -7   7        140.45        140.79         3.48 o                         
   1  -7   7         22.64         23.22         2.26 o                         
   2  -7   7        108.19        107.96         8.85 o                         
   3  -7   7         56.08         56.14         4.48 o                         
  -8  -6   7         49.30         52.15         7.02 o                         
  -7  -6   7         23.97         18.90         2.16 o                         
  -6  -6   7          5.64          0.57         2.67 o                         
  -5  -6   7          0.72         -3.60         2.40 o                         
  -4  -6   7         28.00         29.25         3.88 o                         
  -3  -6   7         10.68         17.83         4.84 o                         
  -2  -6   7         29.24         30.67         6.11 o                         
  -1  -6   7          1.06          6.29         2.40 o                         
   0  -6   7        239.37        237.58         2.53 o                         
   1  -6   7         36.97         37.18         3.75 o                         
   2  -6   7         14.31         17.72         2.43 o                         
   3  -6   7          0.80          1.20         1.91 o                         
   4  -6   7          4.87          4.11         2.08 o                         
  -8  -5   7         67.26         68.69         6.56 o                         
  -7  -5   7        159.14        159.67         2.37 o                         
  -6  -5   7        159.86        159.08         3.10 o                         
  -5  -5   7         63.93         62.92         4.93 o                         
  -4  -5   7         62.57         64.62         5.37 o                         
  -3  -5   7         11.20         12.54         2.81 o                         
  -2  -5   7        235.84        223.70         5.47 o                         
  -1  -5   7        392.43        394.02         4.63 o                         
   0  -5   7         65.85         63.87         2.48 o                         
   1  -5   7        240.34        223.94         4.62 o                         
   2  -5   7         17.94         23.05         2.15 o                         
   3  -5   7         24.29         27.11         2.63 o                         
   4  -5   7         95.48        101.17         3.50 o                         
   5  -5   7          1.03          1.55         2.43 o                         
   6  -5   7         11.52         -1.49         3.25 o                         
  -9  -4   7         49.78         48.69         2.92 o                         
  -8  -4   7         26.67         25.79         2.93 o                         
  -7  -4   7         73.33         67.24         2.13 o                         
  -6  -4   7         13.54         13.56         2.53 o                         
  -5  -4   7        120.70        118.30        11.74 o                         
  -4  -4   7        469.68        451.51         4.12 o                         
  -3  -4   7          7.01          8.83         3.27 o                         
  -2  -4   7         55.46         55.02         2.17 o                         
  -1  -4   7       1637.94       1578.83        12.86 o                         
   0  -4   7         23.70         21.58         2.16 o                         
   1  -4   7         67.55         64.98         2.59 o                         
   2  -4   7         25.29         24.46         2.62 o                         
   3  -4   7         23.68         25.19         2.51 o                         
   4  -4   7         13.73         14.14         3.38 o                         
   5  -4   7          4.36         -0.40         2.53 o                         
   6  -4   7          9.48          0.77         2.45 o                         
   7  -4   7        144.76        131.98         4.34 o                         
  -9  -3   7         20.04         23.59         2.69 o                         
  -8  -3   7        193.63        186.78         6.84 o                         
  -7  -3   7        108.64        113.34         3.47 o                         
  -6  -3   7         56.71         63.44         3.32 o                         
  -5  -3   7         59.90         57.95         2.00 o                         
  -4  -3   7         41.34         41.76         2.12 o                         
  -3  -3   7         11.79         10.98         2.48 o                         
  -2  -3   7          3.48          6.35         2.28 o                         
  -1  -3   7         70.87         73.60         2.66 o                         
   0  -3   7        455.98        441.50         6.27 o                         
   1  -3   7        263.25        254.16         2.83 o                         
   2  -3   7         24.81         29.22         3.41 o                         
   3  -3   7        357.16        355.04         3.47 o                         
   4  -3   7          2.59          0.08         2.54 o                         
   5  -3   7         67.46         64.73         2.61 o                         
   6  -3   7         44.84         45.67         2.20 o                         
   7  -3   7          5.91          1.72         2.21 o                         
   8  -3   7          9.37          5.97         3.00 o                         
  -9  -2   7         70.07         52.34         7.98 o                         
  -8  -2   7        132.31        118.28         2.35 o                         
  -7  -2   7        138.66        138.95         2.23 o                         
  -6  -2   7        495.55        496.99         4.86 o                         
  -5  -2   7        578.93        567.08         3.47 o                         
  -4  -2   7          9.24         10.08         2.39 o                         
  -3  -2   7        299.44        299.03         4.57 o                         
  -2  -2   7        646.45        620.75         7.78 o                         
  -1  -2   7         22.79         21.61         2.23 o                         
   0  -2   7          1.56          1.08         2.66 o                         
   1  -2   7         13.62         15.07         2.25 o                         
   2  -2   7        292.11        285.87         3.30 o                         
   3  -2   7        377.88        394.67         3.94 o                         
   4  -2   7         17.79         18.80         2.89 o                         
   5  -2   7        217.84        218.86         2.69 o                         
   6  -2   7        132.89        139.51         2.90 o                         
   7  -2   7         96.09        103.56         3.42 o                         
   8  -2   7         84.92         92.35         4.32 o                         
   9  -2   7          2.75          2.17         2.19 o                         
  -9  -1   7         68.19         69.09         4.46 o                         
  -8  -1   7        115.18        122.85         2.28 o                         
  -7  -1   7          1.38         -3.22         2.15 o                         
  -6  -1   7          0.92          4.09         1.90 o                         
  -5  -1   7         16.62         16.86         2.02 o                         
  -4  -1   7        215.82        214.10         2.37 o                         
  -3  -1   7        271.37        261.34         3.08 o                         
  -2  -1   7       1425.17       1381.76        16.60 o                         
  -1  -1   7        255.03        232.84         4.89 o                         
   0  -1   7        860.97        874.01        10.34 o                         
   1  -1   7        358.63        355.67         3.28 o                         
   2  -1   7        265.58        262.97         3.54 o                         
   3  -1   7        167.37        168.14         3.04 o                         
   4  -1   7          0.17          0.90         3.36 o                         
   5  -1   7          9.26          5.07         2.54 o                         
   6  -1   7         15.91         16.37         2.41 o                         
   7  -1   7         26.96         30.80         2.33 o                         
   8  -1   7        110.55        109.22         2.92 o                         
   9  -1   7         37.89         40.90        10.83 o                         
  10  -1   7         94.31         90.96         2.82 o                         
  -9   0   7        234.21        238.76         3.63 o                         
  -8   0   7         78.48         72.18         3.49 o                         
  -7   0   7        625.90        628.78         7.19 o                         
  -6   0   7        110.83        113.89         2.32 o                         
  -5   0   7          4.20          7.17         2.29 o                         
  -4   0   7       1047.86       1034.61         4.38 o                         
  -3   0   7        102.73        106.25         2.91 o                         
  -2   0   7        182.55        170.35         2.05 o                         
  -1   0   7         38.61         44.32         2.53 o                         
   0   0   7       1184.91       1153.93         6.89 o                         
   1   0   7        854.70        822.36         5.40 o                         
   2   0   7        249.99        256.54         4.64 o                         
   3   0   7        342.78        317.91         7.46 o                         
   4   0   7        711.13        705.44         9.60 o                         
   5   0   7        264.58        269.31         3.38 o                         
   6   0   7        201.55        205.87         2.98 o                         
   7   0   7        209.90        216.51         3.61 o                         
   8   0   7         12.12         14.39         2.61 o                         
   9   0   7         25.48         23.68         3.75 o                         
  10   0   7          0.72          2.44         2.43 o                         
  -9   1   7          8.29          6.83         4.30 o                         
  -8   1   7         22.67         30.50         2.05 o                         
  -7   1   7        137.06        138.37         2.34 o                         
  -6   1   7         48.55         49.45         2.36 o                         
  -5   1   7        146.74        151.27         2.92 o                         
  -4   1   7       1999.28       1972.54         9.52 o                         
  -3   1   7        338.68        321.06         4.03 o                         
  -2   1   7        820.50        804.85         8.91 o                         
  -1   1   7        343.75        356.06         5.54 o                         
   0   1   7        447.18        450.47         4.83 o                         
   1   1   7        381.25        369.63         3.35 o                         
   2   1   7         56.32         56.21         3.58 o                         
   3   1   7         13.11         15.34         3.08 o                         
   4   1   7       1024.48       1059.83         6.88 o                         
   5   1   7         16.65         14.01         2.35 o                         
   6   1   7        419.29        424.80         4.62 o                         
   7   1   7        373.89        393.12         5.59 o                         
   8   1   7        350.63        353.33         9.12 o                         
   9   1   7        253.74        243.96         3.66 o                         
  10   1   7         58.00         59.33         2.56 o                         
  11   1   7          4.96          5.26         2.78 o                         
  -9   2   7        176.47        172.06         4.02 o                         
  -8   2   7         62.84         58.46         2.52 o                         
  -7   2   7          5.25          6.18         2.20 o                         
  -6   2   7          3.46         -0.10         2.34 o                         
  -5   2   7        634.66        622.44         5.78 o                         
  -4   2   7        244.58        243.10         3.33 o                         
  -3   2   7        333.83        325.03         2.66 o                         
  -2   2   7        355.13        360.54         3.35 o                         
  -1   2   7        851.80        854.85         7.54 o                         
   0   2   7       1023.21        973.40        12.19 o                         
   1   2   7         95.02         77.41         2.43 o                         
   2   2   7        753.99        747.55        21.69 o                         
   3   2   7       1925.33       1969.25        19.55 o                         
   4   2   7         57.47         64.30         2.73 o                         
   5   2   7        398.10        409.92         3.86 o                         
   6   2   7         16.16         23.81         2.40 o                         
   7   2   7         51.21         44.49         2.56 o                         
   8   2   7         96.57        112.50         3.16 o                         
   9   2   7         38.97         45.55         3.36 o                         
  10   2   7        131.16        135.40         5.86 o                         
  11   2   7        115.37        107.04         6.84 o                         
  12   2   7         25.85         27.03         2.52 o                         
  -9   3   7         73.99         71.98         5.88 o                         
  -8   3   7        160.00        169.66         2.34 o                         
  -7   3   7         90.34         91.56         3.81 o                         
  -6   3   7        220.04        215.59         3.95 o                         
  -5   3   7        704.45        695.23         5.30 o                         
  -4   3   7        576.46        566.06         5.41 o                         
  -3   3   7        171.71        171.36         3.68 o                         
  -2   3   7         22.91         23.96         1.87 o                         
  -1   3   7          4.20          7.50         2.08 o                         
   0   3   7        399.90        436.08         4.14 o                         
   1   3   7         38.90         36.06         2.28 o                         
   2   3   7        908.41        916.75        17.32 o                         
   3   3   7       1171.65       1222.11        13.08 o                         
   4   3   7        871.86        857.89        11.80 o                         
   5   3   7        848.46        808.67        14.47 o                         
   6   3   7        602.67        616.29         4.02 o                         
   7   3   7        196.30        187.48         7.09 o                         
   8   3   7        182.89        193.68         3.10 o                         
   9   3   7         38.66         38.06         3.32 o                         
  10   3   7         23.00         23.51         3.21 o                         
  11   3   7          0.30          1.27         2.73 o                         
  12   3   7         97.22        106.21         3.47 o                         
  -8   4   7         49.03         53.96         4.07 o                         
  -7   4   7         34.86         30.31         1.91 o                         
  -6   4   7         30.32         27.78         2.40 o                         
  -5   4   7        227.57        247.10         3.44 o                         
  -4   4   7        318.87        314.32         3.13 o                         
  -3   4   7        325.92        310.28         5.04 o                         
  -2   4   7       1082.83       1047.15         6.08 o                         
  -1   4   7       1112.02       1097.72        19.31 o                         
   0   4   7        139.45        112.65         2.58 o                         
   1   4   7       1556.84       1632.07        18.51 o                         
   2   4   7        133.39        125.09         2.68 o                         
   3   4   7        195.88        202.90         4.05 o                         
   4   4   7          0.63          0.58         2.72 o                         
   5   4   7        199.44        208.07         6.30 o                         
   6   4   7        229.73        218.69         3.56 o                         
   7   4   7        788.30        816.25        10.74 o                         
   8   4   7        458.96        478.36         3.92 o                         
   9   4   7        286.08        288.40         4.26 o                         
  10   4   7        408.16        399.65         3.23 o                         
  11   4   7        178.04        179.79         3.25 o                         
  12   4   7         15.63         20.99         4.40 o                         
  -8   5   7          3.01          3.53         1.68 o                         
  -7   5   7         68.78         68.20         3.17 o                         
  -6   5   7        111.50        105.20         2.13 o                         
  -5   5   7          4.68          2.45         1.70 o                         
  -4   5   7         92.92         77.79         2.83 o                         
  -3   5   7        116.01        115.51         1.96 o                         
  -2   5   7        158.57        165.40         3.20 o                         
  -1   5   7         45.05         52.73         2.36 o                         
   0   5   7        137.12        135.83         3.65 o                         
   1   5   7        489.95        484.57         8.17 o                         
   2   5   7        537.13        527.78         6.41 o                         
   3   5   7        794.41        764.50         8.80 o                         
   4   5   7       1096.94       1060.29        14.65 o                         
   5   5   7         52.63         54.40         3.10 o                         
   6   5   7         68.77         75.60         3.56 o                         
   7   5   7        117.98        113.63         3.80 o                         
   8   5   7         37.80         36.29         3.22 o                         
   9   5   7         48.27         47.36         3.29 o                         
  10   5   7        126.67        129.32         3.01 o                         
  11   5   7         55.34         62.74         2.67 o                         
  12   5   7        240.04        226.11         5.31 o                         
  -7   6   7         68.14         64.72         7.49 o                         
  -6   6   7        100.72        100.86         2.11 o                         
  -5   6   7         83.41         90.78         2.04 o                         
  -4   6   7        567.44        548.89         3.51 o                         
  -3   6   7        119.94        130.32         2.04 o                         
  -2   6   7        362.50        359.14         4.53 o                         
  -1   6   7         37.94         41.18         2.27 o                         
   0   6   7        153.28        156.28         2.17 o                         
   1   6   7          1.77          1.56         1.89 o                         
   2   6   7          1.05          1.91         1.85 o                         
   3   6   7        235.40        233.14         3.21 o                         
   4   6   7       1097.28       1109.47        14.97 o                         
   5   6   7        561.27        547.85         6.34 o                         
   6   6   7        926.88        935.11        23.88 o                         
   7   6   7        421.93        438.77        13.17 o                         
   8   6   7         24.72         28.36         3.88 o                         
   9   6   7        301.75        310.08         3.88 o                         
  10   6   7        120.25        113.54         4.10 o                         
  11   6   7          0.28         -1.54         2.86 o                         
  12   6   7          5.56          4.64         3.87 o                         
  -6   7   7          3.26          0.77         1.77 o                         
  -5   7   7          7.83         12.41         1.96 o                         
  -4   7   7          3.83         10.57         1.83 o                         
  -3   7   7        131.00        144.20         2.10 o                         
  -2   7   7        190.14        191.87         5.37 o                         
  -1   7   7         23.29         25.91         2.33 o                         
   0   7   7       1794.74       1762.65        15.50 o                         
   1   7   7        109.35        104.40         2.25 o                         
   2   7   7        298.09        296.92         6.34 o                         
   3   7   7        846.21        827.85         9.61 o                         
   4   7   7          0.76          3.41         3.17 o                         
   5   7   7         38.27         36.97         4.04 o                         
   6   7   7         78.85         88.00         5.48 o                         
   7   7   7        230.07        233.64         5.20 o                         
   8   7   7        469.59        468.55         5.21 o                         
   9   7   7        130.94        121.92         3.28 o                         
  10   7   7        440.24        443.21         8.11 o                         
  11   7   7        329.80        321.52         4.66 o                         
  12   7   7        112.22        105.29        23.57 o                         
  -5   8   7         63.45         65.16         2.19 o                         
  -4   8   7          9.69          4.65         2.23 o                         
  -3   8   7          6.28          4.18         2.40 o                         
  -2   8   7         64.00         67.09         3.93 o                         
  -1   8   7         75.95         83.94         3.36 o                         
   0   8   7        256.76        268.40         6.32 o                         
   1   8   7        680.92        649.36        16.86 o                         
   2   8   7       1203.85       1180.21        13.70 o                         
   3   8   7        303.07        312.51         4.78 o                         
   4   8   7         53.49         60.82         3.06 o                         
   5   8   7        941.15        938.82        18.30 o                         
   6   8   7         76.25         70.53         5.47 o                         
   7   8   7          2.06          3.42         2.83 o                         
   8   8   7        200.21        213.54         8.47 o                         
   9   8   7         39.30         44.33         3.78 o                         
  10   8   7          8.51          1.75         3.07 o                         
  11   8   7         33.47         26.26         3.36 o                         
  12   8   7        113.16        114.14        11.31 o                         
  -4   9   7         51.91         63.45         2.87 o                         
  -3   9   7         35.97         42.05         4.35 o                         
  -2   9   7         88.44         90.04         4.99 o                         
  -1   9   7         55.18         53.98         2.57 o                         
   0   9   7         28.88         29.76         2.60 o                         
   1   9   7          0.66          0.99         2.32 o                         
   2   9   7          3.27          2.93         4.28 o                         
   3   9   7          7.21          7.95         2.96 o                         
   4   9   7        396.79        380.41        10.52 o                         
   5   9   7         22.44         25.57         3.53 o                         
   6   9   7        137.11        145.73         5.04 o                         
   7   9   7        551.20        578.52        10.29 o                         
   8   9   7         39.71         48.96         3.42 o                         
   9   9   7         92.84        102.55         4.47 o                         
  10   9   7        549.17        568.25         7.53 o                         
  11   9   7         26.48         23.36         3.81 o                         
  12   9   7         12.54         14.01         2.75 o                         
  -3  10   7         13.44         19.70         3.31 o                         
  -2  10   7        100.92        106.57         4.47 o                         
  -1  10   7         14.62         20.07         3.95 o                         
   0  10   7         27.59         34.36         5.69 o                         
   1  10   7        158.38        163.22         5.03 o                         
   2  10   7        188.94        187.66         2.78 o                         
   3  10   7         17.28         21.11         2.94 o                         
   4  10   7        180.13        174.76         3.47 o                         
   5  10   7        133.36        121.84         5.16 o                         
   6  10   7         80.15         72.92         3.18 o                         
   7  10   7         13.88         13.42         3.27 o                         
   8  10   7         21.16         12.61         3.19 o                         
   9  10   7         27.80         31.84         4.57 o                         
  10  10   7        142.82        150.17         6.80 o                         
  11  10   7         56.49         52.48        16.34 o                         
  12  10   7        156.76        152.96        41.52 o                         
  -2  11   7          4.09          3.83         3.68 o                         
  -1  11   7          5.98          0.73         3.23 o                         
   0  11   7         13.71         14.97         3.21 o                         
   1  11   7         26.00         28.19         3.13 o                         
   2  11   7         16.79         14.64         2.86 o                         
   3  11   7         37.76         44.08         2.86 o                         
   4  11   7         34.90         41.01         4.44 o                         
   5  11   7         45.97         53.76         2.94 o                         
   6  11   7         79.82         70.45         2.99 o                         
   7  11   7         78.35         79.74         3.19 o                         
   8  11   7         56.77         62.62         3.43 o                         
   9  11   7         30.79         32.61         3.69 o                         
  10  11   7          2.60          5.73         8.30 o                         
  11  11   7          1.68          2.69         2.81 o                         
   0  12   7         73.49         73.27         4.45 o                         
   1  12   7         28.53         30.26        13.03 o                         
   2  12   7         49.77         55.88         7.46 o                         
   3  12   7         18.48         10.92         2.49 o                         
   4  12   7         22.35         23.58         3.69 o                         
   5  12   7          0.09         -0.05         2.84 o                         
   6  12   7         43.90         35.95         3.38 o                         
   7  12   7         15.71         21.48         4.11 o                         
   8  12   7         25.77         18.77         8.80 o                         
   9  12   7         39.95         16.48        10.18 o                         
  10  12   7         67.37         69.77         8.14 o                         
   2  13   7          7.38          2.85         3.02 o                         
   3  13   7          0.59          1.68         3.54 o                         
   4  13   7         12.95          9.61         3.29 o                         
   5  13   7         17.02         19.84         2.41 o                         
   6  13   7         19.41         18.00         2.65 o                         
   7  13   7         13.13         13.90         2.93 o                         
   8  13   7          6.82          4.70         2.70 o                         
  -4  -7   8        101.37        102.93         6.02 o                         
  -3  -7   8         12.16         18.51         2.74 o                         
  -2  -7   8          4.43          0.54         2.27 o                         
  -1  -7   8         48.39         48.88         2.42 o                         
   0  -7   8          2.19         -0.09         2.41 o                         
  -6  -6   8         12.04          6.08         2.76 o                         
  -5  -6   8         29.59         35.15         3.41 o                         
  -4  -6   8         34.27         29.86         2.46 o                         
  -3  -6   8         15.09         16.99         2.58 o                         
  -2  -6   8         63.57         59.08         2.29 o                         
  -1  -6   8          4.17          6.84         2.11 o                         
   0  -6   8        206.20        194.59         2.73 o                         
   1  -6   8         12.20          5.93         2.85 o                         
   2  -6   8          6.72          8.97         2.89 o                         
   3  -6   8         59.50         62.22        10.88 o                         
  -7  -5   8          5.62          6.31         2.93 o                         
  -6  -5   8          9.67          8.45         2.99 o                         
  -5  -5   8        155.21        141.20        20.75 o                         
  -4  -5   8         30.71         42.25         7.47 o                         
  -3  -5   8         26.41         25.78         2.66 o                         
  -2  -5   8         56.84         50.83         2.17 o                         
  -1  -5   8         73.26         77.76         3.65 o                         
   0  -5   8         49.27         47.01         2.17 o                         
   1  -5   8         61.92         58.45         2.31 o                         
   2  -5   8          0.08         -3.31         2.21 o                         
   3  -5   8          1.07          4.86         4.27 o                         
   4  -5   8         10.14          6.47         1.92 o                         
   5  -5   8          8.72          5.81         2.43 o                         
  -8  -4   8         10.77         12.53         4.36 o                         
  -7  -4   8         41.05         41.77         3.66 o                         
  -6  -4   8         28.36         21.64         2.84 o                         
  -5  -4   8          0.60         -0.55         2.76 o                         
  -4  -4   8         77.37         70.14         2.84 o                         
  -3  -4   8        164.32        150.23         2.62 o                         
  -2  -4   8        106.72        115.24         2.46 o                         
  -1  -4   8         90.40         82.08         3.18 o                         
   0  -4   8         47.56         45.71         4.53 o                         
   1  -4   8         33.03         45.86         2.47 o                         
   2  -4   8         58.22         55.18         2.28 o                         
   3  -4   8          8.37          4.88         2.51 o                         
   4  -4   8          1.00         -0.27         4.29 o                         
   5  -4   8          3.70          3.24         3.39 o                         
   6  -4   8         22.20         15.45         3.90 o                         
  -8  -3   8         76.35         67.23         5.31 o                         
  -7  -3   8        137.73        141.07         2.65 o                         
  -6  -3   8        273.56        272.81         4.81 o                         
  -5  -3   8        378.06        368.98         5.77 o                         
  -4  -3   8          4.45          6.28         2.48 o                         
  -3  -3   8        115.43        128.49         2.55 o                         
  -2  -3   8         72.23         61.03         2.96 o                         
  -1  -3   8          0.84          1.67         2.48 o                         
   0  -3   8         17.75         16.70         2.22 o                         
   1  -3   8        198.28        176.72         2.55 o                         
   2  -3   8        151.32        160.95         5.17 o                         
   3  -3   8        145.46        147.74         3.39 o                         
   4  -3   8        160.71        153.41         2.69 o                         
   5  -3   8         11.38         16.57         3.64 o                         
   6  -3   8         38.62         36.47         4.74 o                         
   7  -3   8         86.80         88.29        16.10 o                         
  -9  -2   8          6.90          4.19         2.55 o                         
  -8  -2   8         22.18         30.40         5.57 o                         
  -7  -2   8         20.76         16.07         2.25 o                         
  -6  -2   8         79.74         77.52         3.34 o                         
  -5  -2   8        113.63        111.88         3.39 o                         
  -4  -2   8        323.75        317.34         3.28 o                         
  -3  -2   8        470.87        460.97         5.15 o                         
  -2  -2   8         63.77         80.25         2.96 o                         
  -1  -2   8        151.90        143.51         3.81 o                         
   0  -2   8        346.13        372.71         4.94 o                         
   1  -2   8          1.77         -1.03         2.21 o                         
   2  -2   8         48.69         49.49         3.47 o                         
   3  -2   8          1.47          0.23         2.77 o                         
   4  -2   8         25.13         26.11         3.07 o                         
   5  -2   8          5.44          1.83         2.76 o                         
   6  -2   8        237.78        241.52         4.33 o                         
   7  -2   8         37.85         42.46         2.54 o                         
   8  -2   8          4.79          6.55         2.11 o                         
  -9  -1   8          6.29          9.34         2.04 o                         
  -8  -1   8        466.22        467.87         3.07 o                         
  -7  -1   8        123.16        130.38         2.21 o                         
  -6  -1   8         23.36         30.88         2.09 o                         
  -5  -1   8        100.41        111.35         3.67 o                         
  -4  -1   8        234.46        214.62         2.34 o                         
  -3  -1   8        248.93        242.95         4.63 o                         
  -2  -1   8         11.33         12.24         2.69 o                         
  -1  -1   8         37.70         37.18         2.90 o                         
   0  -1   8        984.78        998.94        13.58 o                         
   1  -1   8        460.37        451.89         4.57 o                         
   2  -1   8        390.91        399.69         4.40 o                         
   3  -1   8        231.99        244.94         3.43 o                         
   4  -1   8          4.98          2.49         3.34 o                         
   5  -1   8        100.32        103.45         2.93 o                         
   6  -1   8         18.75         17.87         2.60 o                         
   7  -1   8          1.00          4.28         2.80 o                         
   8  -1   8         25.07         29.03         3.34 o                         
   9  -1   8         13.59         13.23         2.14 o                         
  -9   0   8         43.43         33.28         4.19 o                         
  -8   0   8         96.69         88.83         2.26 o                         
  -7   0   8         23.50         27.17         2.13 o                         
  -6   0   8        714.35        719.77        14.53 o                         
  -5   0   8        274.58        269.10         2.57 o                         
  -4   0   8        551.87        564.62         7.21 o                         
  -3   0   8         61.25         63.27         1.86 o                         
  -2   0   8         13.45          9.36         2.32 o                         
  -1   0   8        121.20        124.99         2.52 o                         
   0   0   8         34.13         33.86         2.46 o                         
   1   0   8        114.14        111.19         2.88 o                         
   2   0   8         59.34         56.94         2.44 o                         
   3   0   8        292.08        287.89         4.05 o                         
   4   0   8        464.19        466.40         5.54 o                         
   5   0   8        258.50        265.27         4.79 o                         
   6   0   8        155.79        154.00         3.47 o                         
   7   0   8         19.71         21.56         2.29 o                         
   8   0   8        219.76        219.95         5.02 o                         
   9   0   8          9.76          7.48         2.34 o                         
  10   0   8          9.13          7.43         2.05 o                         
  -9   1   8         82.33         77.99         8.37 o                         
  -8   1   8         86.23         72.96         2.30 o                         
  -7   1   8         42.26         38.51         2.36 o                         
  -6   1   8         21.61         23.78         2.90 o                         
  -5   1   8         14.48         14.25         3.15 o                         
  -4   1   8       1814.42       1795.94        21.02 o                         
  -3   1   8         54.27         60.75         2.41 o                         
  -2   1   8        681.69        653.02         7.47 o                         
  -1   1   8       1564.23       1584.27        25.11 o                         
   0   1   8        271.40        281.73         4.59 o                         
   1   1   8        487.61        458.30         4.16 o                         
   2   1   8        168.96        166.96         5.64 o                         
   3   1   8          2.73          2.29         3.14 o                         
   4   1   8          2.41          7.48         3.24 o                         
   5   1   8         87.49         92.90         2.51 o                         
   6   1   8         66.23         72.84         2.63 o                         
   7   1   8         41.31         44.04         2.25 o                         
   8   1   8        409.46        411.93         4.69 o                         
   9   1   8         42.84         38.26         9.62 o                         
  10   1   8         86.12         92.02         2.59 o                         
  11   1   8         28.35         28.71         2.18 o                         
  -8   2   8         99.64        103.92         2.69 o                         
  -7   2   8        163.62        152.84         2.24 o                         
  -6   2   8        473.98        461.79         5.99 o                         
  -5   2   8         73.13         78.49         2.22 o                         
  -4   2   8          7.30         10.44         3.03 o                         
  -3   2   8         91.99         95.07         2.05 o                         
  -2   2   8         97.77         94.99         2.80 o                         
  -1   2   8          2.64          5.48         2.47 o                         
   0   2   8        397.05        376.78         3.93 o                         
   1   2   8        928.87        925.13         8.10 o                         
   2   2   8        623.65        654.35        10.01 o                         
   3   2   8       1353.31       1350.87        28.12 o                         
   4   2   8        874.08        895.10        21.70 o                         
   5   2   8          6.87          8.39         2.48 o                         
   6   2   8        620.95        637.83         6.36 o                         
   7   2   8         35.19         37.04         2.30 o                         
   8   2   8          2.48          6.95         2.32 o                         
   9   2   8          5.50          2.74         2.65 o                         
  10   2   8         70.31         66.20         2.74 o                         
  11   2   8         35.99         36.17         2.45 o                         
  -8   3   8         48.24         52.54         3.20 o                         
  -7   3   8         26.05         20.10         3.28 o                         
  -6   3   8        243.42        253.27         4.00 o                         
  -5   3   8        123.48        124.98         2.53 o                         
  -4   3   8        360.42        354.48         4.88 o                         
  -3   3   8        184.93        177.42         2.70 o                         
  -2   3   8        213.03        221.69         2.88 o                         
  -1   3   8        474.85        476.09         8.84 o                         
   0   3   8         38.24         29.87         2.33 o                         
   1   3   8         95.86         89.28         3.57 o                         
   2   3   8          1.20          0.27         2.64 o                         
   3   3   8        169.17        162.06         3.89 o                         
   4   3   8        991.61       1028.15        15.77 o                         
   5   3   8         40.47         47.60         2.84 o                         
   6   3   8        406.08        400.29         8.82 o                         
   7   3   8        553.79        558.45        12.48 o                         
   8   3   8        365.30        383.35         5.88 o                         
   9   3   8         82.69         85.36         2.86 o                         
  10   3   8        141.45        133.32         3.62 o                         
  11   3   8          9.01         11.05         3.87 o                         
  -8   4   8         21.86         15.47         2.50 o                         
  -7   4   8         16.84          8.97         3.22 o                         
  -6   4   8          0.97          0.20         1.87 o                         
  -5   4   8         14.83         11.07         1.84 o                         
  -4   4   8         18.62         23.98         1.97 o                         
  -3   4   8        388.11        387.85         6.54 o                         
  -2   4   8        721.73        724.33         4.46 o                         
  -1   4   8        568.31        571.98         6.93 o                         
   0   4   8        298.07        288.47         6.58 o                         
   1   4   8        848.04        826.57         4.99 o                         
   2   4   8        935.80        892.24         7.57 o                         
   3   4   8        157.55        138.99         3.72 o                         
   4   4   8         12.17         10.00         2.67 o                         
   5   4   8          0.22          0.75         2.68 o                         
   6   4   8         81.70         82.55         3.49 o                         
   7   4   8         25.88         25.46         3.28 o                         
   8   4   8        161.98        164.21         3.62 o                         
   9   4   8        143.61        148.26         5.72 o                         
  10   4   8        335.38        349.73         7.79 o                         
  11   4   8        101.58        112.62         4.72 o                         
  12   4   8         44.24         43.54         2.65 o                         
  -7   5   8        135.69        148.84         3.00 o                         
  -6   5   8         47.93         49.71         2.63 o                         
  -5   5   8        101.26        103.09         2.15 o                         
  -4   5   8        490.19        467.90         3.18 o                         
  -3   5   8          9.94         14.00         2.93 o                         
  -2   5   8        270.23        265.21         3.46 o                         
  -1   5   8         38.10         38.06         2.38 o                         
   0   5   8        423.13        424.83         3.59 o                         
   1   5   8         31.97         33.37         1.99 o                         
   2   5   8        777.23        750.52        23.97 o                         
   3   5   8       1168.25       1155.21         6.49 o                         
   4   5   8        280.47        285.20         3.67 o                         
   5   5   8        416.09        419.39         5.07 o                         
   6   5   8       1608.26       1611.75        15.53 o                         
   7   5   8        244.59        236.86         4.84 o                         
   8   5   8         10.51         12.35         2.95 o                         
   9   5   8        208.38        204.92         8.48 o                         
  10   5   8        160.95        152.17         3.12 o                         
  11   5   8         12.46         14.25         2.76 o                         
  12   5   8         11.13          8.49         3.00 o                         
  -7   6   8         19.19         19.49         3.26 o                         
  -6   6   8          0.90          2.79         3.85 o                         
  -5   6   8         17.13         27.56         1.87 o                         
  -4   6   8        187.56        179.34         3.67 o                         
  -3   6   8        173.76        191.76         2.24 o                         
  -2   6   8        108.79        109.89         3.00 o                         
  -1   6   8         41.53         40.71         2.36 o                         
   0   6   8        328.69        319.39         3.30 o                         
   1   6   8        448.79        434.89         4.59 o                         
   2   6   8          6.59         11.86         2.46 o                         
   3   6   8          7.12         11.04         3.34 o                         
   4   6   8          2.72          9.47         4.74 o                         
   5   6   8        363.69        348.09         8.08 o                         
   6   6   8         20.86         16.34         3.51 o                         
   7   6   8        148.60        153.18         4.47 o                         
   8   6   8        472.93        493.40        13.16 o                         
   9   6   8        421.68        412.90         8.08 o                         
  10   6   8        138.71        144.29         3.33 o                         
  11   6   8        111.49        113.70         3.31 o                         
  12   6   8          9.03          3.13         3.15 o                         
  -6   7   8         59.53         60.11         2.15 o                         
  -5   7   8          7.97          1.39         1.91 o                         
  -4   7   8          7.51         11.21         2.46 o                         
  -3   7   8          2.18          3.75         2.00 o                         
  -2   7   8        151.82        165.86         2.39 o                         
  -1   7   8        325.29        317.26         9.21 o                         
   0   7   8        302.20        306.05         4.24 o                         
   1   7   8        239.54        233.08         2.43 o                         
   2   7   8        324.02        313.93         2.63 o                         
   3   7   8        160.15        155.37         2.44 o                         
   4   7   8        556.77        566.62        12.33 o                         
   5   7   8         24.32         20.00         3.39 o                         
   6   7   8         71.37         76.91         6.90 o                         
   7   7   8         43.98         46.28         3.59 o                         
   8   7   8         33.44         30.41         3.48 o                         
   9   7   8         57.46         69.09         6.76 o                         
  10   7   8        163.45        168.49         5.12 o                         
  11   7   8         95.03        111.70         5.25 o                         
  12   7   8        106.29        106.91         8.70 o                         
  -5   8   8         19.15         16.22         1.81 o                         
  -4   8   8        143.13        137.09         2.31 o                         
  -3   8   8         60.20         63.94         2.40 o                         
  -2   8   8         40.01         39.72         2.79 o                         
  -1   8   8        225.06        210.04         2.53 o                         
   0   8   8          8.54         11.84         2.30 o                         
   1   8   8         62.55         66.89         2.29 o                         
   2   8   8          1.00          4.07         2.02 o                         
   3   8   8        319.06        341.25         3.94 o                         
   4   8   8        187.83        175.08         3.82 o                         
   5   8   8        347.79        331.57         4.89 o                         
   6   8   8        518.92        537.30         7.17 o                         
   7   8   8        135.62        134.99         4.38 o                         
   8   8   8        428.30        430.76         4.67 o                         
   9   8   8         35.05         36.42         3.35 o                         
  10   8   8         58.03         70.85         5.41 o                         
  11   8   8          0.99         -2.89         4.60 o                         
  12   8   8          7.96          3.37         6.12 o                         
  -4   9   8         13.84         13.61         2.49 o                         
  -3   9   8          1.58          4.56         2.71 o                         
  -2   9   8         85.11         92.32         3.63 o                         
  -1   9   8         67.43         67.87         2.36 o                         
   0   9   8        150.66        162.24         3.79 o                         
   1   9   8          2.22          1.11         2.19 o                         
   2   9   8        102.13         99.74         2.90 o                         
   3   9   8         78.03         72.89         2.30 o                         
   4   9   8         22.25         19.32         2.57 o                         
   5   9   8         48.60         50.93         4.10 o                         
   6   9   8         17.15         28.30         7.15 o                         
   7   9   8        249.65        256.71         6.18 o                         
   8   9   8        271.53        277.07         4.22 o                         
   9   9   8         23.07         21.90         3.25 o                         
  10   9   8        667.10        644.72        20.76 o                         
  11   9   8          7.26          2.53         4.66 o                         
  12   9   8         59.13         61.21         3.46 o                         
  -3  10   8          1.30          2.04         2.37 o                         
  -2  10   8          5.92         16.59         3.54 o                         
  -1  10   8         17.41         18.44         2.53 o                         
   0  10   8         90.10         90.36         4.61 o                         
   1  10   8          2.83         -0.06         2.92 o                         
   2  10   8        117.23        120.68         2.65 o                         
   3  10   8        182.14        181.02        12.28 o                         
   4  10   8         84.77         84.57         2.82 o                         
   5  10   8        112.14        119.45         5.05 o                         
   6  10   8         43.54         49.61         4.90 o                         
   7  10   8          0.78         -6.40         4.57 o                         
   8  10   8         55.18         69.40         4.60 o                         
   9  10   8          0.68          9.32         3.81 o                         
  10  10   8         73.58         61.00         4.93 o                         
  11  10   8          2.48         -1.91         3.06 o                         
  -2  11   8        122.47        124.93         4.06 o                         
  -1  11   8          9.77         14.95         3.62 o                         
   0  11   8         20.12         30.46         4.88 o                         
   1  11   8          0.79          2.11         2.74 o                         
   2  11   8         18.62         13.37         2.51 o                         
   3  11   8          6.61          6.72         2.38 o                         
   4  11   8          7.76          9.99         2.48 o                         
   5  11   8         31.64         38.66         3.54 o                         
   6  11   8        315.09        290.98         6.63 o                         
   7  11   8         39.78         38.18         4.84 o                         
   8  11   8         30.85         38.95         3.48 o                         
   9  11   8         27.69         38.60         4.69 o                         
  10  11   8         99.59         99.14         4.34 o                         
  11  11   8         11.21         15.60         3.46 o                         
   0  12   8         21.63         23.99         3.23 o                         
   1  12   8         28.33         30.38         3.27 o                         
   2  12   8          8.47          7.93         5.16 o                         
   3  12   8         36.06         39.28         2.97 o                         
   4  12   8          0.26         -2.84         2.19 o                         
   5  12   8         14.73         13.75         2.94 o                         
   6  12   8          1.20          1.89         2.95 o                         
   7  12   8          0.89          0.61         4.43 o                         
   8  12   8         21.98         15.81         4.75 o                         
   9  12   8         21.36         19.04         3.96 o                         
  10  12   8         27.29         21.11         3.70 o                         
   3  13   8         17.54         25.62         3.22 o                         
   4  13   8         13.70          9.32         3.26 o                         
   5  13   8         80.01         80.33         4.20 o                         
   6  13   8          6.08          3.39         2.64 o                         
   7  13   8          3.85          0.53         5.09 o                         
   8  13   8          9.54         15.43         3.16 o                         
  -4  -6   9          4.35          2.38         3.64 o                         
  -3  -6   9          0.17          2.85         2.33 o                         
  -2  -6   9          2.31         -1.90         2.20 o                         
  -1  -6   9         14.51         12.93         2.61 o                         
   0  -6   9          3.01          3.01         1.92 o                         
   1  -6   9         59.73         52.71         2.47 o                         
  -6  -5   9         85.44         91.25         2.70 o                         
  -5  -5   9          8.08          0.78         3.22 o                         
  -4  -5   9         15.13         12.28         2.52 o                         
  -3  -5   9         65.41         68.59         3.39 o                         
  -2  -5   9         47.00         41.49         2.27 o                         
  -1  -5   9         69.31         75.71         2.24 o                         
   0  -5   9        165.07        161.70         2.54 o                         
   1  -5   9         22.12         19.54         2.47 o                         
   2  -5   9          0.05          0.90         2.80 o                         
   3  -5   9          0.82         -1.56         2.15 o                         
  -7  -4   9         44.55         45.43         2.52 o                         
  -6  -4   9          2.82          0.80         2.55 o                         
  -5  -4   9         48.27         50.14         2.68 o                         
  -4  -4   9          3.02          9.66         3.51 o                         
  -3  -4   9          8.54          1.45         2.30 o                         
  -2  -4   9          3.90          5.81         2.33 o                         
  -1  -4   9          0.80         -0.29         2.19 o                         
   0  -4   9        582.77        548.02        34.74 o                         
   1  -4   9         36.21         36.15         4.42 o                         
   2  -4   9         27.52         36.09         3.42 o                         
   3  -4   9        116.95        107.61        12.85 o                         
   4  -4   9          3.37          7.32         2.11 o                         
   5  -4   9          4.81          7.24         2.71 o                         
  -7  -3   9        130.52        125.74         3.51 o                         
  -6  -3   9         38.63         38.48         2.19 o                         
  -5  -3   9        139.48        135.66         2.63 o                         
  -4  -3   9         12.61         14.01         6.56 o                         
  -3  -3   9         32.94         35.85         2.48 o                         
  -2  -3   9        331.89        346.88         5.88 o                         
  -1  -3   9         26.17         30.77         2.31 o                         
   0  -3   9         49.43         48.36         2.92 o                         
   1  -3   9          0.29          0.38         2.27 o                         
   2  -3   9        108.72        103.21         2.37 o                         
   3  -3   9          1.31          7.40         2.45 o                         
   4  -3   9         15.44         15.49         2.26 o                         
   5  -3   9         32.21         26.82         4.31 o                         
   6  -3   9         42.06         47.41         3.14 o                         
   7  -3   9         35.14         40.40         8.73 o                         
  -8  -2   9         50.42         55.80         3.03 o                         
  -7  -2   9          0.85          1.37         2.09 o                         
  -6  -2   9          1.03          0.92         2.15 o                         
  -5  -2   9         16.07         15.48         2.19 o                         
  -4  -2   9        182.03        172.32         3.75 o                         
  -3  -2   9         36.63         42.43         2.61 o                         
  -2  -2   9        235.05        240.15         2.58 o                         
  -1  -2   9        209.89        212.18         4.22 o                         
   0  -2   9        155.91        161.46         2.52 o                         
   1  -2   9         70.17         78.42         2.56 o                         
   2  -2   9        136.88        141.96         2.61 o                         
   3  -2   9         22.80         25.99         2.61 o                         
   4  -2   9         50.33         46.86         3.07 o                         
   5  -2   9         66.73         71.00         2.94 o                         
   6  -2   9         49.88         48.88         2.74 o                         
   7  -2   9          0.64          3.51         2.16 o                         
   8  -2   9         13.81         12.51         2.24 o                         
  -8  -1   9        110.98        113.02         2.29 o                         
  -7  -1   9        134.79        129.86         2.38 o                         
  -6  -1   9         61.03         66.32         2.49 o                         
  -5  -1   9         69.32         77.21         2.66 o                         
  -4  -1   9        108.89        114.50         2.07 o                         
  -3  -1   9         57.47         71.61         2.82 o                         
  -2  -1   9          4.52          1.77         2.33 o                         
  -1  -1   9        132.33        133.93         4.23 o                         
   0  -1   9        122.02        123.58         2.90 o                         
   1  -1   9        273.81        280.37         4.53 o                         
   2  -1   9         76.77         79.02         2.69 o                         
   3  -1   9        132.44        129.15         3.05 o                         
   4  -1   9        135.59        124.56         3.57 o                         
   5  -1   9        150.75        156.52         2.80 o                         
   6  -1   9         27.36         27.52         5.03 o                         
   7  -1   9         59.40         55.73         2.32 o                         
   8  -1   9         13.69          9.52         2.19 o                         
   9  -1   9         25.64         23.66         2.20 o                         
  -8   0   9         11.65          5.16         2.93 o                         
  -7   0   9          3.99          8.74         2.90 o                         
  -6   0   9        166.28        164.26         5.18 o                         
  -5   0   9        256.60        251.83         2.88 o                         
  -4   0   9        170.04        178.06         3.32 o                         
  -3   0   9        447.55        456.05         4.49 o                         
  -2   0   9        324.90        330.22         6.89 o                         
  -1   0   9         33.00         38.12         2.36 o                         
   0   0   9        994.84       1022.55        16.13 o                         
   1   0   9         26.58         33.11         4.84 o                         
   2   0   9         17.80         22.25         2.54 o                         
   3   0   9          2.52         -4.03         3.16 o                         
   4   0   9        152.58        154.87         5.49 o                         
   5   0   9         72.99         79.66         2.61 o                         
   6   0   9         48.65         49.54         2.63 o                         
   7   0   9        290.73        297.16         4.82 o                         
   8   0   9        239.84        221.83         3.34 o                         
   9   0   9          1.95          3.62         3.03 o                         
  -8   1   9         64.56         70.51         2.46 o                         
  -7   1   9         38.27         43.38         2.71 o                         
  -6   1   9          0.53          2.93         2.01 o                         
  -5   1   9        187.86        199.41         3.54 o                         
  -4   1   9        108.65        102.35         2.48 o                         
  -3   1   9        410.80        405.28         4.85 o                         
  -2   1   9         46.25         50.89         2.27 o                         
  -1   1   9        745.35        755.88         7.43 o                         
   0   1   9        480.47        467.66         3.15 o                         
   1   1   9          8.79          8.21         2.52 o                         
   2   1   9       1146.27       1141.26         7.12 o                         
   3   1   9         57.44         64.45         5.10 o                         
   4   1   9         17.82         16.21         3.05 o                         
   5   1   9        187.14        201.14         5.91 o                         
   6   1   9         65.43         66.78         2.67 o                         
   7   1   9        124.00        119.97         4.54 o                         
   8   1   9         27.29         22.14         2.46 o                         
   9   1   9          6.84          8.10         2.68 o                         
  10   1   9         40.98         37.01         2.60 o                         
  -8   2   9        122.80        110.72         2.55 o                         
  -7   2   9         85.71         87.42         2.24 o                         
  -6   2   9        258.07        257.31         4.64 o                         
  -5   2   9        267.67        279.42         5.03 o                         
  -4   2   9        400.66        421.84         3.44 o                         
  -3   2   9          2.94          4.44         2.17 o                         
  -2   2   9         11.98         15.40         2.90 o                         
  -1   2   9          0.33         -0.12         2.25 o                         
   0   2   9          1.37         -0.53         3.18 o                         
   1   2   9        758.61        759.57        10.92 o                         
   2   2   9        104.87        111.66         3.31 o                         
   3   2   9        183.72        173.73         7.26 o                         
   4   2   9       1588.46       1589.08        18.63 o                         
   5   2   9         79.37         80.09         3.14 o                         
   6   2   9        847.03        851.29         6.80 o                         
   7   2   9        158.47        167.74         3.34 o                         
   8   2   9          9.37          7.36         2.31 o                         
   9   2   9         18.67         22.74         2.86 o                         
  10   2   9         10.44          7.20         2.75 o                         
  11   2   9         37.14         37.64         3.32 o                         
  -7   3   9         19.59         14.26         3.59 o                         
  -6   3   9          1.62          4.19         2.45 o                         
  -5   3   9        139.07        147.93         2.47 o                         
  -4   3   9        440.85        443.54         4.82 o                         
  -3   3   9         62.71         70.64         2.99 o                         
  -2   3   9        947.97        989.46         8.07 o                         
  -1   3   9        808.76        819.07        14.94 o                         
   0   3   9        136.16        135.52         2.74 o                         
   1   3   9        503.51        493.37         7.86 o                         
   2   3   9        343.47        345.50         6.24 o                         
   3   3   9        116.87        112.78         4.31 o                         
   4   3   9         56.55         56.23         3.55 o                         
   5   3   9         15.74         16.92         3.10 o                         
   6   3   9       1521.89       1535.01        14.53 o                         
   7   3   9         73.32         72.02         4.04 o                         
   8   3   9        167.43        176.84         3.01 o                         
   9   3   9        319.57        308.99         4.93 o                         
  10   3   9         52.64         49.10         2.83 o                         
  11   3   9         63.61         70.32         2.70 o                         
  -7   4   9         24.63         20.98         1.96 o                         
  -6   4   9         99.45        103.12         2.97 o                         
  -5   4   9         68.09         68.52         2.90 o                         
  -4   4   9          7.99          9.47         2.65 o                         
  -3   4   9         35.46         38.12         2.39 o                         
  -2   4   9          1.51          2.40         2.40 o                         
  -1   4   9         14.24         15.25         2.87 o                         
   0   4   9        323.85        340.78         3.99 o                         
   1   4   9        249.53        236.75         5.04 o                         
   2   4   9        839.98        824.88         6.38 o                         
   3   4   9        261.29        257.59         3.94 o                         
   4   4   9        408.97        409.79         8.77 o                         
   5   4   9         93.47         94.15         2.89 o                         
   6   4   9        217.60        227.95         3.49 o                         
   7   4   9         64.30         65.60         3.25 o                         
   8   4   9          5.61          5.37         2.99 o                         
   9   4   9          1.93          3.19         2.55 o                         
  10   4   9        106.14         98.74         3.28 o                         
  11   4   9         47.11         49.10         3.10 o                         
  -7   5   9          3.88          2.87         1.88 o                         
  -6   5   9        252.84        247.61        21.13 o                         
  -5   5   9         83.74         83.44         7.03 o                         
  -4   5   9        179.30        178.75         3.63 o                         
  -3   5   9        505.28        516.58         3.20 o                         
  -2   5   9          5.83          9.78         2.51 o                         
  -1   5   9          1.84          4.55         2.79 o                         
   0   5   9          5.78          3.39         2.58 o                         
   1   5   9          7.87          9.54         2.47 o                         
   2   5   9        147.55        149.21         2.66 o                         
   3   5   9         45.13         44.90         2.58 o                         
   4   5   9        653.41        635.10         4.73 o                         
   5   5   9        831.18        822.25        10.46 o                         
   6   5   9        145.48        145.89         3.75 o                         
   7   5   9        119.39        127.07         3.54 o                         
   8   5   9        162.99        171.41         3.59 o                         
   9   5   9        164.54        163.07         3.93 o                         
  10   5   9          8.07          9.52         4.36 o                         
  11   5   9          4.13          3.43         2.54 o                         
  12   5   9          0.17          2.68         2.86 o                         
  -6   6   9          6.58          4.30         3.00 o                         
  -5   6   9          0.16          3.90         1.93 o                         
  -4   6   9         73.40         83.40         2.08 o                         
  -3   6   9        156.35        164.31         2.99 o                         
  -2   6   9         49.79         57.82         2.47 o                         
  -1   6   9        699.00        688.64         9.58 o                         
   0   6   9        459.87        483.69         3.95 o                         
   1   6   9        250.63        238.60         2.87 o                         
   2   6   9        349.44        314.17         6.91 o                         
   3   6   9        306.26        291.21         7.93 o                         
   4   6   9         34.41         41.59         3.53 o                         
   5   6   9        122.51        120.39         5.48 o                         
   6   6   9         36.99         47.25         3.93 o                         
   7   6   9        194.60        190.02         4.76 o                         
   8   6   9        381.45        364.54         9.04 o                         
   9   6   9        132.38        119.88         4.29 o                         
  10   6   9        257.99        260.90        16.28 o                         
  11   6   9        138.67        155.88         7.36 o                         
  12   6   9         63.93         59.69         3.04 o                         
  -5   7   9         30.71         28.72         2.27 o                         
  -4   7   9         82.57         74.25         2.39 o                         
  -3   7   9          2.85          3.82         2.31 o                         
  -2   7   9          0.01         -0.53         2.67 o                         
  -1   7   9          0.57          2.47         2.17 o                         
   0   7   9          3.42          6.97         2.27 o                         
   1   7   9         85.63         84.64         2.09 o                         
   2   7   9         76.57         87.41         2.19 o                         
   3   7   9        749.28        744.30         6.87 o                         
   4   7   9        468.96        449.42         5.34 o                         
   5   7   9         44.38         44.60         3.45 o                         
   6   7   9        249.56        246.61         5.24 o                         
   7   7   9        117.39        123.16         4.13 o                         
   8   7   9         58.29         57.27         3.96 o                         
   9   7   9         16.54          9.49         3.93 o                         
  10   7   9         16.98         13.72         6.29 o                         
  11   7   9         12.86         13.45         4.38 o                         
  12   7   9         56.92         51.62         3.87 o                         
  -5   8   9         99.32        105.09         9.72 o                         
  -4   8   9         82.14         93.77         2.93 o                         
  -3   8   9         15.59         12.11         2.02 o                         
  -2   8   9         80.15         81.50         2.48 o                         
  -1   8   9         79.97         79.56         2.35 o                         
   0   8   9          7.86          8.99         2.44 o                         
   1   8   9          3.65          3.59         1.92 o                         
   2   8   9        489.30        482.26         5.21 o                         
   3   8   9        486.19        465.96         8.84 o                         
   4   8   9        131.40        123.55         2.91 o                         
   5   8   9          4.53          8.11         3.66 o                         
   6   8   9        251.37        256.06         6.18 o                         
   7   8   9        254.36        273.90         7.50 o                         
   8   8   9         93.83        100.34         4.66 o                         
   9   8   9        204.30        205.63         4.09 o                         
  10   8   9        180.53        181.49         3.86 o                         
  11   8   9          1.18         -0.53         4.45 o                         
  12   8   9         12.47          7.28         6.15 o                         
  -4   9   9          1.49          4.08         1.96 o                         
  -3   9   9         17.10         22.56         2.17 o                         
  -2   9   9         42.77         51.47         2.89 o                         
  -1   9   9         92.03        104.92         3.92 o                         
   0   9   9         49.27         60.64         3.70 o                         
   1   9   9         25.34         23.37         2.02 o                         
   2   9   9        606.42        583.72        10.85 o                         
   3   9   9         21.32         21.16         2.45 o                         
   4   9   9        242.49        222.38         5.06 o                         
   5   9   9          0.74          1.00         3.30 o                         
   6   9   9          0.75         -3.81         6.81 o                         
   7   9   9          1.64         -4.56         5.01 o                         
   8   9   9         63.67         67.21         5.23 o                         
   9   9   9          3.44          2.73         3.09 o                         
  10   9   9        102.17         99.20         5.22 o                         
  11   9   9        302.41        301.19        14.02 o                         
  -2  10   9         53.51         55.34         2.54 o                         
  -1  10   9         12.25         19.12         2.35 o                         
   0  10   9         20.49         17.66         2.24 o                         
   1  10   9          0.86          1.13         2.02 o                         
   2  10   9        137.73        139.40         3.97 o                         
   3  10   9         67.66         65.52         2.55 o                         
   4  10   9         11.48         18.32         2.61 o                         
   5  10   9         98.17         98.67         3.25 o                         
   6  10   9        284.50        238.84       108.75 o                         
   7  10   9         11.23         -1.21         7.21 o                         
   8  10   9        114.39        125.52         4.95 o                         
   9  10   9         36.20         35.41         7.99 o                         
  10  10   9          0.68         -1.05         3.28 o                         
  11  10   9         11.38          3.15         2.99 o                         
  -1  11   9          1.20          3.49         2.23 o                         
   0  11   9         36.86         39.31         2.70 o                         
   1  11   9         32.61         35.53         2.28 o                         
   2  11   9         37.26         36.23         2.45 o                         
   3  11   9          1.55         -2.32         2.21 o                         
   4  11   9          9.53          6.35         2.70 o                         
   5  11   9         12.31         12.24         2.42 o                         
   6  11   9         35.14         28.33         3.16 o                         
   7  11   9          8.51          6.62         3.53 o                         
   8  11   9         48.03         51.51        11.30 o                         
   9  11   9         45.33         51.69         3.95 o                         
  10  11   9        285.19        284.80         8.58 o                         
   1  12   9         70.28         70.00         2.60 o                         
   2  12   9         21.51         14.99         2.49 o                         
   3  12   9         48.45         51.57         2.35 o                         
   4  12   9         60.80         63.91         3.46 o                         
   5  12   9         10.02         12.86         2.30 o                         
   6  12   9         15.34         16.48         2.84 o                         
   7  12   9          2.02          5.06         3.37 o                         
   8  12   9          0.02          1.92         3.93 o                         
   9  12   9          2.49         -7.97         5.31 o                         
   4  13   9          0.91         -1.57         2.23 o                         
   5  13   9         18.65         17.46         3.67 o                         
   6  13   9         54.51         53.10         7.94 o                         
   7  13   9          1.80         -0.05         3.36 o                         
  -3  -5  10         35.52         34.32         2.79 o                         
  -2  -5  10         31.53         32.28         2.26 o                         
  -1  -5  10          6.73          5.24         2.25 o                         
   0  -5  10        165.39        161.49         3.17 o                         
   1  -5  10         38.86         37.86         2.26 o                         
  -5  -4  10         40.36         57.62         6.32 o                         
  -4  -4  10          0.81          2.54         2.31 o                         
  -3  -4  10          0.26          0.80         2.34 o                         
  -2  -4  10         14.81         19.19         2.46 o                         
  -1  -4  10          0.58          2.10         2.32 o                         
   0  -4  10         58.34         54.83         2.53 o                         
   1  -4  10          0.98         -0.31         2.43 o                         
   2  -4  10         90.54         86.67         3.44 o                         
   3  -4  10          8.43          2.10         2.44 o                         
   4  -4  10         16.93         16.87         4.22 o                         
  -6  -3  10         16.54         17.59         3.40 o                         
  -5  -3  10         39.06         34.72         2.60 o                         
  -4  -3  10        133.56        121.90         3.10 o                         
  -3  -3  10          7.47          8.51         2.14 o                         
  -2  -3  10        180.20        179.60         3.84 o                         
  -1  -3  10         33.85         40.26         2.75 o                         
   0  -3  10          6.54         13.80         2.34 o                         
   1  -3  10          8.00          7.54         2.19 o                         
   2  -3  10          4.95          5.19         2.37 o                         
   3  -3  10          4.54          0.05         2.76 o                         
   4  -3  10         13.12         16.25         3.25 o                         
   5  -3  10         23.29         22.81         3.02 o                         
  -6  -2  10          0.62          2.28         2.21 o                         
  -5  -2  10          5.12          7.71         5.02 o                         
  -4  -2  10          5.64          7.30         4.14 o                         
  -3  -2  10          4.47          4.13         2.45 o                         
  -2  -2  10         29.95         28.76         2.39 o                         
  -1  -2  10         40.11         38.49         2.56 o                         
   0  -2  10        363.45        354.90         3.00 o                         
   1  -2  10         80.38         79.25         3.08 o                         
   2  -2  10         11.64         14.46         2.63 o                         
   3  -2  10        157.53        160.75         2.49 o                         
   4  -2  10          0.54          1.23         2.93 o                         
   5  -2  10         26.69         23.85         2.30 o                         
   6  -2  10         43.36         36.91         5.78 o                         
   7  -2  10         55.93         46.66         4.70 o                         
  -7  -1  10        193.23        187.43        15.96 o                         
  -6  -1  10         85.97         78.90         2.48 o                         
  -5  -1  10         97.91        110.30         3.35 o                         
  -4  -1  10         62.84         67.49         2.93 o                         
  -3  -1  10         60.13         67.13         3.70 o                         
  -2  -1  10         43.57         42.16         8.65 o                         
  -1  -1  10          5.65          7.27         2.68 o                         
   0  -1  10         21.68         18.86         2.95 o                         
   1  -1  10         46.07         40.35         2.89 o                         
   2  -1  10         17.46         20.30         3.40 o                         
   3  -1  10         67.90         72.50         2.42 o                         
   4  -1  10         61.05         64.49         3.11 o                         
   5  -1  10         86.47         78.74         2.45 o                         
   6  -1  10         67.63         68.20         2.46 o                         
   7  -1  10          1.47          0.91         2.33 o                         
   8  -1  10         36.91         38.07         5.72 o                         
  -7   0  10         71.39         65.51         3.39 o                         
  -6   0  10          4.94         -0.06         2.10 o                         
  -5   0  10         84.34         80.58         2.17 o                         
  -4   0  10        116.74        116.04         2.72 o                         
  -3   0  10         73.22         74.97         7.32 o                         
  -2   0  10        247.42        251.42         6.16 o                         
  -1   0  10        345.76        337.48         6.76 o                         
   0   0  10        153.76        161.28         2.81 o                         
   1   0  10         37.97         38.06         2.78 o                         
   2   0  10         62.55         62.52         3.13 o                         
   3   0  10          0.27          0.73         2.76 o                         
   4   0  10          3.57          3.06         2.88 o                         
   5   0  10          0.30          0.23         2.72 o                         
   6   0  10         85.58         89.21         2.70 o                         
   7   0  10         37.51         38.93         2.48 o                         
   8   0  10          6.17          1.87         4.79 o                         
   9   0  10         49.85         51.27         2.37 o                         
  -7   1  10        185.02        186.55         3.48 o                         
  -6   1  10         53.02         61.42         2.43 o                         
  -5   1  10         16.49         20.43         2.81 o                         
  -4   1  10        337.34        349.09         6.65 o                         
  -3   1  10        170.30        164.51         4.82 o                         
  -2   1  10         50.25         56.89         4.90 o                         
  -1   1  10         40.28         39.72         3.41 o                         
   0   1  10        450.77        451.65         7.02 o                         
   1   1  10        194.59        197.70         2.69 o                         
   2   1  10        246.97        255.53         2.84 o                         
   3   1  10        458.65        471.89         6.73 o                         
   4   1  10        209.51        217.59         4.41 o                         
   5   1  10        112.67        115.64         3.57 o                         
   6   1  10         47.22         46.63         2.86 o                         
   7   1  10          0.30          3.07         2.33 o                         
   8   1  10         37.78         36.33         2.51 o                         
   9   1  10         62.72         48.97         9.65 o                         
  -7   2  10         35.33         36.17         3.47 o                         
  -6   2  10         19.46         24.66         4.12 o                         
  -5   2  10        210.14        209.87         3.48 o                         
  -4   2  10        181.28        183.40         2.85 o                         
  -3   2  10          8.64          7.50         2.56 o                         
  -2   2  10        810.17        820.89        16.46 o                         
  -1   2  10          7.82         16.45         2.77 o                         
   0   2  10        254.90        247.97         7.66 o                         
   1   2  10         17.27         23.29         2.96 o                         
   2   2  10        167.13        153.91         3.77 o                         
   3   2  10         12.01         13.72         3.72 o                         
   4   2  10        181.38        172.78         5.13 o                         
   5   2  10         74.84         79.83         4.38 o                         
   6   2  10         12.79         17.51         2.70 o                         
   7   2  10        533.41        544.70         6.59 o                         
   8   2  10        128.43        125.52         2.96 o                         
   9   2  10          1.49          1.69         2.84 o                         
  10   2  10        108.48         97.93         2.97 o                         
  -7   3  10          0.87          2.23         2.04 o                         
  -6   3  10         16.29         12.32         2.10 o                         
  -5   3  10         15.46         14.62         2.54 o                         
  -4   3  10        106.83        109.64         3.36 o                         
  -3   3  10        313.26        334.61         6.87 o                         
  -2   3  10         97.43        104.25         3.16 o                         
  -1   3  10        141.12        137.68         2.93 o                         
   0   3  10        630.94        596.95         6.82 o                         
   1   3  10         93.33         91.73         2.81 o                         
   2   3  10        539.26        533.99         5.82 o                         
   3   3  10        101.68        107.57         3.19 o                         
   4   3  10         21.78         22.54         4.08 o                         
   5   3  10          3.53          0.04         2.99 o                         
   6   3  10         14.87         18.43         2.75 o                         
   7   3  10         92.59         89.06         2.97 o                         
   8   3  10          4.88          5.48         3.01 o                         
   9   3  10        219.34        222.14         3.77 o                         
  10   3  10         28.83         26.99         3.78 o                         
  -6   4  10        175.65        191.61         5.31 o                         
  -5   4  10        142.78        143.06         3.82 o                         
  -4   4  10        100.13        102.66         2.51 o                         
  -3   4  10         53.17         55.89         2.61 o                         
  -2   4  10        157.30        157.90         2.98 o                         
  -1   4  10          8.89         15.10         2.90 o                         
   0   4  10        198.20        192.00         3.82 o                         
   1   4  10         68.10         71.36         2.99 o                         
   2   4  10        511.58        508.60         7.23 o                         
   3   4  10        357.15        344.61         6.66 o                         
   4   4  10        374.79        383.69         7.57 o                         
   5   4  10        132.46        141.14         3.96 o                         
   6   4  10        932.90        951.79         9.92 o                         
   7   4  10         78.95         90.45         3.40 o                         
   8   4  10          1.00          2.28         2.90 o                         
   9   4  10         14.25         15.46         3.01 o                         
  10   4  10          0.03         -3.45         2.42 o                         
  11   4  10         75.26         68.41         3.00 o                         
  -6   5  10         21.49         28.00         2.60 o                         
  -5   5  10         76.68         76.00         2.71 o                         
  -4   5  10         47.21         53.24         2.21 o                         
  -3   5  10        188.06        195.08         4.36 o                         
  -2   5  10          8.34         11.13         3.61 o                         
  -1   5  10        279.70        295.77         3.80 o                         
   0   5  10        447.68        437.71         7.13 o                         
   1   5  10         90.63         97.21         2.70 o                         
   2   5  10         43.24         48.19         2.84 o                         
   3   5  10         30.00         32.66         3.82 o                         
   4   5  10         48.51         38.96         3.46 o                         
   5   5  10          2.93          2.59         3.12 o                         
   6   5  10         41.37         41.06         3.10 o                         
   7   5  10        318.49        326.61         7.62 o                         
   8   5  10        276.55        275.41         4.07 o                         
   9   5  10        129.52        130.02         3.59 o                         
  10   5  10        143.28        133.13         4.61 o                         
  11   5  10         12.12          9.36         4.00 o                         
  -5   6  10         11.41          8.95         3.45 o                         
  -4   6  10         10.51          5.51         2.71 o                         
  -3   6  10         63.74         57.01         2.12 o                         
  -2   6  10          4.03          4.89         4.57 o                         
  -1   6  10        422.73        415.56         5.06 o                         
   0   6  10         45.63         47.77         2.48 o                         
   1   6  10        141.29        138.88         2.40 o                         
   2   6  10        897.57        829.93         6.65 o                         
   3   6  10         14.13         17.86         2.35 o                         
   4   6  10        102.90        117.47         3.17 o                         
   5   6  10        226.05        219.19         6.12 o                         
   6   6  10          0.40          1.97         3.83 o                         
   7   6  10          2.80          2.26         3.73 o                         
   8   6  10          2.98          2.54         3.09 o                         
   9   6  10         79.50         89.43         7.47 o                         
  10   6  10        140.19        131.32         3.78 o                         
  11   6  10          4.89          2.43         3.13 o                         
  -5   7  10        111.79        119.71        12.08 o                         
  -4   7  10         72.66         69.05         3.13 o                         
  -3   7  10         80.93         74.75         2.52 o                         
  -2   7  10         30.27         25.97         3.65 o                         
  -1   7  10         37.69         33.33         2.18 o                         
   0   7  10         19.45         10.93         2.06 o                         
   1   7  10        110.99        107.39         2.94 o                         
   2   7  10         14.40         18.04         2.04 o                         
   3   7  10        205.14        201.68         2.65 o                         
   4   7  10        320.54        294.42         7.04 o                         
   5   7  10        189.20        202.19         5.62 o                         
   6   7  10        166.50        168.34         5.34 o                         
   7   7  10        485.49        484.33         6.66 o                         
   8   7  10         47.42         54.77         8.24 o                         
   9   7  10        102.31         93.79         5.33 o                         
  10   7  10         16.59         22.20         5.52 o                         
  11   7  10          9.96         10.13         3.65 o                         
  -4   8  10          2.59          6.30         3.24 o                         
  -3   8  10         16.30         20.29         2.87 o                         
  -2   8  10         84.35         88.42        11.27 o                         
  -1   8  10        119.78        114.32        11.31 o                         
   0   8  10        105.56        101.50         7.90 o                         
   1   8  10         67.60         65.68         2.09 o                         
   2   8  10        112.42        112.55         2.12 o                         
   3   8  10          1.60          1.69         2.12 o                         
   4   8  10         68.47         62.96         2.18 o                         
   5   8  10          7.07          7.17         2.74 o                         
   6   8  10         21.77         23.60         3.80 o                         
   7   8  10        146.52        159.11         6.91 o                         
   8   8  10         95.04         96.06         4.02 o                         
   9   8  10        128.80        105.29        57.38 o                         
  10   8  10         79.05         82.02         3.63 o                         
  11   8  10         90.47        102.39         5.87 o                         
  -3   9  10         11.01         18.29         3.07 o                         
  -2   9  10          2.69          3.86         2.23 o                         
  -1   9  10          0.53         -2.60         2.38 o                         
   0   9  10         37.97         37.98         2.54 o                         
   1   9  10         61.17         61.94         2.57 o                         
   2   9  10         69.99         68.10         2.14 o                         
   3   9  10        329.39        327.75         5.36 o                         
   4   9  10         40.19         43.53         2.69 o                         
   5   9  10         43.78         51.01         3.48 o                         
   6   9  10         71.15         84.57         5.32 o                         
   7   9  10         59.23         82.16         6.50 o                         
   8   9  10         10.15         16.53         6.23 o                         
   9   9  10         16.01         11.97         5.11 o                         
  10   9  10          5.33          3.39         2.93 o                         
  11   9  10        198.67        191.20         9.35 o                         
  -2  10  10         85.29         86.04         9.28 o                         
  -1  10  10          0.92          1.03         2.28 o                         
   0  10  10          0.92          2.07         2.35 o                         
   1  10  10          3.45          3.20         1.90 o                         
   2  10  10         43.67         46.37         2.71 o                         
   3  10  10         50.60         50.13         2.22 o                         
   4  10  10          8.89          4.55         2.38 o                         
   5  10  10        127.85        122.30         3.70 o                         
   6  10  10        130.28        104.40        27.83 o                         
   7  10  10         64.82         75.08         6.41 o                         
   8  10  10         19.93         23.80         6.68 o                         
   9  10  10        114.65        127.88         8.08 o                         
  10  10  10        124.43        140.22        10.03 o                         
  11  10  10         25.16         16.36         7.13 o                         
   0  11  10         57.19         53.98         3.52 o                         
   1  11  10         12.63         16.03         2.31 o                         
   2  11  10         35.14         35.48         2.80 o                         
   3  11  10         25.97         31.38         3.19 o                         
   4  11  10          2.32          3.17         2.22 o                         
   5  11  10          8.81          8.07         2.41 o                         
   6  11  10          1.27          5.18         3.96 o                         
   7  11  10         17.97         10.71         3.21 o                         
   8  11  10          6.80          8.66         7.61 o                         
   9  11  10         76.48         80.17         6.07 o                         
  10  11  10         38.13         33.58         4.02 o                         
   2  12  10          9.36          5.63         2.46 o                         
   3  12  10         39.58         46.59         3.42 o                         
   4  12  10         39.70         34.50         4.53 o                         
   5  12  10         41.47         50.63         4.11 o                         
   6  12  10         26.36         33.56         4.28 o                         
   7  12  10          2.47         -1.16         3.27 o                         
   8  12  10         57.96         55.26         3.46 o                         
   9  12  10          0.09          2.41         3.41 o                         
  -2  -4  11         31.35         32.81         4.26 o                         
  -1  -4  11          5.69          0.43         2.56 o                         
   0  -4  11         32.69         30.10         2.36 o                         
   1  -4  11          2.22          3.27         2.53 o                         
  -4  -3  11         63.17         53.52         3.78 o                         
  -3  -3  11         11.12          0.17         4.06 o                         
  -2  -3  11         43.80         41.02         3.10 o                         
  -1  -3  11         18.14         16.64         2.50 o                         
   0  -3  11         57.94         63.68         3.48 o                         
   1  -3  11          1.76         -2.48         4.32 o                         
   2  -3  11         76.81         71.20         5.89 o                         
   3  -3  11          1.70          2.51         4.12 o                         
   4  -3  11          0.16          2.24         2.24 o                         
  -5  -2  11         23.36         17.16         6.52 o                         
  -4  -2  11         26.85         22.82         2.79 o                         
  -3  -2  11          8.03          9.84         3.95 o                         
  -2  -2  11         20.71         24.49         6.12 o                         
  -1  -2  11         37.12         28.77         2.72 o                         
   0  -2  11          8.67          5.43         2.75 o                         
   1  -2  11         39.54         42.36         3.28 o                         
   2  -2  11         40.95         41.56         3.57 o                         
   3  -2  11         11.79         11.23         2.22 o                         
   4  -2  11         45.64         40.47         2.55 o                         
   5  -2  11         15.52         21.77         2.58 o                         
  -6  -1  11          4.29          0.26         2.92 o                         
  -5  -1  11         86.19         90.31         4.62 o                         
  -4  -1  11        189.10        205.27         3.57 o                         
  -3  -1  11         17.02         17.69         2.48 o                         
  -2  -1  11        151.34        166.64        26.32 o                         
  -1  -1  11        103.27        116.71         3.28 o                         
   0  -1  11         49.10         47.20         2.78 o                         
   1  -1  11          0.18          4.72         2.86 o                         
   2  -1  11          5.72          7.61         2.55 o                         
   3  -1  11          0.67          4.10         2.61 o                         
   4  -1  11         18.29         21.75         3.60 o                         
   5  -1  11         27.37         27.63         2.55 o                         
   6  -1  11         88.68         88.22         6.47 o                         
   7  -1  11          4.22          5.27         2.76 o                         
  -6   0  11         11.06          6.91         3.33 o                         
  -5   0  11          3.60          2.93         2.74 o                         
  -4   0  11          0.32          4.40         2.75 o                         
  -3   0  11         24.37         24.84         3.33 o                         
  -2   0  11         18.79          9.32         2.51 o                         
  -1   0  11         83.43         79.61         2.82 o                         
   0   0  11        168.89        171.14         3.01 o                         
   1   0  11        175.16        179.37         3.30 o                         
   2   0  11          2.20          1.28         2.53 o                         
   3   0  11        119.16        126.78         3.37 o                         
   4   0  11         67.94         74.47         2.74 o                         
   5   0  11         26.67         27.89         3.09 o                         
   6   0  11          0.03          0.86         2.73 o                         
   7   0  11          3.08          4.30         2.35 o                         
   8   0  11         10.84         11.62         2.39 o                         
  -6   1  11         79.75         73.79        10.80 o                         
  -5   1  11        110.77        118.43         3.05 o                         
  -4   1  11         77.24         77.34         3.28 o                         
  -3   1  11         31.66         28.50         6.45 o                         
  -2   1  11         64.68         70.54         2.60 o                         
  -1   1  11         37.66         47.15         3.01 o                         
   0   1  11        123.68        115.28         5.12 o                         
   1   1  11        199.73        188.54         6.23 o                         
   2   1  11         17.73         23.38         4.13 o                         
   3   1  11        385.98        385.99        12.83 o                         
   4   1  11        108.23         99.56        27.24 o                         
   5   1  11          2.54          1.55         3.24 o                         
   6   1  11        151.28        149.20         3.26 o                         
   7   1  11         80.28         82.11         2.85 o                         
   8   1  11          8.04          5.37         2.27 o                         
  -6   2  11         24.70         28.56         2.66 o                         
  -5   2  11         77.98         77.57         2.69 o                         
  -4   2  11         93.64         88.72         3.48 o                         
  -3   2  11        121.45        126.71         3.89 o                         
  -2   2  11        388.89        386.49        10.11 o                         
  -1   2  11        445.81        450.61         8.07 o                         
   0   2  11         23.50         24.39         2.58 o                         
   1   2  11        172.74        178.14         4.42 o                         
   2   2  11         16.03         23.99         2.55 o                         
   3   2  11          1.07          4.92         6.00 o                         
   4   2  11         53.09         57.40         4.28 o                         
   5   2  11        337.62        339.11        13.33 o                         
   6   2  11         25.14         26.81         2.99 o                         
   7   2  11        195.23        188.72         2.89 o                         
   8   2  11         65.16         58.96         9.88 o                         
   9   2  11         17.18         17.17         4.02 o                         
  -6   3  11         95.07        104.56         5.76 o                         
  -5   3  11          1.21         -0.04         2.89 o                         
  -4   3  11          3.13         -2.98         2.97 o                         
  -3   3  11          1.44          2.97         3.48 o                         
  -2   3  11        130.23        135.01         3.53 o                         
  -1   3  11        251.09        243.05         4.26 o                         
   0   3  11        221.59        202.33         3.32 o                         
   1   3  11         67.48         61.11         4.78 o                         
   2   3  11        261.30        278.04         4.48 o                         
   3   3  11        396.43        428.13         3.38 o                         
   4   3  11          2.94          7.88         3.40 o                         
   5   3  11        120.42        137.68         6.01 o                         
   6   3  11        847.54        846.38        10.41 o                         
   7   3  11        352.69        318.62         4.91 o                         
   8   3  11         56.27         53.08        12.91 o                         
   9   3  11          0.60         -0.97         3.21 o                         
  10   3  11        101.63         83.51         7.98 o                         
  -5   4  11         31.87         40.50         5.83 o                         
  -4   4  11        125.06        123.30         2.71 o                         
  -3   4  11        103.41        106.82         4.00 o                         
  -2   4  11         15.71         19.00         2.73 o                         
  -1   4  11          0.88          0.59         2.70 o                         
   0   4  11         36.90         39.45         3.30 o                         
   1   4  11          0.38          0.66         3.10 o                         
   2   4  11         75.56         68.19         2.98 o                         
   3   4  11        105.98        107.74         3.04 o                         
   4   4  11         85.51         81.27         3.91 o                         
   5   4  11        321.29        333.01         8.39 o                         
   6   4  11         64.14         67.77         2.95 o                         
   7   4  11         62.86         74.04         3.21 o                         
   8   4  11        169.95        175.37         3.46 o                         
   9   4  11          2.83          3.35         4.12 o                         
  10   4  11         75.74         68.23        12.15 o                         
  -5   5  11         33.66         37.00         2.74 o                         
  -4   5  11         18.15         17.16         3.14 o                         
  -3   5  11         66.08         71.61         3.54 o                         
  -2   5  11        261.72        251.65         5.03 o                         
  -1   5  11        248.40        251.99         3.07 o                         
   0   5  11        195.95        191.55         3.06 o                         
   1   5  11        269.11        268.13         5.20 o                         
   2   5  11        237.29        254.04         8.01 o                         
   3   5  11          1.88         -0.25         2.61 o                         
   4   5  11        100.57        103.72         2.86 o                         
   5   5  11          0.27         -0.78         2.98 o                         
   6   5  11         39.29         32.59         3.53 o                         
   7   5  11        139.59        126.04         8.57 o                         
   8   5  11         61.63         62.21         3.11 o                         
   9   5  11        124.15        126.48         3.75 o                         
  10   5  11        140.22        135.28         4.21 o                         
  -5   6  11         38.74         36.16         3.24 o                         
  -4   6  11         93.32         82.86         2.31 o                         
  -3   6  11          5.25          1.97         4.84 o                         
  -2   6  11          0.22         -0.10         2.55 o                         
  -1   6  11         57.58         51.95         2.32 o                         
   0   6  11        109.52         97.37         2.56 o                         
   1   6  11         63.70         67.18         2.47 o                         
   2   6  11        190.62        191.94         2.54 o                         
   3   6  11        192.13        193.85         2.71 o                         
   4   6  11        238.01        256.83         4.28 o                         
   5   6  11        191.15        192.09        12.05 o                         
   6   6  11         82.70         89.81         5.02 o                         
   7   6  11        137.43        135.54         4.64 o                         
   8   6  11          3.47          2.32         3.47 o                         
   9   6  11          2.69          3.07         2.71 o                         
  10   6  11          2.33          7.23         3.77 o                         
  11   6  11         14.05         15.39         6.27 o                         
  -4   7  11         33.84         36.13         4.31 o                         
  -3   7  11         31.78         29.59         2.87 o                         
  -2   7  11         17.16         22.32         3.29 o                         
  -1   7  11         83.63         89.95         4.06 o                         
   0   7  11         83.91         81.36         2.21 o                         
   1   7  11         19.21         22.72         2.01 o                         
   2   7  11         12.67         10.76         2.16 o                         
   3   7  11          3.60          2.62         2.36 o                         
   4   7  11         91.19         88.39         3.16 o                         
   5   7  11         61.94         59.07         4.16 o                         
   6   7  11          7.45          8.31         3.93 o                         
   7   7  11        504.13        496.84         6.50 o                         
   9   7  11         86.43         74.34        28.13 o                         
  10   7  11         70.90         75.98         3.94 o                         
  11   7  11          1.20          4.63         3.65 o                         
  -3   8  11         43.65         48.25        10.90 o                         
  -2   8  11          1.39          2.66         2.50 o                         
  -1   8  11        108.26        111.11         5.19 o                         
   0   8  11         66.36         66.28         2.13 o                         
   1   8  11         45.80         45.27         4.55 o                         
   2   8  11        232.07        225.19         5.25 o                         
   3   8  11        310.22        307.34         2.79 o                         
   4   8  11          5.93          4.83         2.34 o                         
   5   8  11         48.81         54.24         2.54 o                         
   6   8  11          0.17          1.53         3.89 o                         
   7   8  11         11.07          3.58         6.04 o                         
   8   8  11          1.16         11.13         6.32 o                         
   9   8  11         89.15         86.67         4.69 o                         
  10   8  11         74.43         52.99         5.02 o                         
  11   8  11         74.79         69.85         3.36 o                         
  -2   9  11         20.05         13.10         3.77 o                         
  -1   9  11          2.89          0.68         2.30 o                         
   0   9  11          1.39          1.64         2.26 o                         
   1   9  11         64.83         73.49         2.29 o                         
   2   9  11          2.50          1.33         1.73 o                         
   3   9  11        263.36        260.62         3.68 o                         
   4   9  11          4.25          6.75         2.39 o                         
   5   9  11        166.24        163.03         3.19 o                         
   6   9  11        120.25        113.91         3.49 o                         
   7   9  11        132.40        129.80         5.71 o                         
   8   9  11         17.21         16.30         6.26 o                         
   9   9  11          2.81          8.46         4.53 o                         
  10   9  11         15.69         23.06         3.23 o                         
  -1  10  11         44.37         48.12         2.50 o                         
   0  10  11          1.43         -0.53         2.06 o                         
   1  10  11        112.97        118.93         4.74 o                         
   2  10  11        106.20        100.91         2.27 o                         
   3  10  11        108.63        108.39         2.13 o                         
   4  10  11         14.77         15.41         3.34 o                         
   5  10  11         16.73         15.29         2.52 o                         
   6  10  11         19.22         13.52         5.62 o                         
   7  10  11         21.09         15.81         6.74 o                         
   8  10  11         63.28         67.02         5.26 o                         
   9  10  11        146.24        156.31         6.51 o                         
  10  10  11         75.72         82.70         6.60 o                         
   1  11  11         31.60         33.33         2.12 o                         
   2  11  11          3.68          6.98         2.30 o                         
   3  11  11         92.75         99.06         4.91 o                         
   4  11  11         31.28         34.82         2.32 o                         
   5  11  11          2.23          4.16         2.77 o                         
   6  11  11         64.43         69.96         6.55 o                         
   7  11  11          0.14          4.21         3.73 o                         
   8  11  11          0.07          3.11         6.17 o                         
   9  11  11          0.32          2.29         3.48 o                         
   3  12  11          2.95          7.24         2.20 o                         
   4  12  11          8.59          7.42         2.10 o                         
   5  12  11         43.49         37.39         6.43 o                         
   6  12  11         21.54         11.13         5.73 o                         
   7  12  11          1.73          0.09         2.62 o                         
  -3  -2  12         16.35         23.39        12.11 o                         
  -2  -2  12         62.16         57.26        18.90 o                         
  -1  -2  12          7.49          8.45         3.19 o                         
   0  -2  12          0.48          2.87         2.95 o                         
   1  -2  12          4.00          1.16         2.54 o                         
   2  -2  12          2.94          9.14         4.00 o                         
   3  -2  12         16.52         13.78         3.18 o                         
  -4  -1  12         48.60         47.56         3.95 o                         
  -3  -1  12          7.16         10.09         4.83 o                         
  -2  -1  12        146.76        143.32         2.77 o                         
  -1  -1  12         81.61         95.33         2.53 o                         
   0  -1  12          1.66          7.77         5.21 o                         
   1  -1  12         16.14         10.36         4.42 o                         
   2  -1  12         29.91         36.01         3.34 o                         
   3  -1  12          1.76         -1.50         3.25 o                         
   4  -1  12          5.62          0.93         3.51 o                         
   5  -1  12          8.35          2.45         2.09 o                         
  -4   0  12         46.22         42.57         4.85 o                         
  -3   0  12          2.54          5.22         7.85 o                         
  -2   0  12         75.00         75.29         4.17 o                         
  -1   0  12         11.53         15.69         3.28 o                         
   0   0  12         39.15         39.56         2.95 o                         
   1   0  12        183.79        185.19         3.58 o                         
   2   0  12          1.82          1.04         3.33 o                         
   3   0  12        257.93        265.11        41.69 o                         
   4   0  12         77.94         83.09         5.35 o                         
   5   0  12          0.58          5.65         2.59 o                         
   6   0  12         27.46         27.97         6.46 o                         
  -5   1  12         28.62         27.57         4.96 o                         
  -4   1  12         39.62         53.47         9.14 o                         
  -3   1  12         99.75        113.74        14.61 o                         
  -2   1  12         78.11         89.30         4.31 o                         
  -1   1  12        116.84        133.25         3.15 o                         
   0   1  12          0.27          2.05         3.72 o                         
   1   1  12          7.63          3.04         2.53 o                         
   2   1  12          0.66          6.40         2.89 o                         
   3   1  12         22.33         22.34         2.97 o                         
   4   1  12          6.09          1.63         2.79 o                         
   5   1  12         71.72         65.90        22.57 o                         
   6   1  12        124.45        137.17         4.97 o                         
   7   1  12         24.22         25.16         3.56 o                         
  -5   2  12          0.85          2.16         2.73 o                         
  -4   2  12         39.20         31.46        11.09 o                         
  -3   2  12        242.40        244.93         7.64 o                         
  -2   2  12         43.39         43.78         2.41 o                         
  -1   2  12        296.25        284.38         5.33 o                         
   0   2  12         73.01         78.83         2.69 o                         
   1   2  12        100.92        103.46         2.66 o                         
   2   2  12         61.48         66.61         3.03 o                         
   3   2  12         24.94         33.33         2.40 o                         
   4   2  12          1.12          7.66         2.79 o                         
   5   2  12          7.34          3.19         3.76 o                         
   6   2  12         17.87         14.02         2.90 o                         
   7   2  12         26.96         23.76         4.59 o                         
   8   2  12         14.27         15.55         2.74 o                         
  -5   3  12        142.68        146.53         3.17 o                         
  -4   3  12         27.28         32.87         3.81 o                         
  -3   3  12         10.50          8.69         6.76 o                         
  -2   3  12        109.11        127.59         3.01 o                         
  -1   3  12        134.11        121.74         2.79 o                         
   0   3  12          8.70         15.01         5.60 o                         
   1   3  12        145.75        137.37         2.63 o                         
   2   3  12         72.22         73.53         3.46 o                         
   3   3  12        123.82        112.95        11.37 o                         
   4   3  12        195.49        200.46         4.27 o                         
   5   3  12        120.84        126.76         3.85 o                         
   6   3  12        183.23        176.30        18.06 o                         
   7   3  12          3.78          7.58         2.81 o                         
   8   3  12          4.89          2.23         2.38 o                         
   9   3  12         41.81         34.39         3.25 o                         
  -4   4  12         18.27         22.36         5.01 o                         
  -3   4  12         30.59         34.86         3.61 o                         
  -2   4  12         71.75         65.75        12.37 o                         
  -1   4  12        317.36        318.76         3.47 o                         
   0   4  12        132.50        151.66         4.03 o                         
   1   4  12          0.84          2.07         3.48 o                         
   2   4  12         63.39         71.57         2.82 o                         
   3   4  12         13.75         14.12         4.03 o                         
   4   4  12          0.39         -0.97         4.62 o                         
   5   4  12         25.91         26.88        15.44 o                         
   6   4  12         34.80         34.98         3.12 o                         
   7   4  12        217.99        203.24         7.78 o                         
   8   4  12         31.44         29.94         4.42 o                         
   9   4  12         70.52         65.19         2.80 o                         
  -4   5  12          0.55          2.71         2.50 o                         
  -3   5  12          0.59         -1.24         5.07 o                         
  -2   5  12         34.42         26.27         3.41 o                         
  -1   5  12         68.55         64.90         3.09 o                         
   0   5  12         90.31         94.89         4.65 o                         
   1   5  12        155.64        162.49         3.74 o                         
   2   5  12        167.77        175.85         4.09 o                         
   3   5  12         12.76         12.07         2.67 o                         
   4   5  12        147.24        163.22         6.04 o                         
   5   5  12         44.51         51.99         3.91 o                         
   6   5  12          9.44         14.64         2.93 o                         
   7   5  12         12.31          6.68         3.10 o                         
   8   5  12          0.24         -0.21         2.74 o                         
   9   5  12         40.95         40.12         2.73 o                         
  10   5  12         36.48         29.72         3.51 o                         
  -4   6  12         33.62         32.60         2.31 o                         
  -3   6  12         41.79         43.35         3.92 o                         
  -2   6  12          5.42          5.64         2.63 o                         
  -1   6  12         97.63         85.20         7.61 o                         
   0   6  12         33.85         38.64         3.13 o                         
   1   6  12          4.18          3.39         2.37 o                         
   2   6  12         13.38         10.45         2.47 o                         
   3   6  12        298.78        275.62         3.55 o                         
   4   6  12         63.03         64.62         2.62 o                         
   5   6  12         88.74         89.68         3.07 o                         
   6   6  12        161.24        155.55         5.85 o                         
   7   6  12        128.17        127.68         4.56 o                         
   8   6  12         52.38         58.15         2.97 o                         
   9   6  12         42.35         46.79         2.84 o                         
  10   6  12          1.29         -1.57         3.25 o                         
  -3   7  12         44.18         48.41         5.50 o                         
  -2   7  12         39.49         39.96         2.52 o                         
  -1   7  12        177.17        178.91         3.76 o                         
   0   7  12         40.32         44.44         2.17 o                         
   1   7  12         91.16         84.30         2.54 o                         
   2   7  12         15.75         20.51         2.19 o                         
   3   7  12         36.04         39.71         2.13 o                         
   4   7  12         33.48         30.60         2.50 o                         
   5   7  12         40.14         37.89         2.81 o                         
   6   7  12          5.90          4.87         4.54 o                         
   7   7  12         65.98         67.86         6.47 o                         
   8   7  12        169.11        165.22         4.83 o                         
   9   7  12          7.98         -2.29         4.69 o                         
  10   7  12         58.37         49.84         3.83 o                         
  -2   8  12          3.81          2.05         2.24 o                         
  -1   8  12          2.21          3.07         1.95 o                         
   0   8  12         34.97         28.87         3.76 o                         
   1   8  12         86.80         96.40         2.21 o                         
   2   8  12         83.74         79.27         7.25 o                         
   3   8  12        234.96        228.15         3.97 o                         
   4   8  12          6.89          4.89         2.44 o                         
   5   8  12        116.97        123.40         3.68 o                         
   6   8  12        121.26        118.19         3.78 o                         
   7   8  12         34.97         36.68         5.39 o                         
   8   8  12          2.00          4.26         5.89 o                         
  10   8  12         38.43         35.26         7.16 o                         
  -1   9  12          2.28          0.80         2.02 o                         
   0   9  12          4.92          6.51         2.07 o                         
   1   9  12         17.34         18.49         1.88 o                         
   2   9  12          7.08          4.71         1.87 o                         
   3   9  12         64.66         60.54         5.17 o                         
   4   9  12         21.02         19.16         2.25 o                         
   5   9  12         46.96         39.23         2.77 o                         
   6   9  12         45.29         46.60         2.69 o                         
   7   9  12        139.28        130.44         5.86 o                         
   8   9  12         19.23         29.57         6.12 o                         
   9   9  12         65.15         76.93         6.04 o                         
   0  10  12         20.17         16.42         3.20 o                         
   1  10  12         28.48         30.55         2.19 o                         
   2  10  12         41.79         45.07         2.12 o                         
   3  10  12         11.57         11.00         2.01 o                         
   4  10  12          1.41         -0.11         1.91 o                         
   5  10  12         72.96         64.31         6.09 o                         
   6  10  12          7.59          1.24         3.04 o                         
   7  10  12         15.25         17.06         3.42 o                         
   8  10  12         10.29         18.58         6.63 o                         
   9  10  12         47.77         40.53         4.77 o                         
   2  11  12         28.30         33.55         2.10 o                         
   3  11  12         27.39         23.68         3.98 o                         
   4  11  12         15.96         18.23         1.98 o                         
   5  11  12         72.71         74.78         2.36 o                         
   6  11  12         27.53         33.57         2.71 o                         
   7  11  12         22.02         15.51         3.87 o                         
   8  11  12          9.79          8.84         3.68 o                         
  -1  -1  13         22.38         25.84         9.54 o                         
   0  -1  13         44.10         47.92         2.85 o                         
   1  -1  13         14.65         17.54         3.70 o                         
   2  -1  13          3.89          3.09         3.99 o                         
  -2   0  13         34.35         42.19         3.86 o                         
  -1   0  13         13.86         13.28         2.69 o                         
   0   0  13          0.78          3.91         3.14 o                         
   1   0  13         22.34         16.55         4.09 o                         
   2   0  13         19.17         24.94         3.19 o                         
   3   0  13          6.15          4.97         3.33 o                         
   4   0  13         28.37         34.88         3.28 o                         
  -3   1  13        157.33        144.89        24.91 o                         
  -2   1  13          8.18         12.21         3.56 o                         
  -1   1  13        216.34        220.53         4.56 o                         
   0   1  13          6.74         11.59         4.05 o                         
   1   1  13          0.86          0.91         2.49 o                         
   2   1  13         37.22         46.32         5.93 o                         
   3   1  13         24.97         22.00         3.19 o                         
   4   1  13         54.94         43.63         2.54 o                         
   5   1  13         25.04         21.03         4.43 o                         
   6   1  13         31.21         22.53         5.34 o                         
  -3   2  13         41.52         41.93         4.15 o                         
  -2   2  13          1.20         -1.42         2.48 o                         
  -1   2  13        171.17        167.59         3.44 o                         
   0   2  13         21.87         24.82         2.48 o                         
   1   2  13         61.05         62.73         3.90 o                         
   2   2  13         39.18         37.44        16.94 o                         
   3   2  13         85.38         90.76         4.79 o                         
   4   2  13         40.00         46.89         2.94 o                         
   5   2  13         67.15         64.02         2.62 o                         
   6   2  13         17.78         16.84         2.54 o                         
   7   2  13          0.80         -2.11         4.26 o                         
  -3   3  13          6.38          8.13         3.94 o                         
  -2   3  13         16.89         26.09         3.06 o                         
  -1   3  13         67.80         74.84         3.44 o                         
   0   3  13         36.25         30.88         2.37 o                         
   1   3  13          3.38          6.75         3.62 o                         
   2   3  13          0.70         -1.44         5.79 o                         
   3   3  13         63.28         58.54         4.19 o                         
   4   3  13         53.40         58.07         4.81 o                         
   5   3  13         28.80         33.29         6.93 o                         
   6   3  13          8.23         12.29         3.46 o                         
   7   3  13        198.70        177.67         7.30 o                         
  -3   4  13         60.35         67.48        14.13 o                         
  -2   4  13        131.98        131.12        11.89 o                         
  -1   4  13        119.82        120.41         3.60 o                         
   0   4  13         39.46         53.16         3.43 o                         
   1   4  13        144.00        163.30         6.32 o                         
   2   4  13         26.29         27.18         2.99 o                         
   3   4  13         15.78         24.09         2.78 o                         
   4   4  13          2.47          4.66         2.44 o                         
   5   4  13          0.78          0.89         3.29 o                         
   6   4  13          5.10          4.07         4.00 o                         
   7   4  13        140.65        118.76         5.31 o                         
   8   4  13          1.21         -0.43         2.65 o                         
  -3   5  13          1.93          2.28         2.83 o                         
  -2   5  13          8.70          9.72         4.01 o                         
  -1   5  13          3.93          5.39         3.26 o                         
   0   5  13         60.34         63.63         4.87 o                         
   1   5  13         12.42         18.34         3.34 o                         
   2   5  13         88.16         94.13         6.06 o                         
   3   5  13        167.23        163.76         3.47 o                         
   4   5  13         24.27         28.55         4.94 o                         
   5   5  13        215.66        218.30        15.26 o                         
   6   5  13         47.43         49.22         4.02 o                         
   7   5  13          4.05          2.38         3.73 o                         
   8   5  13          2.65          2.97         2.79 o                         
  -2   6  13         37.81         40.00         6.67 o                         
  -1   6  13         90.93         93.03        10.20 o                         
   0   6  13         35.38         35.90         3.85 o                         
   1   6  13          0.24          4.09         2.73 o                         
   2   6  13          1.59          2.29         2.99 o                         
   3   6  13         15.53         11.08         3.86 o                         
   4   6  13          4.89          0.27         3.18 o                         
   5   6  13         50.14         47.11         3.07 o                         
   6   6  13         82.20         83.30         3.77 o                         
   7   6  13        170.08        163.85         4.30 o                         
   8   6  13         27.02         27.81         3.53 o                         
   9   6  13         15.26         18.58         2.99 o                         
  -2   7  13          8.57          5.84         2.36 o                         
  -1   7  13         10.79         13.05         2.63 o                         
   0   7  13         90.39         94.70         3.74 o                         
   1   7  13         71.62         70.07         2.68 o                         
   2   7  13        125.04        123.39         2.59 o                         
   3   7  13         22.34         25.64         2.99 o                         
   4   7  13         41.04         41.76         2.57 o                         
   5   7  13          9.54          9.68         2.86 o                         
   6   7  13          2.61          3.63         4.14 o                         
   7   7  13          9.41         13.67         4.62 o                         
   8   7  13         40.95         36.11         4.97 o                         
   9   7  13          9.90          9.31         4.40 o                         
  -1   8  13          0.06          4.94         1.99 o                         
   0   8  13         28.25         25.89         3.27 o                         
   1   8  13          4.22          6.37         2.14 o                         
   2   8  13         17.01         22.25         2.70 o                         
   3   8  13         33.79         32.43         4.33 o                         
   4   8  13         63.51         62.96         2.36 o                         
   5   8  13         72.08         70.53         3.03 o                         
   6   8  13        140.05        127.24         5.31 o                         
   7   8  13         42.88         45.48         6.36 o                         
   8   8  13          7.01          0.26         4.38 o                         
   9   8  13         65.82         68.39         6.50 o                         
   0   9  13         72.62         71.55         2.16 o                         
   1   9  13         19.29         22.26         2.02 o                         
   2   9  13          0.67         -1.95         1.84 o                         
   3   9  13         14.10         11.49         2.00 o                         
   4   9  13         28.00         23.51         2.10 o                         
   5   9  13          7.03          4.32         2.46 o                         
   6   9  13         48.01         47.01         2.76 o                         
   7   9  13         26.37         23.00         3.20 o                         
   8   9  13         83.79         79.94         6.88 o                         
   2  10  13         40.48         40.56         2.13 o                         
   3  10  13        108.13        111.17         3.32 o                         
   4  10  13         19.06         13.60         2.15 o                         
   5  10  13        166.10        166.40         3.44 o                         
   6  10  13          1.97          2.95         3.10 o                         
   7  10  13          1.66          3.34         2.83 o                         
   5  11  13         51.20         47.24         2.55 o                         
   1   1  14          1.33          4.15         2.77 o                         
   2   1  14         17.25         22.86         3.41 o                         
  -1   2  14          0.22          3.49         2.54 o                         
   0   2  14         64.51         57.70         3.48 o                         
   1   2  14          1.89         -3.54         4.32 o                         
   2   2  14         33.68         34.87         2.95 o                         
   3   2  14         30.32         19.89         7.19 o                         
   4   2  14         86.60         77.19        11.65 o                         
  -1   3  14        333.60        328.54        45.58 o                         
   0   3  14         59.14         45.54         7.50 o                         
   1   3  14         61.24         66.24         4.31 o                         
   2   3  14         37.30         38.42         6.85 o                         
   3   3  14         12.01         12.92         4.42 o                         
   4   3  14          7.32          3.65         3.11 o                         
   5   3  14          0.48         -2.29         2.38 o                         
  -1   4  14         98.42         97.49         4.22 o                         
   0   4  14          1.31          6.79         4.96 o                         
   1   4  14        118.55        116.35         2.64 o                         
   2   4  14          6.00          1.22         3.80 o                         
   3   4  14         44.67         46.57         6.67 o                         
   4   4  14         59.47         70.77         2.76 o                         
   5   4  14         15.38          7.62         4.16 o                         
   6   4  14          0.11         -3.89         2.59 o                         
  -1   5  14          3.98          9.87         2.92 o                         
   0   5  14          1.41         -4.37         5.68 o                         
   1   5  14          0.87          7.42         4.54 o                         
   2   5  14         23.10         15.97        11.17 o                         
   3   5  14        122.99        119.91         3.02 o                         
   4   5  14          1.62          3.76         5.73 o                         
   5   5  14        121.10        112.35         4.36 o                         
   6   5  14         46.78         46.98         3.14 o                         
   7   5  14         20.54         18.99         4.02 o                         
  -1   6  14         28.17         13.95        10.26 o                         
   0   6  14         53.64         50.24         3.91 o                         
   1   6  14          8.44         11.37         5.13 o                         
   2   6  14         26.28         30.30         6.17 o                         
   3   6  14         31.03         36.01         5.91 o                         
   4   6  14          7.28          4.60         3.30 o                         
   5   6  14         39.84         30.60         6.41 o                         
   6   6  14         10.65          5.04         2.75 o                         
   7   6  14         23.13         20.48         3.32 o                         
   0   7  14        135.40        131.66         4.58 o                         
   1   7  14         34.58         42.25         2.63 o                         
   2   7  14         20.23         19.25         2.79 o                         
   3   7  14         44.16         52.62        10.42 o                         
   4   7  14         36.87         44.51         4.46 o                         
   5   7  14         67.11         52.67        14.08 o                         
   6   7  14         23.76         22.28         3.36 o                         
   7   7  14         22.09         25.11         2.85 o                         
   1   8  14         44.17         45.65         4.24 o                         
   2   8  14          1.51          0.02         2.15 o                         
   3   8  14         21.38         20.59         2.31 o                         
   4   8  14         14.27         10.52         2.51 o                         
   5   8  14         10.86          6.33         2.49 o                         
   6   8  14         65.84         65.21         3.37 o                         
   7   8  14         40.82         35.17         7.42 o                         
   2   9  14          7.48          8.44         2.40 o                         
   3   9  14         85.26         80.27         3.74 o                         
   4   9  14         27.19         31.47         4.08 o                         
   5   9  14         41.74         36.06         3.50 o                         
   6   9  14          0.08          1.48         2.61 o                         
                                                                                
